# Supplementary material for: Whole-genome sequence of a high-temperature edible mushroom Pleurotus giganteus (zhudugu)
Source: Front Microbiol. 2022 Aug 16;13:941889. doi: 10.3389/fmicb.2022.941889 (PMC9424821; doi:10.3389/fmicb.2022.941889)
Supplement: Supplementary file 2 [file Table_1.XLSX]

## Sheet: Table S2
Table S2 Annotation information of the P. giganteus predicted genes.
gene id	seed_ortholog	eggNOG_OGs	narr_OG_cat	GOs	KEGG_ko	swissprot_id	swissprot_annotation	pfam target name	pfam accession	pfam description of target	protein sequence
MDBPgig1_00001											MPGLFVFHRHLSEPRHSCTCCIPGAVLLLLVLSIETAYLDGIGCQACSRLLLKRTSAYFYGARHGQEQREPRHPPFVLRARYGGLLKVGMDSVRFGGMLFEEDLIVLLWCVGKLRVVPFVFPSKSNLHLSSPSISPTCLKYAAKPPSACTHACTWGDPAVYCALLDAGKPDGAIARLTRSSVGELGYDEEQGEAEAGRVKKARLDVRARTAEENRVGRASIKPRSLCVHRLTRARSFDALSFSTNAL
MDBPgig1_00002											MGVVECNNDTELLRDSSASNVNGDQYGVLQRPPQEDTFLNNTSADAILFSTTDHTTSNNELHSIILTAEDEQILFEGFRNTASELEVDGRRNGEALLQPKYTKEPKRRPESKDHRLERLQGVLSSPAASRYTWARVRSFSSEDPPDVLNDAEVDRGELAGARRRIYSRSIFLAAARWAEFFVRLELELQWAVVEADMQSAGEETASWMGDVEAIVWFQLSVVEARSLEGSFTINPSSILAPHESDLGDRISNANTDVSTSVEKAPLRDPRKEMGTVQVTLSFPSPPPSAPVEFKDASGVASIGSAVSASSSPRTAFGFHVVAWFPSCLRTLWTTVNLDTFMYRYAVSPCLFLAPYFSSDYFSPLLYSNFTLLAFFPPCQSDVVNVANTSPSPCTPHSYQ…
MDBPgig1_00003	160860.XP_007343997.1	2D2WK@1|root,2SPAN@2759|Eukaryota,3AKVJ@33154|Opisthokonta,3PEBM@4751|Fungi,3V5HN@5204|Basidiomycota,22AX8@155619|Agaricomycetes,3H7HA@355688|Agaricomycetes incertae sedis	S					Pkinase_fungal	PF17667.4	Fungal protein kinase	MLATMFRRLVWLPVPTIGGVFNGSNGQLHQEKPTFLFGHYKAAIRVHSASSVHGHAQNVKRISNVILMAYLVEASAQNVYANIVGPALSPAGRLKPILREAVAGDGKKRFSSQIWRDHRMEDFVEVISTYGSFYAEAEDDRYPLSKGLSINFGEGLPVPSSFLCQWRDASETLLSSPVLQIDMPSPLDSGDQDTTELACSVARKSPVDLSSRSCCVFASHLFWLLSNFGGAHTACASLHDLDLYSEQSCVIVDPSGNHSKTVVSWACLSQPLFLEVAARYTVTSHVLPSITRHSRRHRDILKGRSLQLEHPWYRIQVSNPLFSQLTSASSRSRSFSRCSRSSYSTINLDASQGCVLQPVGVGPINPSPLSNGDNHLAIQRTARRCSSDNNNAMSLPNHT…
MDBPgig1_00004	160860.XP_007343997.1	2D2WK@1|root,2SPAN@2759|Eukaryota,3AKVJ@33154|Opisthokonta,3PEBM@4751|Fungi,3V5HN@5204|Basidiomycota,22AX8@155619|Agaricomycetes,3H7HA@355688|Agaricomycetes incertae sedis	S					Pkinase_fungal	PF17667.4	Fungal protein kinase	MQAHCVIYRLPVPSPNRSCCESLFQTPLTRPSISISRKTKTENLAPSWEDELGTKRKRKRLEHPMYGGEGLSLRRPRIDVVVVGFIVISAKHCKTHQRSLKFHIPDAQRARKCYSDVWPAYLIVHSADLPVRTLLDIRWYRTAHQLAAFSVGTKASRSSESSQWEDVTWDLDSSSECEYGWTLIATSYARRTTYMDISVPPPWPPVLWCLSVCNIYSIRAVVVVIVVEVGAEDEGRRAEGSGKYEVGDAGYGVCVRQERSMDGSIVVYNSPKSPFLSFSFNDAPPSEFALRVQTHHLDNSGVVEFKYSHLSYSRRPQHPVYSKDFAHDSLSLTAISRHAHNKPANLERYERPSPSCARSLHLTREGVRIRKSWAVTSITSAHPVPCKDKSKSRDEISSR…
MDBPgig1_00005	984962.XP_009541617.1	2CFA3@1|root,2SVKB@2759|Eukaryota,3AQK5@33154|Opisthokonta,3PFRT@4751|Fungi,3V64I@5204|Basidiomycota,22ARZ@155619|Agaricomycetes,3H6NE@355688|Agaricomycetes incertae sedis									MAATTRRSLRSSSSSSSSSSSSSPYAPALRNKRNNNSSSSNNNNNRTNNTSKNKRNSESNPNPNPNLGPNKLRPVSAEELEMWQDIMTSSSALPSSSSSRPSSSSSSHPSSRTLTRTRTRSTRSLAPLPQSTLASSNSNHHPRERSHSRDTDTGADSDVDMDVEASHGRRGDGDGDGDGTGELQLKLQPSELDEPWPYTFRPGEAVWVRTAGGKWYPGKILSGQTTRKGQTRTKVQMQMSMSMAMMENSQLGLGSGIGIGIGLYYPAVFCACDSSSSTSPSSSAKFNLRKYFAPLNGEIKPDTGYVRALLEEGGWL
MDBPgig1_00006	208960.XP_007265840.1	KOG0590@1|root,KOG0590@2759|Eukaryota,38GAY@33154|Opisthokonta,3NV7I@4751|Fungi,3UZHR@5204|Basidiomycota,224CI@155619|Agaricomycetes,3H16S@355688|Agaricomycetes incertae sedis	T		ko:K08286	P25333.1	RecName: Full=Serine/threonine-protein kinase HAL4/SAT4; AltName: Full=Halotolerance protein 4 [Saccharomyces cerevisiae S288C]	Pkinase	PF00069.28	Protein kinase domain	MSAGVAGGKLVSNSNISTAGTASATASAVKATPTSTSTPGVTKVVSTAPAPAPTTKPTAPPAPSSTTTTTTTAMTTPTKTPSKPKSRSGSLHSVDSDKHRFNLKDLLSFNSSMAPKLSRRSSQSSRKSDSDSGVGDGEKERGGGGGKSVGGGSVAGDSATSLSKKYGVCGKVAIGKGATSVVRLAHKWDRSEEKLYAVKVCFQSLLLLPRLFFLVLVLVLVLFVFPALRFSFLIDISQQPLTNIYIYIYTNIQQEFRKRRKTETEKEYIKKLTAEFCISSTLHHTNIVETVDLIQDENQHWCEVMEFCPGGDLYAAIKRGGRDESERGGVLFSADFGGGWIGDYGASTVYRLPWEATIHMSTGLCGSEPYIAPEQFLGKPYDARLVDIWACGIIYYCLH…
MDBPgig1_00007	984962.XP_009541615.1	COG2147@1|root,KOG1696@2759|Eukaryota,38E34@33154|Opisthokonta,3NUT0@4751|Fungi,3UY07@5204|Basidiomycota,224XQ@155619|Agaricomycetes,3H1FF@355688|Agaricomycetes incertae sedis	J	GO:0002181,GO:0003674,GO:0003676,GO:0003723,GO:0003735,GO:0005198,GO:0005488,GO:0005575,GO:0005622,GO:0005623,GO:0005737,GO:0005829,GO:0005840,GO:0006412,GO:0006518,GO:0006807,GO:0008150,GO:0008152,GO:0009058,GO:0009059,GO:0009987,GO:0010467,GO:0015934,GO:0019538,GO:0022625,GO:0022626,GO:0030684,GO:0030687,GO:0032991,GO:0034641,GO:0034645,GO:0043043,GO:0043170,GO:0043226,GO:0043228,GO:0043229,GO:…	ko:K02885	P49693.3	RecName: Full=60S ribosomal protein L19-3 [Arabidopsis thaliana]	Ribosomal_L19e	PF01280.23	Ribosomal protein L19e	MVNLRSQKRLASSVANVGKRKIWLDPSEQSEIANANSRTHIKKLIKDGRIIVKPTAIHSRARTLDLLAAKRKGRHTGAGKRKGTAEARMPSKVVWMRRQRVLRRLLRKYREAGKIDKHLYHSLYQKSKGNVFKNKRVLMEYIHKAKAEKNRTKVLSDQAEARRIKNKAARERRAARVAEKRQGIIAVETETAEA
MDBPgig1_00008	160860.XP_007343969.1	2D2WK@1|root,2SPAN@2759|Eukaryota,3AKVJ@33154|Opisthokonta,3PEBM@4751|Fungi,3V5HN@5204|Basidiomycota,22AX8@155619|Agaricomycetes,3H7HA@355688|Agaricomycetes incertae sedis	S					Pkinase_fungal	PF17667.4	Fungal protein kinase	MAAIHVPLHEPAPLATFCEDRLNPPTPDELDSLTTRTTVRFCKGDTIDYKFLAAVLNKISAAVKSTLAENCLAKGEDLIEFVVVASSKMDHHPYCDLEGSPDIVAVPSSTAKQLNKAKANPCWYHIVSLVENKRAIDMDIGPVKCGTYLALANQARPDMIGMFGIAVSVRGYSIRYSCPSGWESSVVFGWDNLEPLIKYVYTLYRPRADQEYYDRTITLAKGLSIGDAPKWDVEAGGTLHANCTVKAVGAPWGRMAWVAQTPGDTPIIIKDNFVGEGILFRERDLYGILHQGGVAPGFATICDGFDVKNGETVISVTVRGSKKIKTRLVMGTSGDPLFCCPTVVTFLKVMYDVLEAHRWAVRERGILHRDISYRNIIINAKDVTEPPTFHEEGRPKFIT…
MDBPgig1_00009	160860.XP_007343997.1	2D2WK@1|root,2SPAN@2759|Eukaryota,3AKVJ@33154|Opisthokonta,3PEBM@4751|Fungi,3V5HN@5204|Basidiomycota,22AX8@155619|Agaricomycetes,3H7HA@355688|Agaricomycetes incertae sedis	S					Pkinase_fungal	PF17667.4	Fungal protein kinase	MGNANTLFESEPQLLPQHHHDRYCVHLLETIVLRLWPTNLWLSILLKPTKRAAISRRAMTDNHLPHEGLAPLNTFCKDRLNSPTPEHLATLCSDEAILAAVKAFCSCTKTDYNVLSVALNTISLAIKHLCLPEEEVVLEWLIVESKNMPHHPNGFFKCRPDLIVASQDIIKALVAANATPSWHHIKSLAEEKLIVDRKAGAAQCGTYLGLATQSRPDMIGMFGIAASPREYRIQYSCPSGLETSEEFGWDNLVPLIQYMYTLYRPHSGQAYHDPTITFSEGLQITDAPKWDIQAEGHPYKNCTVKIVGLPWRRMHWVAETAGKAPFVIKDTFRDSYSSSREGDFYTDLGKDGYPPGIAIKVAAFDVEADGKPITIKVGDCERIKTRLVMATSGDSLSAC…
MDBPgig1_00010	40492.XP_007297953.1	COG0086@1|root,KOG0260@2759|Eukaryota,38CEW@33154|Opisthokonta,3NWQ7@4751|Fungi,3UYEK@5204|Basidiomycota,22815@155619|Agaricomycetes,3H3Q8@355688|Agaricomycetes incertae sedis	K	GO:0000228,GO:0000428,GO:0000731,GO:0000785,GO:0000790,GO:0003674,GO:0003676,GO:0003677,GO:0005488,GO:0005575,GO:0005622,GO:0005623,GO:0005634,GO:0005654,GO:0005665,GO:0005694,GO:0005737,GO:0005739,GO:0006139,GO:0006259,GO:0006281,GO:0006301,GO:0006351,GO:0006366,GO:0006725,GO:0006807,GO:0006950,GO:0006974,GO:0008150,GO:0008152,GO:0009058,GO:0009059,GO:0009987,GO:0010467,GO:0010494,GO:0016070,GO:…	ko:K03006	P04050.2	RecName: Full=DNA-directed RNA polymerase II subunit RPB1; Short=RNA polymerase II subunit 1; Short=RNA polymerase II subunit B1; AltName: Full=DNA-directed RNA polymerase III largest subunit; AltName: Full=RNA polymerase II subunit B220 [Saccharomyces cerevisiae S288C]	RNA_pol_Rpb1_4	PF05000.20	RNA polymerase Rpb1, domain 4	MMLRSTKRPEPNLVALHEYLDRRRSFNPGRKEDRVGIIERATDGELKPTFGLTIRESFENQIERELPLARDTPGKYSQKKLKEDSNVKQMMVMSICVGQHVEVRRIRFGFYHHTLTYFTTGDFRPEALRLVASSRIRTFEAWCLRNSSFTLWLVEKRQFVKASEGVQDLGGLIRFIYGEDIGGRPYLPCIDVTDPSGGVLPDVLQVGVDCSSLELQFKLDEEVVPDLLLIGKRSRRLSSPRAAASPHHFPVNLNHIVPREMMVLALSKKMPS
MDBPgig1_00011											MHQIRYTPTGATAFRYIPSIMSAMINTWLDRSCALSRCWSALSPSSNTPLATPSSNFLGPRLPQPRQMLSNSFHPVERSVLSFGCRCICRRIHIQPTIPNPQPLTHAEPSPASERPPVQLLAAPHARSRLLLIIKFVGWDMQFVLKHYLDEVVLPLGSLVARWAWMGRLGFPVSELYRLSFPSLPPICPAKFKDARAEYTGTAIAGVSSAVLRMLVPHYQADDNDNDNGLSSEMRSHVSCKSPAWSEITHWLLTPPNKSKDTATNTNTGPTPSKPISSQAQAQSLYTGHGLQSSEMKMKANATAERDGDREADSDGVGVEGRNEEKEAQQGKEMTLAGLGVGSDAYSPFSLHHRQRCPRSPHLQPDLFLTPLCRTRLRFCFPPISSLQPLRRSLSDHSI…
MDBPgig1_00012	221103.XP_007846330.1	KOG0254@1|root,KOG0254@2759|Eukaryota,39WIF@33154|Opisthokonta,3PARP@4751|Fungi,3V3WA@5204|Basidiomycota,225E0@155619|Agaricomycetes	U			Q00538.1	RecName: Full=Methylenomycin A resistance protein; AltName: Full=MMR peptide [Bacillus subtilis subsp. subtilis str. 168]	MFS_1	PF07690.19	Major Facilitator Superfamily	MSPSTEITSQEPQHGYSRTATLVTSNAPSQEKFAAVIGDVETSATTPNESPEPELSRARKTVILCFFCSAQFFDILNANAVIVSLPSLGEDLRFSPGALTWVLSAYSLTFASFLLISGSVSDVFHPKPVFCMGFAFVGIFSIPVAASVHPIMTIVFRAVQGIGAAMNIPSAVAMIQTMFSNDDERNSAYAAYAVVGTLGGVVGFIVGGVLTARTSWRWIHYLVAIMVIPVAVIAWFVLPMHSPPPKNQRRSIDVPGVLTFTAGLILFVYAISDATTAGWASPKIISTLVLSVVMCAAFFAIEMYVSNPALPPKTWTNKNFLPMFFYAWSPYWWGLSCELQLVDSEPAVRCLPMGITGGIASYVSGKLTQRMHPNPKLILVGGQVLMAVGAALFALADTP…
MDBPgig1_00013											MLPRLRAPVTYFHPAEPEVIDSQPSQSRRRGFTRPHSLDFASSTHLYSTSVNQRLLRGYHQDQSGTPAAPGVVPISQYVLGAKRSSWWICPPTDKLSPSPCPSLPEPCVAASAPISASHSSLARLRIAPIRDGCVDSVSTNVIEIEMVLQSYFLPRRARPSNAALLSRCPCISVPSPSPTMYIAAAIRYDSISHDSASFMPAASLSSNCLVPRVGGSVLAASRRIEIEASDLSNTFTVMESICPASDYLSLPQTHPIVLAHLHHVEPTQFIWLCISCILLCDRHY
MDBPgig1_00014											MAHPSIAPDRPLSKAQARILYRKKKWCDTEAFKKWREENNEHLCDLCLALGLDRCEFAISLCKPCNNRRRRCSIAEAYRKSLFMNWCEIDGDTYDQWQKEWIPVRVQKQRERVSQRRVKTKGGLVPVVKRGDGGFKGPGRRKDGYAHGDGEDMSTDGERGLRANDEATTKARPAVVPHHPIQWPFVLSSLRPTPSVPAASGSLKQLKPMPQSTTSVSGPNRIPTAIKPKRKPIEYVTTSDSSDDSDGLARGVSLDGSYWITAAGRVRGRDSSTEPFPPGPSQSTTGMSFQESIRDVILSIGASTARRLAVHALIPSPPIRVRTAASRTWTELSSEPDSSSSDADDHSDSGCMLSARSSSPLPAVSPAALMNTGDGDVQQRRSSHDLSLSEPALIEASSS…
MDBPgig1_00015											MQCSRYPLLMLSRHYAAPLVRLFRRNLNFLPFHCSSNGTMIDLFFEQGTRIGGLTHGDHVFVGGLASSRRLLPYFDSNSRIPHIMLLVPILGLPAVPLSTPLKSSYIFRPLRGLKPMRHPFPTRIWLFLSLGVCVWGFEAESLASIVWALGISESGLRYGLGHVDQFEANASDLVDYVTLAPSSFNVQDLPGSIAPAEFEDVIITSSDTNATRWQAFRVVGSMLGLSRALFIDLCCAARLVSPSPHASPPGSIIVANCCSVSEERSSETCSPSHSLLPTSSICNHLLPTCSHLGFPPTQLCRSDCSVTFSHTCCLYLSMTSPYKFINLSCHQSNTMLAPTLFLRHGSRPHLASHRGFSLFAIDDIVIFESHPGCLVSSVPSFRPPLHSPHASSSDLIIA…
MDBPgig1_00016											MTSVEMHDRNEEDKAKPSIIPFSTVPIRFSGDLARRSLNDGEFIHRQTASTIVKHLLSMAGPCCEDSSCRNYYNLRKIRLHLTNTGGVHVPAYRLLPPLHSTQPSRIIQATANMSDLSEVSHLNTSGVSPSVGRSGSRARDEVYSIRKQIFSTIVPLDWQSPHPLPGTVPSSSVTTHADMNITANLNVPRNRIYSAKMRDCKDRVVTYLPSPLRWRRTKTVPDTVHGLSISTHPDINNAADSCTPRNRIYSAKMRGCKDREVTYQAPLNSNHSQPLFTTHAAITSVDSLNVPRNRIYSTVVLNYWL
MDBPgig1_00017											MYSSPSSTLAPSPRPLQFPAATPRWAARRRVEGAKGSATAPPPSPEARESGKPNTYDRDDAGDNDLRDEQLGGWRMHRQSMATKGAKTMQESLMHGDNAKSFATHLIDVDVDGGIDYRWMRGRLDAIANKRRRRRRENVEKKLGPDFTKTKPFSPYVPSNANAGAERYQYLNIVRLSRVSKGQTDKNAFAV
MDBPgig1_00018											MAHPSIAPDRPLSKAQARILYRKKKWCDTEAFKKWREENNEHLCDLCLALGLDRCEFAISLCKPCNNRRRRCSIAEAYRKSLFMNWCEIDGDTYDQWQKEWIPVRVQKQRERVSQRRVKTKGGLVPVVKRGDGGFKGPGRRKDGYAHGDGEDMSTDGERGLRANDEATTKARPAVVPHHPIQWPFVLSSLRPTPSVPAASGSLKQLKPMPQSTTSVSGPNQIPTAIKPKRRPIEYVTTSDSSDDSDGLVRGASSDGSYGLTASGRIRGRDSSTEPFPPGPSQSTTGMSFQERLAVHALIPSPPIRVRTAASRTWTELSSQPDSSSTDADDDSDAGCMYSARSFPPLPTVPPPVASTAAGSDFNLPLLEFPTSLSPPPATEELGTANEVLDEDGDSQMKT…
MDBPgig1_00019											MSPFTSTFAVLDSSSLVPSRWSHSSADFFLSPSSASPQPSSDVAIELSACKSKSNMSASASRYRVVMHTYRGCYKINLLTFVSFMLRLTLPRLLSTCRHGKSIIVNIDFDRSGWRLDRCHAWTRSSVNSLIFRVLSTTAIISWPLSSSNNEPMAITFEKVSLANHGSAIYQDLPKFNDRDRRSLPDMTDTNIVTTSAGLGRRGLRIYRRHVATLHGETMLV
MDBPgig1_00020											MLPVFPFPLKYGESGTAFLVVMLNVPFINCFEERLTESSPACFEIPSFPPQFSPFSLQPPCLFIGIDLIFAMPAFVAAPLDLLDAVVRYIVVTAVHQRCLATLGESDVRRRVEFLLDLEAECLDEPYSAFVVKLSFLVAKFYLSHPVRASGLEPSPNHEIIEYLATELFATL
MDBPgig1_00021											MSAPLRPSPWRFDIDRYVAYVLVCANAGGQLRSLSYREIQNRVEAAYGFHLSFFAGEDERRVIRNATFVALTLIRMSEAVDRGDFDSEHYVTKRMFDALLDDLMVDLNCIATAGPDVGEPSFVSEATAADHPSESSPTLENFEVSSGSSAAADDNIETIPPDLLEQFFLDCPVGLDDLIPADVEAEFQNADQETESDDLSDLELTYP
MDBPgig1_00022											MSSTPPNSPTRLFYDRCDELVLRIVHVAFTHGHVLSLREEHIRAIIVRVIGIPPSHLSDPVLAANLNQLCSLTLTVLRLACLCLAPDATPREAVAHLRRCLADI
MDBPgig1_00023	5346.XP_001834906.2	2D4IP@1|root,2SVAK@2759|Eukaryota,3ARI3@33154|Opisthokonta,3PG2D@4751|Fungi,3V6HF@5204|Basidiomycota,22B1Q@155619|Agaricomycetes									MDEFYSFDKAVTELDKAIEYRSKEDAIQAAYLTTDIAEQLGFNIENIEGGPAAKLTTCDKETGEREEVTIGIQGIVCASALPPFAANTGRSDQRIRTIRQGVTLTGLSSSGFERGITNLKQIYATFSRFTPGGKLRPSPEFLGTYEAPNASPEKSSHHSITAGNRLFTPASHADGLERLTIGREIDPHNVFGNVDTKRWVHTDENKVEYFVISSDDGQGLVKYLPAAPVIFKVGDIVEIQVSFICLPVKDQYTVKLILRSIALINGQLTMDTFNARANGEGKAETIPIKRMKRRSAYGAKRGPKEGDEQAKKGKRVDRDGGEPEEGMSM
MDBPgig1_00024											MPPKRATRAKKAAPAKAKTSPLKAEASPPASSPVPYEPDAVAVDLEGEAIAVDAEDEVAAEAVVQPTRVSLRRRQAPAAHAPAVTFSSQVESQRVGSPTEWTFTNDGLPDDSASVGQEAAAVAVSKSKKAPVAKSVPKAAASQVPAASASPPKTAGKVSVKPSGVVPVSPSPVRQVPPALLPSPPLPSPSQAFYSKSSRPRSGSQPLPSASSRASTLTFLDCLTKAKDITSADPAPVSLTAISRLVPPAPSPPASQKSSPQKPAPQKASALPKKISQQAPAHQGSQPRRVDPRLVRPGSLLLAKSGDVPSSPPACGDEPDAIEEPDTIVISDDDDIPLASSLKAKKPPAASSAPASSVKAKKTLAATSQPVSLKGKERAAPIVSATAHCPA
MDBPgig1_00025	202698.XP_007387528.1	2EEI7@1|root,2SJXV@2759|Eukaryota,3AEQF@33154|Opisthokonta,3PB6V@4751|Fungi,3V3A3@5204|Basidiomycota,227Q7@155619|Agaricomycetes,3H2VV@355688|Agaricomycetes incertae sedis						KDZ	PF18758.4	Kyakuja-Dileera-Zisupton transposase	MKKLNKRKISTLKKRLPEYSETLPAPKRPRMSTSTQPSSQPMKNDSSTSQANSPSPEKNSSASQPKATKFGASTQLKPFMDRLPSIVTIFLSREADTRIGMPCRCDQGHSTVRCADCHDPVPMCASCFINIHRHNPFHWAQRWSDETGFFERVDISQLGHAITIGHGGQVCPYVQDTTSQSVRFDLVDINGVHKTRFTFCRCEGVNGDDRFSLLLRAGIFPATTAQPMTGFTFQLLDLFHAECLTSKKSAQDFMRALRLRTNGASLQSADVPVPYKPFMRVMRVFRIVKTRLRSGQVHGINIFFPKRIGGSVVNQCVACPEPGFNMVEEIDPKSDADLQHIETKFISPDGHFGLPRKKKVDDPDDVALTDGEAFFPSDAEYRSYLKHTHASEEKSTCAK…
MDBPgig1_00026											MGVIEFRCQCTSNRSVKSERLPAEESQRLHNLYRIVRNGGDVIGDDRMAGAPGAGRIEGSSVGGIGEGVGRRAVTVRKRKGRSTGHGEQEENAEKETHRKKRKRPSGLPPSVDADGPKDVGKKWSKCLGMIELD
MDBPgig1_00027											MPDTPAQPLAHSEWPEITEEPSGGYTGLDDKRRSTILGADGEKFIQRHYLQAREIIRNFKVNSEKANDELYKRFKGVKWDQWKARKLPASVDAKSRFMKKWDNYRQNTQKKLKHSQPSAAATSHRRPTPPAIQAITAQSVFNEENCEAHKSAVLDARHEHHEDSTKHIGRLRTLRSTEWQGLTDEQRAAYEEKAKSERQRLLGSLDSCQDHLLTNVQEIISDAVGTGVGQVGPAGFVLLYYFNTSSGNRKCGGFGLGHCESFALDPEFYSTFLPIFRDYASEHVPLPPRKPLSENFVRHSSGALVLPQFEDDAKMEDYREVVRDFLEASWDVVYPYCNEMPGLPWDRLCLDPNLFLVDGIVPLGAKWESFDTMRHASLISFAETIRLRQASDKFSIFRP…
MDBPgig1_00028	5346.XP_001836820.2	COG0507@1|root,KOG0987@2759|Eukaryota,3AAIR@33154|Opisthokonta,3PA61@4751|Fungi,3V3Z1@5204|Basidiomycota,22A1S@155619|Agaricomycetes,3W9QX@5338|Agaricales	L					Helitron_like_N	PF14214.9	Helitron helicase-like domain at N-terminus	MLLHPILWTATFSMPRYCQLGSLFGPAASSTTLSHASSPSLDPVHGPSLDCSEQLAWRLGRVESARLPTIWNREAPFSPSASRCHVVPSLFPEYSGTLILSHTVSDGDCVCGYRRLGSSYENETVPYFDWPRSLSVAADNLAEYNDEDSPPVTVEYKATLIAKQSETPALNDMDEEDGTTKGDCPFVLHGLTGQDLQGMTSNAIKTIALRHFNQYGKVLAIGQASDPESLWNNPQLYPQMFPWLFPYGMGGIGTVQGISHTRHKKWLLMYYDKRFQTDTAFPFIAFCHEQIRASTTQSFLSANRNTFDIVSTRILNLETDVLDNIAQRMISGEHVKPDTEAERACFDTLRDIDHVAGGVKASVASKKHQRNELWSLIYHVGSPIWTGETIQPDKLSADE…
MDBPgig1_00029											MLLRPLLQLPPLPHSVIFVPTLLSSHLVSLYDALYSVPLPALFCPQSPKLKAGCSEQHQCWRPAVPLPSLPPSNTATLPDTLLLTLPGDDDMASITTRSLGGGNVETGVDVINDLMVSNRPSPQQTFNLPVISSFLAHQRTTSPPPTSTAAAATCVIEFGGHDGYNDNEFGRERAQRWRRRELKRPRAFIAEHLVSNSKGFAGRQIDVDVDSSDEQLDEGDIGGMGDRWQMAWTTSRVTNERKLGRVMMPDFTKTNQTVSVQAPLANGLHPSSRPTPTPTPLPNDIHN
MDBPgig1_00030											MAHPSIAPDRPLSKAQARILYRKKKWCDTEAFKKWREENNEHLCDLCLALGLDRCEFAISLCKPCNNCRCRCSIAEAYRKSLFMMWCEIDGDTYDQWQKEWIPVRVQKQRERVSQRRVKAKRGLVPVVKRGDGGFKGPGRRKDGYAHGDGEDMSTDGERGLRANDEATTKARPAVVPHHPIQWPFVLSSLRPTPSAPAASGSLKQPKPMPQPTTSVSGPNRIPTAIKPKRKPVEYVTTSDSSDDSDDSDGPARGVSLDGSYWITAAGRVRGRDSSTEPFPPGPSQSTTGMSFQESIRDVILSIGASTARRLAAHALIPSPPIGVRTAASRTWTELSSEFDSSSSDADDHSDSGCMYSARSSPSLPTVPPDASTNTGDGDIQQDPSLPKTTSNEPSSTSV…
MDBPgig1_00031											MLLRRATLSDTRPSTRPDTPSSFPSAPEDEIEDVLASSSTKSNSFQSALDQMKRICKEREASLFNLSGSLAPIYQSGVIVLPSGQQDRLAEEQRRLTEDRIKELERRLAESEDVTSRGVERIGKRQGELQRLKSIVKGKATSNDDDRLVQDSSTRRSIPSPHRRYAGHDNDPGETSLPPQKWRVSQMTTTLPDDDSERKRRHLDYLLS
MDBPgig1_00032	40483.S8FAK7	2EEI7@1|root,2SIXA@2759|Eukaryota,3AFFQ@33154|Opisthokonta,3PAX8@4751|Fungi,3V4D2@5204|Basidiomycota,22FDI@155619|Agaricomycetes,3H8XQ@355688|Agaricomycetes incertae sedis						KDZ	PF18758.4	Kyakuja-Dileera-Zisupton transposase	MPQRKRPLVEVDTFSDVESEISHSQPPPVSRHTDYTSLPSHISRHASHIDHANPSVPQPTDPFTDVIPTTNDLNSNPIFDLDSSGGCSNDAVPDLVELAKQSKGRAQPSDNPLEVWMGDRETFLQEFLRLEGRGGISDQCPECGLEATYRCTYCCDHRLFCQQCIVARHAWAPFHEIEVWNSLFFQRRSLRALGLQIQLGHPIGQSCPNPAPAFNDVFVVITSHGIVTVSLDFCNCTSALSHDVQLLRARLFPATTVDPRTAATFEVLRLFQMLSFCTKVSGQEFYQSLVRLTNNLGQDVPDRYAAFMRIIREWRHIKLMKRFGRGHDPSGISGTSEGECSVLCPACPQLNLNLPEGWETATQKQRWIYTLFVAIDANFRLKRLDASSDVRDPGLNKGY…
MDBPgig1_00033											MPATRPYFEQRLREQLNNFTEMLIPLCMRAVADGESDEFLKAAWFLLFDRFPMNDWDYALNEDPSNVSHLVRASNRKKRRFARDLFIRSRCSQSHLPYGGDWHEQMTVRVDRRRRREEWALLSRRNHPFDPQYQTAFEDYIAGWDPEDDDDFIVAT
MDBPgig1_00034											MPRGRPRIYHTKEEQIMANRAKSKRSYYKNKVQIASRRAVRYRADVKRSNVIVGARPATAAELRRRDPVDIPGWLNTVAKIADKFTLMIKGSIPMYAEGVYQRFAMSYRKDVISNEILRLEALQTSIGRCEAALLQLAGVGEELGQAQVVAKNIQETTASLEDMLCYALTGTSDLIDAHRDKGLMYQKLD
MDBPgig1_00035											MQKTAPNAPPNNLNLMPLADLVALLSQLGLVVPSASATSASATTPVDAASTNNPDAVVGTPQAANVPATEVPLHLPDSASPVTSSVIGVISCLKCHSVQTLTASSSDEEASNIWYSVKVARRVGIFQNWHDVVEPLKRNMSDWSCNKFESKEAAYADFMGALRDGKVAYFDNGRLIQVPKNYVV
MDBPgig1_00036	5346.XP_001831777.2	2ESNF@1|root,2SV6A@2759|Eukaryota,3AQWN@33154|Opisthokonta,3PFEQ@4751|Fungi,3V68A@5204|Basidiomycota,22CA7@155619|Agaricomycetes									MAPKEHVDDDQKAFLQGQCDAYREAQKRGRAALGKFWISLYHQWVQKWPIEENPAIENEAERKKAYAAEIDKKQSYLKGWFRHNNSETRRPSQAKPLAAPKAPRCPQLMQFYCSLYYKSRIAPRLKLELANSDAPKKPFLSLLHKHTAESFEAESEEDKAAILEAFEKETEHIRAIRDVSVERTPASIADSIKDLAVHFEIFAQELARRTGWTFTLLAGGPDPMNGGRINTIAAHYGHNLAGLSFAKSTPEFKARIVSPFLSFLKTAYTHEDCLSRALHQPAEPSASASTSQPNPLVDLAAAATPSDATPATIAPSTADPLAAPFDWNDPWTLDFLNNDVPLPLSISDTYTSLTDELSAELPAHVLAQALSLAPPAPTLQPSPARENTGTVVAHPPPVV…
MDBPgig1_00037	984962.XP_009549622.1	COG1506@1|root,KOG2100@2759|Eukaryota,38B5Y@33154|Opisthokonta,3NUKH@4751|Fungi,3V03M@5204|Basidiomycota,224P3@155619|Agaricomycetes,3H4BI@355688|Agaricomycetes incertae sedis	O		ko:K01303	Q8R146.3	RecName: Full=Acylamino-acid-releasing enzyme; Short=AARE; AltName: Full=Acyl-peptide hydrolase; Short=APH; AltName: Full=Acylaminoacyl-peptidase [Mus musculus]	Peptidase_S9	PF00326.24	Prolyl oligopeptidase family	MLGHQFPYSAALICNAREVQFPIRSEEIQAYSVAKLEHPQAEGRRNDSQAETRFALGLIFKSLEDPSPTRPLSTSQSANLKEGFVEASARFGGRILDATPNEYVTFALSNILTLTIDLVASNLSKFFSSATSSLTCLSFSMMTMFRRLAELAIPTAGHISNGSNVLHAVYSVRDHTQNVKRTISKVFLTKSGEISTGIAQDVPAEIVGSAFSPSGQLKAILREVAAGDSKKRFVEIWKDHRVEVSAEVTSTHGSFYADDYLASLSFSPSESAIVYTAEANPPSKETSNIERFRFTPSFGEGLPTRKRPTMFLCQWRDASGKPLASPVFRALSLANSPPIPVLIGQAAFASEDKIIATGYEFTDDARLLGVRGCFNRPSSILQLDIPSPLDSKDEDTTEL…
MDBPgig1_00038	4897.EEB07027	KOG1164@1|root,KOG1164@2759|Eukaryota,38BQ1@33154|Opisthokonta,3NUPD@4751|Fungi,3QK18@4890|Ascomycota,3MC6K@451866|Taphrinomycotina	T	GO:0000003,GO:0000018,GO:0000045,GO:0000166,GO:0000228,GO:0000280,GO:0000407,GO:0000775,GO:0000776,GO:0000777,GO:0000779,GO:0000793,GO:0002097,GO:0002098,GO:0003674,GO:0003824,GO:0004672,GO:0004674,GO:0004713,GO:0005488,GO:0005524,GO:0005575,GO:0005622,GO:0005623,GO:0005634,GO:0005694,GO:0005737,GO:0005794,GO:0005815,GO:0005816,GO:0005829,GO:0005856,GO:0005886,GO:0005933,GO:0005934,GO:0005935,GO:…	ko:K14758	P54735.1	RecName: Full=Serine/threonine-protein kinase D [Synechocystis sp. PCC 6803 substr. Kazusa]	Pkinase	PF00069.28	Protein kinase domain	MTRQINNYVLGGPLCRTSSSEIYEVLNANPSQFMKVYLPSDTSRDQYQRETAAYQALRGVHGTLNMVDHGESDGSLWVVLPDGGLTLSICTKIIRRVVSRPPGEWGWTDYFDDLTEQLVRLLQGIHARGVIHGDIKPDNIVKADLYSLPTLIDYGAALVKGLPFEASRNRSDLFSTVERMMSDTQSVRDDLVSLAFSISYLANNETLPWSHEYAEFLDCPCEEHLETVKCGKENATPETLSRGLSAAFQEFLVCSLNHREEEAFPYEFHSNNLLKSWSRSG
MDBPgig1_00039	5346.XP_001836820.2	COG0507@1|root,KOG0987@2759|Eukaryota,3AAIR@33154|Opisthokonta,3PA61@4751|Fungi,3V3Z1@5204|Basidiomycota,22A1S@155619|Agaricomycetes,3W9QX@5338|Agaricales	L					Helitron_like_N	PF14214.9	Helitron helicase-like domain at N-terminus	MFLHPILWTATCRLPQYCQLGNLFCPAASSTTLPLVGSPSLDPSYGPSFNWSERFAWRLEQIESARLPTIWNREAPFPHSSSRCHAVSSLFPECSAADNLAEYNDENSPPVTVEYKATLTAKQSETPAVNDMDEEDGTTKGDCPFVLHGLTGQDLQGMTSNAIKTIALRHFNQHGKVLAIGHASDPESLWNNSQLYPQMFPWLFPYGMGGIGTVKGISHTRHKKWLLMYHDKRFQTDTAFPCIAFCHEQIRASTTQSFLSANRNTFDAVSTRILNLETGVLDDITQRMIAGEHVKPDTEAERACFDTLRDIDHVAGGVKASVASKKHQRNELWSLIYHVGSPICTGESFQPDKLTADERLRSVTSNPVAAARFFKYMVDTFMNDVLAIDSEDDGIFGPT…
MDBPgig1_00040											MPPKRSTRAKKVVPAKAKPSPSKAEASPPASSPVPYEPDAVVVDPEVEAVAVDAENEAAAEAVVQPTRVSPRRRQVPATGAPAVSLYISYILFHRILLTHMVGLSSPQVESQRVASPTEWTFTNDGLPDDSASVSEEAAPVAVSKSKKTPAAKSLPKAAASRVTAASASPPKTAGKVSAKPSGVVPVSPSPVRQVPPALLPSPPLPSPSQAFYSKSSRPRSGSQPLPSASSRASTLTFLDRLTKAKDVTSVAPAPASLTTVSRVVPPASSPVSASQKPSPQKPSALPKKVVQQAPTRQGSQPQRVDPRLVRPGSLLFAKSDDAASSPPACKDEPDTIIISDDDVPLPSSLKTKQPPAASSALTSNVKAKKTLAAASQQGASKGKERAAPVVAATPTKGK…
MDBPgig1_00041	5346.XP_002911278.1	2D4IP@1|root,2SVAK@2759|Eukaryota,3ARI3@33154|Opisthokonta,3PG2D@4751|Fungi,3V6HF@5204|Basidiomycota,22B1Q@155619|Agaricomycetes,3W9DI@5338|Agaricales									MDEFYSFDKAVTELDKAIEYRSKEDAIQASYLSTDIAEQLGFNIENIEGGPAAKLTTRDKETGEREEVTIGIQGIVCASALPPFAANTGRSDQRIRTIRQGVTLTGLSSSGFDRGIGNLKQIYATFSRFTPGGKLRPSPEFLGTYEAPNGSPEKLSHLTITAGNRLFTPASHADGLERLSISREIDPHNVFGNVNARRWVHTDENKVEYFVISSDEGAVKYIPAAPVIFKVGDIVEIQVSFICLPVKDQYTVKLILRSIALINGQLTMEAFSARANGEGKAETIPIKRMKRRSAYGAKRGANEEDERTKKGKRVDRDNGEPEEGMTRITGNTTASSSSAQWAQGSTLSYEDVLEALRPIVIPEPDVSHSYYMAPLPPGTEGLLSNTDVEVRLARLDIPD…
MDBPgig1_00042	984962.XP_009545737.1	2D3RH@1|root,2SSGZ@2759|Eukaryota,3AN7V@33154|Opisthokonta,3PENX@4751|Fungi,3V61B@5204|Basidiomycota,22C57@155619|Agaricomycetes,3H7H4@355688|Agaricomycetes incertae sedis						DUF6698	PF20414.1	Family of unknown function (DUF6698)	MSAADSAIPPPSAGTATPSMLDQVSRGLQGRRDLAKRKRSSQTPSQIILDRDALRTATEYLNAIGKSISRLVDPFRTLDVIINTGSIPMDAPQIQALDQGRQLDHLCYVEAYNIVMGRLPSFKNVVQEFKQNGYGEQWEALLIALSQTSEVSRSNDTSSLKKTPTLLLQNDTQPLPTNLLSRDKSSRGFANPLCAKLLCPIKHVDDPEATQKLIDGALKATAFLWPAFVYDETQYDEDDLERGLFRGWLLVRVMRHIFTGPATAMKPAQKLTRTCNANQLGITKVSPNMIAYVAVQARLMLSAAGSWANEDGAFTYSTFYDRIIDTFRDDDNGAWSHETLNWWNIQVFPGIQTGPDTDAADNDEDQRLKRQRLERRERAAPAPAPAPAPAPAPAPAPAP…
MDBPgig1_00043											MDAEEMEDQLPPTVDEDLPGAGIEPTLDEEEADLVIPELSDSEDERSEDDGEGETDEPEVGGEENVTEEEEEEEEEVEDAVNDEGYADF
MDBPgig1_00044	984962.XP_009542636.1	2EF9J@1|root,2SKHB@2759|Eukaryota,3AF3R@33154|Opisthokonta,3PA1T@4751|Fungi,3V4XP@5204|Basidiomycota,2268A@155619|Agaricomycetes,3H1P1@355688|Agaricomycetes incertae sedis						Plavaka	PF18759.4	Plavaka transposase	MKIRPHTSLVFFTVVMVWCGICHVDGPWVIGRSLTRHQIDCRRKHQAKEVAAAVNNLNNIGEAAHDNVQPQEMVIDNPPPEPLPPPPPPEPELTAAGRPKRPRRLPPRYRDDTPPPPPPAADKAPTPTEEHAPHARQPYYTKPNATGLYKIYPHRPTRDPDCDVSLDDLSDSPFHARHGNPTTNAIAPPAQDQEERKPWLPFLSATVARLMCWFYSDSGHSSVRDLDSLVHSVILKDDFQVADLVGFSSRIETNRLDEGFDLSEASKPDAPPVTDPLPPSTPAAEKSKGWETRSVRIRLPADKVKCPEEQAPEFEVEGILLRPILDVLQESFQGPSFNEFHLTPFEYCHDPNPDLTAPPPSPPAREPFTDLPLGHQHVYGEVYTSQAMMEAHLSLPPDP…
MDBPgig1_00045	160860.XP_007356352.1	COG2303@1|root,KOG1238@2759|Eukaryota,38B4J@33154|Opisthokonta,3NU19@4751|Fungi,3V3UI@5204|Basidiomycota,226UZ@155619|Agaricomycetes,3H6Z4@355688|Agaricomycetes incertae sedis	E			A0A2H3D1U1.1	RecName: Full=Dehydrogenase ARMGADRAFT_1018426; AltName: Full=Melleolide biosynthesis cluster protein ARMGADRAFT_1018426; Flags: Precursor [Armillaria gallica]	GMC_oxred_N	PF00732.22	GMC oxidoreductase	MDYYRPPSPIVAPNTSPARSPGGFSASNRIKEQKSRDQASITDYTMLLSKTHIGSWAIRAAAEKRRIHPHKFICPVTTIHAGKVLGGSTAVNAMLFPRAAKSQYDSWAKINNDPSWGWDALLPFFKRSEIVTPPTALQIQQGGITYDPQVHGLDGRVHVGYPDFFFEQSSMWRQAAISAGLPGEKDLSGGDPNGVGVVAESINVMNNTRCSAVCAYYTPFSFRPNFHVITNSTVSRIIWDDARHAIAQAPITPDTPGNKLRAVGVEFVRSGTNNQWESVFVRREVIVSAGTIGSPKVLELSGVGNATILRSVGVKPVLDLPSVGQNFADHVHGFVSAFTNASITYGLLENPDFFSAQLALWFSNHTGLLSSSPGSLGLVAPLNIFDNSTLSTSVQHNIV…
MDBPgig1_00046	160860.XP_007343987.1	2D2WK@1|root,2SPAN@2759|Eukaryota,3AKVJ@33154|Opisthokonta,3PEBM@4751|Fungi,3V5HN@5204|Basidiomycota,22AX8@155619|Agaricomycetes,3H7HA@355688|Agaricomycetes incertae sedis	S					Pkinase_fungal	PF17667.4	Fungal protein kinase	MFRDHFCSTRLNKPSDDDFSALCRLKRSIGLAMKDFHKQSTIDYPLLAAMLNKISSAVWTKFPPKNEDLIEFVVVTSEKMNHHPNDEVDGRPDLIAVSSSTAKALKKAKASPCWHHVLSLVEPWQVIDLDAPASTCGTYLAFANQARPNMVGMCGIVVTTRYYQILYSSPGGLETSDPFFWEDLEPLILYVYTLYHPGTDQIYYDSTITLSQGLSIQDPPKWDVQVGDEVHKNCTVLGVGRPWHYLGWVARTPGDTPFIIKDTFQYTEGPLRQERSFYEEIHKDGVFSGVAAIKESFDVTNDGKAIAVIEDDVYKIKTRLIMATSGDPVSSCNSVVAFLKIMYDILEAHRWVVSEKQILHRDISMGNIIINPVDAIEVPPFVGECRPKFINEVLDSTKQ…
MDBPgig1_00047	85982.XP_007323857.1	2CKM7@1|root,2RR25@2759|Eukaryota,3A9Z0@33154|Opisthokonta,3PQ2I@4751|Fungi,3V2EF@5204|Basidiomycota,2295P@155619|Agaricomycetes	S								MGKLNIAHHKSYHPYRRDNIERVRRDQEEARRKEAQEDGRMMLADSEARIDLLRERAGVKESSKGKNRKKADDDDELERQLASTSASALSLQQPALTTASGHINLFEDLEQGAMVAAITASKKKADPAETDKGIPLAPSSKDLSPWYSSKKAGNQESNEAEDERRKRDLARQAMHDPLTSISRQLASSRQSSTSASSRSRPNRSSQLADPSRPPEVNARLTRESSERARALELIRRKKREMLGSETPSTVHGGGYDDVFNKQEVEEAHRGRERHHRRW
MDBPgig1_00048	85982.XP_007320533.1	KOG1041@1|root,KOG1041@2759|Eukaryota,38CFV@33154|Opisthokonta,3PC4S@4751|Fungi,3V4PA@5204|Basidiomycota,22799@155619|Agaricomycetes	J			Q851R2.1	RecName: Full=Protein argonaute MEL1; AltName: Full=Protein MEIOSIS ARRESTED AT LEPTOTENE 1; Short=OsMEL1 [Oryza sativa Japonica Group]	Piwi	PF02171.20	Piwi domain	MSESTAGDTFQLVTRKKGKRKSTGKGAASGRSEGGHGQQPDIRASSSSFSQSQARRGGPSIGESSTQLLSSLQALSLEAKRPRRPGYGTAGVPISVYANFLRIKLPDSDYYDYHITTEPKAKGDSDLEEIFRHFDLAIKREEWSNALVHDRTSRLVSKRRLPQPLSVDIRLERGDEFRCSVALFRVLEMAGFKRFLRGDIEAKTYDPTPIISALNLDAQYTASRTGIRIGRRMKLKPEGDDDTQDKPNDGKARHFWRDLRGARTTLGGNLELVRGMFTSVRPSVEGLLLNVNACTMAFFQPGNIGVKFLETHSRAGGIPNLAEILSTGARATMTYLGYRKRKRIYQISQQSAEQHSFHCEEFGREITVKEYYKLKYHINLSHPELPLVDIGTDKKPVLV…
MDBPgig1_00049	5334.XP_003035728.1	2CMCQ@1|root,2QPZ8@2759|Eukaryota,38FDX@33154|Opisthokonta,3P7CR@4751|Fungi,3V5NI@5204|Basidiomycota,2291K@155619|Agaricomycetes,3W7NI@5338|Agaricales						Pkinase_fungal	PF17667.4	Fungal protein kinase	MFPLPPELVLQIFSHLPLDAIAALHLVCRQFRDLLVSRGEFVYRSVAVSYGYLPSSDVSLEDLAKIYSARSLDGVANWKMFCKRRYSLNRNWLGRGPSTLKQHGRRNDSRAHRFKIDEAAGYSVSTSIQGSLVVTDLASGEVLWSLSEESGYVRPFAHCEYGEGFVIFDRLTGLKEVWRRTCDYDSSPPPEVSPPDRLQLEAYDQSLRSYPGERGRFRPWLLLSPPVPTRAYRFVYPTLLVSGYNEAFLWDISSGRPIQTIEDIQATDDMGETLGDINYVELSSRHVFICGSDMLRVFSRHDGRCVFAIMPDKPKYGEWSYWLEPTLLYEAFPDSALLPYKLGKCRVPEAETNDIIYDRFVAVHVSACGFHMVAMLSSSRILIMHDFERAMKGEASLHE…
MDBPgig1_00050	80637.XP_007772308.1	KOG1041@1|root,KOG1041@2759|Eukaryota,38CFV@33154|Opisthokonta,3PC4S@4751|Fungi,3V4PA@5204|Basidiomycota,22799@155619|Agaricomycetes	J			Q851R2.1	RecName: Full=Protein argonaute MEL1; AltName: Full=Protein MEIOSIS ARRESTED AT LEPTOTENE 1; Short=OsMEL1 [Oryza sativa Japonica Group]	Piwi	PF02171.20	Piwi domain	MTDTFQQVNRKKGKGKGKGKKAVQGTSATPPKYEGRAPQADTMDTIRGPSPAGQREASLGQSSTQLLPLMQAVSIGDAARPARPGYGTAGLPISVYANFLQIKLQDGDLYDYRITIEPKVKGDSDLEEIFRQFDSALQGEAWADALVHDRSSRLVSRKRLPQPLSIAVELARGDEFGCSVEFFRVLDMAEFQRFLRGDMKAKTYDPTPIISALNLDAQYAASRTGIRIGRRVKPKGEGEDETQDKTIDGKARHFWRDLMGARTTLGGNLELIRGMFTSVRPSVEGLLLNVNACTMAFFQPGNIGAKFLEAQSRAGGIPNLTEALSTGARVTMTYLGYPKRKQIHQISQLTAKQHSFYCEEFGRDVTVEEYYQLKYHINLGHPELPLVDIGTDKKPVLVP…
MDBPgig1_00051	202698.XP_007387149.1	COG1948@1|root,KOG0442@2759|Eukaryota,38DUG@33154|Opisthokonta,3NWVW@4751|Fungi,3UY2T@5204|Basidiomycota,226JI@155619|Agaricomycetes,3H0K9@355688|Agaricomycetes incertae sedis	L	GO:0000003,GO:0000014,GO:0000109,GO:0000110,GO:0000280,GO:0000710,GO:0000712,GO:0000724,GO:0000725,GO:0000726,GO:0000735,GO:0000736,GO:0003006,GO:0003674,GO:0003676,GO:0003677,GO:0003684,GO:0003697,GO:0003824,GO:0004518,GO:0004519,GO:0004520,GO:0004536,GO:0005488,GO:0005575,GO:0005622,GO:0005623,GO:0005634,GO:0006139,GO:0006259,GO:0006277,GO:0006281,GO:0006289,GO:0006296,GO:0006298,GO:0006302,GO:…	ko:K10848	P36617.2	RecName: Full=DNA repair protein rad16 [Schizosaccharomyces pombe 972h-]	ERCC4	PF02732.18	ERCC4 domain	MTLFLFHKAILERLHDPATSELLILARGLGLRRIVCTLMKIYDSPKNLVLLINATQEEEAEIGEELGVMGCRKPGLRIVDFEKSNKERQELYKKGGLISVTSRILVVDMLQSNIPTDLISGILVLHAEKVTPLALEAFIVRLYREKNKTGFLKAFSDQPEHITSGLSPLKNIMKELHLRSVHIYPRFHQDVKKSLERRRADVIELALSMTDSMTEIHLAIIQCMTTTLAELKRSNTSLDLDDFNVENAYFRSFDIIVRKQLDSVWHKVGPKTKQLVNDLGTLRQLLSYLLSYDALQFHAYLETIVSSNSTTASGGPKQHPSPWLVTDSANIIFQTAKRRCYTISSTTKPAAPPQVIDLDEDGWDALDEMHGQVGKPLASNAKEDTPFWVPPGMDPVLEE…
MDBPgig1_00052											MYQFDFVQPKAPKPLPKIEKKVKPPKEPKVKAEPPKKAKEEKQSAPPDPPSRGFSIWGVKGKRKVAQDPAPPAKKPIPAVMPPPLPPTSQPPKAPLVPPPPVSAIAFVPPPPLSSVKAKPSRPETPVSTSPAPNAPPALASLTKALPATPILTPPRPPPPPSQPSLVKEEESITRTLSSPPQTSSLGPSSAPAPSLSGPPSYLPPSPDFHVLCEDDIQFKRVEKLTRTLGEQPPLELVFPPFKRTYAANDQFPPPDNPLFVGPQIDNNSHLADKTKEKDASSLSLHLPTHLIRRNSASLLSLPVAGITKSANFKSGQRPATASSPHTPFSSLSPINTALASKPATAHPSTPTPTPTSTLSPSPVSTTSSSRRPSTASAVSSSSISSSRDFYYYSPSPPS…
MDBPgig1_00053	40492.XP_007308371.1	2CP93@1|root,2R0XB@2759|Eukaryota,3AK8Y@33154|Opisthokonta,3PJRX@4751|Fungi,3V959@5204|Basidiomycota,229IC@155619|Agaricomycetes,3H85R@355688|Agaricomycetes incertae sedis						DUF6533	PF20151.2	Family of unknown function (DUF6533)	MYTHSRPLWSQRPANVLTKAPQSLFSASVNVALFLEIELLDLSSYGHLMDSTGVCHDDWGAFDFLFSFIMSALNLSVDQLIKLQSGAVSSVFFRSPRSSHITVPPGRIIDTILLPGTQIYDYLLTVSDEVDLVWSKPQGFRLAGILFFFNRYPPFIDLSLSLYSQFTRNLPTQRCIQLDNALGAMFMLGVIISEVIMILRVWILWGGMCTATLFLLALVAASAVVLAVCYGLSWNAPQHVYSTIGCSVAGNITFALLDFSMLLLIELTILILTIVECLKRAKLSFGALINPLTLIDLFARDGLIYFVCLVAVGIANIAVMLVDADMSIHRVISFWFLQHTDRFLMRGRLSPTSEVQHRSHYVTVYSALPGLQEDTVLFIQAARSASASTDINGTDRLTP…
MDBPgig1_00054	221103.XP_007845319.1	2EPP7@1|root,2SSUJ@2759|Eukaryota,38T8G@33154|Opisthokonta,3PFKA@4751|Fungi,3VBKJ@5204|Basidiomycota,22C7V@155619|Agaricomycetes,3W9CW@5338|Agaricales	S			P04158.2	RecName: Full=Fruiting body protein SC1; AltName: Full=Hydrophobin SC1; Flags: Precursor [Schizophyllum commune]	Hydrophobin	PF01185.21	Fungal hydrophobin	MLSRIAIAIVSAAIVVAGPVARGGGQSCNTGPVQCCNEMHSATSSSVASLTGLLGLVVPLTGQVGLNCDPISVIGLGGDSCSSQAVCCDHNNFNGLIAMGCTPINLNL
MDBPgig1_00055	5341.XP_007331585.1	2D1IF@1|root,2SI8F@2759|Eukaryota,3AGQ0@33154|Opisthokonta,3PCQ3@4751|Fungi,3V3IE@5204|Basidiomycota,228N7@155619|Agaricomycetes,3W8GG@5338|Agaricales									MGAIHHALSISELLNTIFNYSTSDDNLNNALACRRWTDGALNARWRVINNPCNLLRLLAPLETLEFYDGNADHPIFIFTRPIVSDDWKCFDKYAWRVHELDFRGYCFDPSVFEAIFESRPRDILLPNLRELGPTLDAYALPLFASPSLRTVYPGTAVEDGTDADDEFLTLAFPCLPTVAPHLEGLFFTLSTPFPTDEDEASLCTTIRQLTSLKELHLPGSWLSPALTEAIAPLPKLVTFDTRNSDSAIFIAGDEKLFSLSLPSGSFPVLEQLHIDVQYGRFIAAFSQASPSFSLSSLSVASPMEESSSDLARLLDVIARSFPALEDLHISSFPKDEGGILSEPATMAHLSPLLSSSKLQKISMTHPSPFTLYTEDIVSIAKALPSLKELHLGQYPEGET…
MDBPgig1_00056	5341.XP_007331585.1	2D1IF@1|root,2SI8F@2759|Eukaryota,3AGQ0@33154|Opisthokonta,3PCQ3@4751|Fungi,3V3IE@5204|Basidiomycota,228N7@155619|Agaricomycetes,3W8GG@5338|Agaricales									MAEPDPPLHLPLHNSPPRHCGAPLPLHSQVHTQQLPSPPITTINKPSPLTNVDIPKHVNKPPKRINKALPHHLPRISHFVSWKCDADPTKRMDFDRWHLPNNSFTTGPMAATQRVFATTELLQIIFDYIPSENHEDLVLVSKRWSEEALNLMWKVVDDVCGLLRLLAPLESLGFYKDTETEMYRFTRAIEPEDWVRFDRYSWRIYELHIHEEYLHPSVFEDIARSQPRDVILPNLCKLAPTLSPQILCLFGRRSLQSLTLYPATDEFIEEDRPLFEQTLLCLPAITPNLEHLTIDFRVSLSSTEVQTLIVTFKSLPSLKSLVLPCSWLIPSMTDAIAALPKIQIVDAFDASIFEDVNPREELFSSSLQFGSFAALEKLHVVVPYRRFALSFSLAFVLSN…
MDBPgig1_00057	104355.XP_007860247.1	2DTKU@1|root,2S6I6@2759|Eukaryota,3A69M@33154|Opisthokonta,3PVJR@4751|Fungi,3V38C@5204|Basidiomycota,2293B@155619|Agaricomycetes,3H517@355688|Agaricomycetes incertae sedis									MVAHSRLCSPPTSPMTPSLWMNNIVRCNDIHMAFMDQLSILELAVYAKTCKEIFLDVSDFIRHKYRVERLLEDYIPPKHIPSFRPMQALTGAVISGSVALQLLNSVTYDDSDLDIYVHATSARQMASWLEKADCKALLKNGDETTVDQILDTMMADRLKTLTADPEDWDSDTDEDEWEYIGPTITAVLNFQAKEKRKIQLIVTITDPVEAVLGFHSTVVMNFITATTAYSLYPVETLAKKFNLCTTSDFDRSTAALQKYTNRGWTLFMTSSPAEKLGAFLEGTRRIGDRRSLKVKLSWPADNPLTNVQLRHVARQEMDRREIYWRFRRTRRDTTWVDVVNRPPLPFLETYLF
MDBPgig1_00058											MVDAVPYGDHFRPQRGANDPHPLANMPRWHLFIQSGIRVRRAPVSYIHHALNTPIPQVSNAPLPVWCTDTFKFEGFTTYLYLYAQPAGQIQMVGAVGFDDADYVVHNILDPYFQGTCTSEEALLL
MDBPgig1_00059											MLVSSSSRSYVGCLIFSCRRRGEYFAPLEVSPHSKPPFRPCDLVTEHILPKVRCHGEAYDFSSHEFFIGDHPFERHFKLKTQFTVLYSPDESHVMPRNETMDSFCGRELGFRGNIVVVAHGPNGDMIDFITEHWESLKIIMTTFGPIGSAEELVAFFKRDRRRHHSGVMTPLPRAFKRAWDEVVNEGIAAELFPMMVRNADLRSLARLSARNRMTCDLVKERMAPLVNGVMSHFIPDACIEDFWLTVAELRVVAFGDVPFSVLTGITVPVMTLSLSTPKGESGYLSGWLLRCGYEVEKILAPTVDGFGRRTLRHRVTRTKIQVLESMDSNAIVPVLSYRNTSKMCMLSSRLLVSPYSELLQNGEFVFDDSWDVRTLGTYGLTAIENGRGAAERECGMNC…
MDBPgig1_00060	5346.XP_001836780.2	COG0507@1|root,KOG0987@2759|Eukaryota,3AAIR@33154|Opisthokonta,3PA61@4751|Fungi,3V3Z1@5204|Basidiomycota,22A1S@155619|Agaricomycetes,3W9QX@5338|Agaricales	L			P38766.1	RecName: Full=ATP-dependent DNA helicase RRM3; AltName: Full=Regulation of Ty1 transposition protein 104; AltName: Full=rDNA recombination mutation protein 3 [Saccharomyces cerevisiae S288C]	DUF6570	PF20209.1	Domain of unknown function (DUF6570)	MPLRPVSQEETHASATGLTRTGAIEDLLEAEAVSENGGGSDADIEDNGAQSDEEEGSAETAGSDVGDGNDFSESVSYEADGSEDMGESSSGFQGGEQKGPKKYPEICEVFDLSAQAASLREMYLSLPKLERRLFQSWKQEYEGQGRMDFDRWGLLCPNMSERFARDAITFRYYKSIAHLPRCDPADFHAMTTSASAGSTVLLSGNGKGGHLGSPVLSVLPIRVVDTSLLTPGVRSKKFVSGVLHSQDMERFISTVCMIFGEEYMHCNMADDVFQFETRPLSGAGAPANGYQRANPSAAQQSAGMAGPSTGNGGLGKLCLNANDTIRVYDGRYRAIDWRNDLEKLGQALPLYEEEIPKDSLAAVGHTITGWFRRTGVTGPAVNLNLQWVILLATPDQNPV…
MDBPgig1_00061											MPPDEIIAGVSFALLETPLDLTPRRSVEAFLFELEVLLAPGEAPSETTTQKVTPTQTPGPIRPTTQALTPPRKRNTAYFPTLSTTLLFGG
MDBPgig1_00062	104355.XP_007870995.1	2D4IP@1|root,2SVAK@2759|Eukaryota,3ARI3@33154|Opisthokonta,3PG2D@4751|Fungi,3V6HF@5204|Basidiomycota,22B1Q@155619|Agaricomycetes,3H7KY@355688|Agaricomycetes incertae sedis									MTSRDRLFHSINMEVAAKEIEEVARARLNEPKSEEDRPWLFDINTMFNSLSFQDEDSLGTKQLSIATPVPNETDEFTVRFVGMLVAKDLPPICRAIDPDSRIFIRQYVCLTGYGSPLFEEGIRQLQTFTSDMHHFFEPGSWTGWHPHLFGEHHALEATCRYFTPRTRGRQILDTPFPKAVDPLNHLQAAKDSRWGHTSENDVEYYALRRNPTQYAEHDPKDFRPGDIVEAHFGLIVFKPSKKQRTDGSLKMLLRLRALTLLARPQQDTNTQLTVPAKRKKRRIHDTTTGSHPGDEDNTVRSLKKLTISDITMN
MDBPgig1_00063											MHPHIPGPYSTPEFIALEYIATMRSKVALVLLLLVATVTVITTALALPVLPSESGHSDEHALNPNSGSKVLVPRRKAPGCNYIPLYQKGIDEWNKKCKGKKPAPRPSRRRRPPGCHYIPLTKAAVKKYNEKCKKKKPAEPTPTPTPSPSPSPSSEPAAEPSASPADGASASEGDASGGDSQGSGDSSA
MDBPgig1_00064	221103.XP_007855170.1	KOG3034@1|root,KOG3034@2759|Eukaryota,38DNQ@33154|Opisthokonta,3NVUT@4751|Fungi,3V0XV@5204|Basidiomycota,224WG@155619|Agaricomycetes,3W53J@5338|Agaricales	K	GO:0000054,GO:0000055,GO:0005575,GO:0005622,GO:0005623,GO:0005634,GO:0005737,GO:0006403,GO:0006405,GO:0006611,GO:0006810,GO:0006886,GO:0006913,GO:0008104,GO:0008150,GO:0015031,GO:0015833,GO:0015931,GO:0022613,GO:0031503,GO:0033036,GO:0033750,GO:0034613,GO:0042254,GO:0042886,GO:0043226,GO:0043227,GO:0043229,GO:0043231,GO:0044085,GO:0044424,GO:0044464,GO:0045184,GO:0046907,GO:0050657,GO:0050658,GO:…	ko:K15262	Q4WVS2.2	RecName: Full=Protein bcp1 [Aspergillus fumigatus Af293]	BCCIP	PF13862.9	BCCIP	MSKRKQDASDSESDDVSLIDVDFEFFDPNPTVDYIAIKRLLTQLFQADAEALHLHELTELILSQPTVGTTIKMDGIESDPCALLTVLNLHVHRDHPSIRAIIEYILQKTSSNTAFHQALSTLLSSTQHVGLIISERLINMPVQTVPPMYKMLGNEVRWAIEDNEPYVFSHVLFISRTYHLSPEEAASLSTSPSNSGGKKSKKMKSGQDQTRSPARPADGIYAFHPEDELILQCASHTFDYAFTRAPKEPRNAESFGLDTRGRVITRKRGITLPSCDLWEIFVFRSIFSVTKQAFNVHYMSNFTVSSVETLWKLQLSTYIHSQCLSRLTSPMISLIQAFISLSSGSLRENSFPALPVTGAYYSDLCSQIYEYFITLEDEITYVWQRSMRLGRILFLLNRY…
MDBPgig1_00065	221103.XP_007855873.1	COG0506@1|root,KOG0186@2759|Eukaryota,38CE6@33154|Opisthokonta,3PBC1@4751|Fungi,3VC3W@5204|Basidiomycota,22F69@155619|Agaricomycetes,3WA0S@5338|Agaricales	E	GO:0000166,GO:0003674,GO:0003824,GO:0004657,GO:0005488,GO:0005575,GO:0005622,GO:0005623,GO:0005737,GO:0005739,GO:0005759,GO:0006082,GO:0006520,GO:0006536,GO:0006560,GO:0006562,GO:0006807,GO:0008150,GO:0008152,GO:0009056,GO:0009063,GO:0009064,GO:0009065,GO:0009987,GO:0010133,GO:0016054,GO:0016491,GO:0016645,GO:0019752,GO:0031974,GO:0036094,GO:0043167,GO:0043168,GO:0043226,GO:0043227,GO:0043229,GO:…	ko:K00318	O43272.3	RecName: Full=Proline dehydrogenase 1, mitochondrial; AltName: Full=Proline oxidase; AltName: Full=Proline oxidase 2; AltName: Full=p53-induced gene 6 protein; Flags: Precursor [Homo sapiens]	Pro_dh	PF01619.21	Proline dehydrogenase	MSSFARHSCIKFSPACSIGLRTPGRADMVHRVGRMVRSSSHSSTAGPHQPRQSSSRRLIRVGLLSAGVAFSLSLGTIYADSAAVDNASAIATSQSIGSLIRSYVVFTMCSVPALVDISPKLLALMTSIPGIRQITEAFVRVTFFEQFVGGDTAQGTIPLLKELRAANKGALFAYSVEVDEDEAAGTKKLKKHDVKPPHKQSVDEMIRCIDVAADFEDTVLEGGKSATSGRKTWVAVKMTALLPDAQSLINLSSYIIASRPELPIPVAFPGCPTLSDLDVLYTSPSDKARSVATTNTLTEDDIVSLRELHADLIRICQRAQERGVRVIIDAEYSWYQPAIDAITLSLTRQFNKLPEKKDASTAPVLPLIYGTYQAYLKRTPSHLRLSLLDAKKNNYALGV…
MDBPgig1_00066											MHPHIPGPYSTPEFVALEYIVTMRSKVALVLLLLVVTVITTALALPLLPTESDHSYEHALNATRNSISYSDSKVLVPRRKAPGCNYLPLYQKGIEEWKKNCKGKKPPPRPARRRRPPGCHYIPLTKAAVKKYNEKCKKKPVEPTTPPPPSPSPSSQPAPEPSASPADAGNAGEASGADSQGSGDSSA
MDBPgig1_00067											MPHASEEPSYEPIALPSLREFHLGQYPEGETTLPTLHLSVLSALASLSTSIETFSVDTSVDDRLNVDGITSFAKLTKLRRLEVGTSPLADPIPVAVYLSRVLPSGCTISCRDSDWYKPDTPGAYLAMRWERTIDFFSAVQGVRSEERQWRPDAP
MDBPgig1_00068											MTVVAPPPPTRNALPPAQRSRLMRSTRKLGEILGADPHVLEDDTVSSISSSSMSSASTSSSTCLTHHSSSSSVTSLSSDDEPSITAPPHTLRKKGSKAILRGVPSKPLFLKLNVKSRTRKASLDNSISPSSPVSPLNSFLDVRTPTQSQISLDQSSLRSKLRARRPSGASISWDFGTSGGAGVLNGTNSLSLSRSASISSVSSSAPPPISEARVRRKRMAKLKRTLGENVPVELVFGCSTTESKPQPPPIPPPSTIKARPPTPPKIKLPISPPPCLPELDVAGEDRLDPFSDPEPSPSPSPSDALAIGPSTSSAVRPISTFTTASVYSQPSPDPEHNNFTDPLPTPTPPPSSKAAAEKEKPPPRAESRQVAVLKEGKGGGSGKKLRHKAKSLSFHHRPR…
MDBPgig1_00069	221103.XP_007855171.1	KOG1824@1|root,KOG1824@2759|Eukaryota,39JJQ@33154|Opisthokonta,3NVVP@4751|Fungi,3UYG3@5204|Basidiomycota,2266U@155619|Agaricomycetes,3W4UX@5338|Agaricales	S	GO:0000003,GO:0000151,GO:0000909,GO:0003006,GO:0005575,GO:0005622,GO:0005623,GO:0005634,GO:0006464,GO:0006508,GO:0006511,GO:0006725,GO:0006807,GO:0007049,GO:0007275,GO:0008150,GO:0008152,GO:0009056,GO:0009057,GO:0009404,GO:0009653,GO:0009712,GO:0009987,GO:0010265,GO:0010498,GO:0016043,GO:0016567,GO:0016999,GO:0017144,GO:0018904,GO:0018940,GO:0018958,GO:0019005,GO:0019222,GO:0019538,GO:0019748,GO:…	ko:K17263	P97536.1	RecName: Full=Cullin-associated NEDD8-dissociated protein 1; AltName: Full=Cullin-associated and neddylation-dissociated protein 1; AltName: Full=TBP-interacting protein of 120 kDa A; Short=TBP-interacting protein 120A; AltName: Full=p120 CAND1 [Rattus norvegicus]	TIP120	PF08623.13	TATA-binding protein interacting (TIP20)	MTKGYLMNSLVEKMQSGDQDFRFMGLNDLMTEIKQDPTCFLGDEAIENKVLKQVLALVEDKISEVKNQAVKCLGQLIKIIRQPQMETVVDRLIEFSGGKDEELRDISALALKTITAELPPEGKIAASACAKLTPKLLQQLQNPDTPPEALVESLAILSILINRFPSNLSSADLKPSPLSVLAPLLTHSRPVVRKRAIVTLSQFIPISQPVLFQDLLKTHVFPFLVPSTGLDKQRTTVQLVAAVARYSPLQISTVLGDILPGVLKALDKDDGELRESCLQALEVFVLRCPGEITSYLPSIIQAGNQYIRYDPNYAGDDDDADEEMADEDEMDDDGDVDEYSDDEDTSYKIRRSATKLLAAIIGTRPELLITVFKDVSPVLISRFGDREETVRLEVWATYI…
MDBPgig1_00070	67593.Physo132874	COG2801@1|root,KOG0017@2759|Eukaryota,3QH4V@4776|Peronosporales	L			P10978.1	RecName: Full=Retrovirus-related Pol polyprotein from transposon TNT 1-94; Includes: RecName: Full=Protease; Includes: RecName: Full=Reverse transcriptase; Includes: RecName: Full=Endonuclease [Nicotiana tabacum]	RVT_2	PF07727.17	Reverse transcriptase (RNA-dependent DNA polymerase)	MPSSSIKLGDSFFQVPKLNASGDNWVSYRDRVLFALDARGLLDHVGKTASEPVNPVSRRIVATEDGVADYAPLTESEVALEVAWKEEVKEWRHGEAVVKQQIASTIPDSLFMKIRSKGSARDIWTALSAEFEQRSRVVSIDLRRRLQEIRLAEKGDMRAHLARLRSVRETLASMGHMPNDDDFYAIILNSLPDSYENCISAISMSAAVSGDTPSWESLMMTLTDEYDRRVIRAKTGKKDDKDAAFATAQSSSKGKGSTSKKDMECYNCHKKGHLQADCWSKGGGKEGQGPKRKGKGKEKAGVAEEKEGAPPVEEASWMAAEASEGWSSSSSTSDSEYEFGDISDYDGELVEMRDGVETPSTSPEPSDDDMPELLSISDDSDYQDSDMESISDLANDEAN…
MDBPgig1_00071											MSTNVLCINSSGAEHCSVSSWVAAIGVIIGIIVFSAVCAYIKRRRRLRLSSPQLAFITNNTVKPQHPHTGTMHHPPPPLRPQSSFTPYPNYNYNHPYDPRPQSQYSPYSGGGGGGGGGGGGYQHYPPPTSPPPPPHHTNTNTNPLPPPPPQHPLQQQQQQQQQQHANLPPPPSSDQQPLPPPPLHPQSQQHSQQSPDSGSGSGSGSDSPSTRWSSFNPYNRLVQHQDEELSRSPSPPPPMPVPSIPASSSQTLPPPPPIHPSSSSTHHNNLQSQPNMPTVLMQMPMTDAYSVDHTKGSVALSASAPGSGSASVQQQASGSGSGSGSGSGGGGTGGGIIAQPMPTHGISSPPDGPSASTNAPSSSPANANVSAAANANASASPPPRVTSPDSAAAFDPPP…
MDBPgig1_00072											MRFTLRGGPPNPSIAFLTMDAFPYASNNRQSLPLPLPICEPETRFAVPVTQLQALVDNGSHCRLWLVPDSATIYHHSPSKFGLGFPGLWRYVLRSSFLDSSHADCLALVFKANEGHDAFHHHNLNYPDHVHFDVTDENKDNPNPIIHTTDAHTSELDDSDDFDPYTYTAAALEPYADLTAYINFDLCENSRLNSETSSESNDDGPGDSEADVRTEGEDLVTNCADSANADSDAVTNAITNTDSDAFLKDGVVFVVPPEGSASAGEDGGGSGGGGEGGAGGRRYILNSDSRYVEVEVPANASAPQNHSHSHSQTHSRERAQEYDKERTKDHGDAEYAHDWIIDHPPRVEIDVHVPARRRRVPASTFTSSGLLPPVASSSTSSTSVSRNPNANSNTNPNPN…
MDBPgig1_00073	5341.XP_007330529.1	2EBP5@1|root,2SKDZ@2759|Eukaryota,3AGI2@33154|Opisthokonta,3PCV1@4751|Fungi,3V3Q8@5204|Basidiomycota,227NM@155619|Agaricomycetes,3W5SU@5338|Agaricales	K								MDDMFIKSKGTNDLVLALTHVLGPGPLTNHLLLLNLENSSQFSCQAHVLLLIELNTASGVTAVMSNGDNTPAIADFPLLDQPGDSPDHSASAVSLPSLAAATLQPVPTQEPFPTSVPLAISSASPQITPFAIEPEASAIFGLDFRHRDDLDDSVLSDDGAIPKPSILPRGACRGCKILKMRCEYPDDGETCKRCAYTGKECIVPVPKHRQLLRTKTDKIEERVTFSSTPPTPYPASAARMVDTIAYLSQGNCEQPLLSLTKLSTMDDMFIKSKATNDLNLNLVLGLPTNRALGVET
MDBPgig1_00074	5016.M2UH71	COG2124@1|root,KOG0156@2759|Eukaryota,38BSU@33154|Opisthokonta,3NUFV@4751|Fungi	Q			A0A2H3CNS9.1	RecName: Full=Cytochrome P450 monooxygenase ARMGADRAFT_1018417; AltName: Full=Melleolide biosynthesis cluster protein ARMGADRAFT_1018417 [Armillaria gallica]	p450	PF00067.25	Cytochrome P450	MYQYFLVFVVASGLLFFKVRRFGRREDGLPPGPPTTLFLGNATQYPKNFPHFQFTQWARTYGEIFSLKILNQTMVVLTSPAATKWILDKHGLTTGARPKSYMADEALGNHIVIRDTDSREWKIGRKATHLFLSDESIKSRSHAQQMESVQLLFDVLNSPEKTYTHVRRAVVSVLTQAIYGKRLPHYEGTEAETFFDAVKLLNELLDPMAHPPIDLFPPLKYVPARWAPWKGLCERTKAVRERLYGDLIEDCEERMEAGDRTESFFGKVKGDLSKVDMTRDDAIWTAKILMDAGVETSTSYIQSFILALINYPECQRRAQLEIDSIVGMERLPSMDDLSDLSYTNALMKEVHRFRPVIPLGVPHVSTTEIKYRDYVLPAGSVIIPNIWGIYHDPLLFDDP…
MDBPgig1_00075	221103.XP_007843407.1	2C2GE@1|root,2SJ92@2759|Eukaryota,39RVU@33154|Opisthokonta,3P04X@4751|Fungi,3V9GT@5204|Basidiomycota,22BY9@155619|Agaricomycetes									MRPFRALASLAGFVSAARAVNVPYDPSPYPATGYITAATLNNASDILSGGTITINDVTVIVPRNLLVNTPSLTAVAWSELFKPDGTIDLPLWPEVNWEAAMSANYIGGQYVAGLLWIFQEVGNANAGFITHIDYDKGELRVGGSIGDATLGVRVVINDPIGRFGKVHGDWPLWTADTDSPSIQASTGFPVCLPRVDPAVQDDPLCPKKNRPMDGNGNPLTGFTFDPPPVADGKPDPNLFAPLMVGDFIIYSGIIVPDGNDRIIAAYSIEANLGLYTAHGTMSVISMTPLPYAQYLAPVSPAYLRIETLQAGINGNPAGEIAETRVRSSSSSCFVIEIYAITFTLKVEGYATDETATIQVFAIDVDPCTGEESERSWGTAVPRQQGRRGQWEFRSTDASL…
MDBPgig1_00076	40483.S8FI83	COG5027@1|root,KOG2747@2759|Eukaryota,39W7V@33154|Opisthokonta,3NXTJ@4751|Fungi,3UZER@5204|Basidiomycota,226RI@155619|Agaricomycetes,3H3UD@355688|Agaricomycetes incertae sedis	B		ko:K11304,ko:K11308	Q9H7Z6.2	RecName: Full=Histone acetyltransferase KAT8; AltName: Full=Lysine acetyltransferase 8; AltName: Full=MOZ, YBF2/SAS3, SAS2 and TIP60 protein 1; Short=MYST-1; Short=hMOF [Homo sapiens]	MOZ_SAS	PF01853.21	MOZ/SAS family	MGLKASQAITPSPSGHFANLFLTEPVHILSQRAGEVYVHYVNLDKRMDEWLPEDALQLSPEMDASSNSRKRKRSFSRHETESRSPSVGSLPAFEVNGIHDGEDGMDDEIVMTEEDFDIEHHKQITAQRNFDKVNFGSWQIKTWYYSPYPLTESETDDIGTPTPVLVPGPKIPGVNRTTVRSHGRTSDLLAGGLQRTSAAGEKAILWVCDRCFKYMADGLSWELHATSTWKEGLSERSAYNMGSGWGDTQGTPSQQRSIPPSPTTSLQLFCQNLALFGKLFIDVKTLFFDCDNFLFYILTDADSQRDHVLGYFSKEKVSYDDYNLACIITLPPYQRRGYGMLLIEFSYELSRRAGKVGTPERPLSDLGLRSYLTYWVSTIIRFLRRLLSVIPPERDTLVS…
MDBPgig1_00077	160860.XP_007353127.1	2ERZA@1|root,2SUNE@2759|Eukaryota,3AQJE@33154|Opisthokonta,3PFPT@4751|Fungi,3V6GJ@5204|Basidiomycota,229Z1@155619|Agaricomycetes,3H5DK@355688|Agaricomycetes incertae sedis						DUF6533	PF20151.2	Family of unknown function (DUF6533)	MAIISQGVEGCIVYSAIALLIYDYALTLADEIQLIWKAPWHLGKILFVLTRYLPFIDLPFSSISGVVILLTGIAIAEGRSAWHCQGRRSLPHPNDPIETAIMLLRVWALWGCSRQVTIFLGTVVGVATAATSTFTALYIDGLIYAPSSLPIHGYASTQVTLTMTLIKCMEQVRLHRSSLFEVCLRDGTIYFISQLASTLANVVLLSRDPLPLGDVIALQCCLHSILSGRIILKLRRTALDNNKRTSGWLSRSALEFAAPIESRNDDSEGTEGCPYRLP
MDBPgig1_00078	40483.S8EUV0	2D1IF@1|root,2SI8F@2759|Eukaryota,3AGQ0@33154|Opisthokonta,3PCQ3@4751|Fungi,3V3IE@5204|Basidiomycota,228N7@155619|Agaricomycetes,3H4QC@355688|Agaricomycetes incertae sedis									MSLHATQRVLSILELLQNIFKRLSSKDNFHNALVCRQWTDEALTAKWGVVKNPCNLLQLLAPLEFVERLEKWDICIYRFTRAVTPDDWVCFDKYAPRIHELSFVGYGFEPSVFEAISSTRPRERVLLPNLRELEPSLDAHVLPLFASPSLRTLRPSRFARAPRADVHQFFSLAFPCLPSIAPRLEVLHLPMVRPKHDYDTSLVAAIRQLTSLEELQLPGIWLTPAITEAVATLPNLLTLDTRDFWASDCRVEHEALLSPSLPAGSFPVLEGLHLFVQYRCFATSFSQACSSSSLLSLSLLSPTTESVCDFAHLLDVVARCCPGLEELYLSSNPEDQDEDRSPEPVTFSQLSPLLSCSKLRKIDISVSNPWKLYVEDIVSLVKALPFLKELGLTELHPDQ…
MDBPgig1_00079	5341.XP_007331585.1	2D1IF@1|root,2SI8F@2759|Eukaryota,3AGQ0@33154|Opisthokonta,3PCQ3@4751|Fungi,3V3IE@5204|Basidiomycota,228N7@155619|Agaricomycetes,3W8GG@5338|Agaricales						F-box-like	PF12937.10	F-box-like	MAARQRVLSTPELLQSIFDYMDDLESPVFVCKRWSHVALNKTWRIVVDVYLLLHLLAPVASLGFCEGTGVEIYGFTRPIGPEDWDRFDKYSWRVLELYIHDEYLHPSMFDDVARSRPRDVLLPNLRKLSPTLSPRILSLFGRPSLQSLTLYPETDELVQGDRPRLEHALPCLTAVTPYLQHLTIDFGVSVLSNMEEQSLIATIKELRSLKSLVVPCRWLIPSVTEVIASLPNLQILNALDLGVTDNDDKRRQFFSCPLQLGSFPVLEQLQIVVQYRCLALAFSQAFSPNYLSSITLTSPMAESLEDFGFLLEVIARNSPQLETIRLSDLPGRLPTFPSKGLTMLHLSPLLSCSKLRVITLSQTNPFLLHVQDVVAIAEALPCLTELHLYSLPHTYVSTL…
MDBPgig1_00080	5341.XP_007331585.1	2D1IF@1|root,2SI8F@2759|Eukaryota,3AGQ0@33154|Opisthokonta,3PCQ3@4751|Fungi,3V3IE@5204|Basidiomycota,228N7@155619|Agaricomycetes,3W8GG@5338|Agaricales									MLTALIMASRSSLAPARSMSASQRVSSSSELLQAIFDYLPGWYHASFALVSKRWSEEALNSIWKVVRGVCGLVRLLAPLEVLGLYKNTKTEILRFTRAIGPEDWARFDKYAWRVHELYFCDEYLHPSVFEEIAKSRPRDVLLPNLRRLGPTLSPQSLSMFGRRSLPCLTLYGVSEKFVEEDRPFLEQTFSCLPSVTPHLNSLTIDFDSWSFSGTEEQSLIATLEQLSSVTSLTLPSLWLTPRVTEAIATLPKLLSLKTFIKGRPFYMSGANAALFSCSLKRSSFPVLEELHIVVQYRRLALSDYLPTSVKSLAVFSPSTESSGDLSQLLVVIARSFPQLEKLSVSDAWRSNVFLDNAITSQQLLPLLFCSSKLRVIDLSHTKPFNLYVENVVSIIKILP…
MDBPgig1_00081											MQRASAPQALLRPSCTPPSPPLRHFGGIMYAHDAPSRLLGSGKPKRKVVLYAYELHEHIIPYILHSSHRRTCTAQAFPSSYSWWSLSWHSPIPSHPRANMLRTLRFWSADATPPGATSSPRHDKGSSERCRGKNLPAPPAPASPPQSKPAAPQPARCESAGSGADGVDGGN
MDBPgig1_00082											MLLNGGLGQQFKRPAVHSEPSLPSHNTDSPTLSHPLPHPINDNAMVEEQVIEASTSSRPEAAEPVTSEAKNEIHSETNETTTSQVEAGGCASADMLPVRHRQGVKRLVARLEQEAAGNLNLPLRLRRGAKKLEARLEEEVSYIDTLPIRFQRGAKQLGTRLEQKVAGPQSTEGEKDIATVADKSPSSRQPLTPRQASTRKQGPHAAKGGKDNGEDKSKVGGKGPATRATTKAKEKAASTIPSSDTRVLRSVLKTETKPSAEAAKGKTKAKVRVVDKAEAVIGGEGPKVNRKRKAATDGERPKKQAKIVITISRDQMKALKEHPGRGQGADSEVVNGSQAKTGSGGDPEAEKEIQKAEDKSKASDRKATRVSSRIKKRVAKLS
MDBPgig1_00083	40483.S8EUV0	2D1IF@1|root,2SI8F@2759|Eukaryota,3AGQ0@33154|Opisthokonta,3PCQ3@4751|Fungi,3V3IE@5204|Basidiomycota,228N7@155619|Agaricomycetes,3H4QC@355688|Agaricomycetes incertae sedis									MNEMAAIHRVLSISELLKPIFDYSTSKDNLINALVCRRWSDEALNARWRVVMNPCNLLRLLAPLESMGIYAGSDTHIFIFTRQITPDDWRCFDKYAWRVHELYFFGSYIDESVFDDIASSRPRTTLLPNLRELGPSLDVHVLPLFASPSLRAVYPGSAVEDGTDDDDTFLTLTFPCLPSGAPRLEVLHFTIETPFRTDDDRVSLDATIRQLTTLKVLHVPGNWLTPSLTDALATLPNLLTIDTRNSSCASNMDGDEELFSLSLPIGSFPVLKHLYVDVQYHRFATSFPQAHSSNTLSSLSLVSPTSESSSDLARLLYVVIRCCPGLEKLQLKNIPKGHHPVPFEPITLSLLSPLLSGPKLQIIDLCHPNPFTLYVEDFISIVKALPYLTELRLRQRVDN…
MDBPgig1_00084	40483.S8EUV0	2D1IF@1|root,2SI8F@2759|Eukaryota,3AGQ0@33154|Opisthokonta,3PCQ3@4751|Fungi,3V3IE@5204|Basidiomycota,228N7@155619|Agaricomycetes,3H4QC@355688|Agaricomycetes incertae sedis						LRR_4	PF12799.10	Leucine Rich repeats (2 copies)	MAAAHCALSISELLQTIFDYLTSDDNLSNALVCRRWSGEALNARWRIITNPCNLLRLLAPLESVGIYEGSDIPIWAFSRQITPDDWECFDKYAWRVHELYCVGSCFDEAVFDVIESSQPHDILLPNLRKLGPTLDPYVLPLFASPSLLEVYPISAVEGGTDDDDEFLTLTFPCLPAIAPHVEVLHLDISIHFQSDDDEASLANTIGQLPMLKVLNLPGRWLTPAVTEVVATLPNLITIETREWDSHDLIDEDEELFSPSLPTGSFPVLKHLHIAAQFPCFAASFSQACSPSSISSLSLASPTTASSSELAVVLDIVAGCCPGLEEVDLGCVYWDDVRIPVDSEPITFSKLSPLLSCPKLRKIDISHTNPFRLHLQDIVSIVKGLPYLTELRLGQWAETC…
MDBPgig1_00085	40483.S8EUV0	2D1IF@1|root,2SI8F@2759|Eukaryota,3AGQ0@33154|Opisthokonta,3PCQ3@4751|Fungi,3V3IE@5204|Basidiomycota,228N7@155619|Agaricomycetes,3H4QC@355688|Agaricomycetes incertae sedis									MVSFRVPSSTPDLPLLRTRLVLNMLSQLVFTILGSLCLKVILKHRDIQHRINHSVPDGVSVKLGYTDIKTATIVLCVLSHITTLFLSKIMIFHLQDIYGFIPLSIAKKLHIVKKRLASTTLGYQAIGLAFLFVHTASLVGIFTWLTFTREQLVIVDAADNVNLPELFGSQLLKRLGIPLAYRDTGYIMITAIFPWIAVLFTALLTLTTALAWPPVGDLKPTPSHNVNFLTPMSMSASECVLSTSELLQIILDLIHPLYYSRLALVSKRWSNEILNLKWRVHLGVHRLLRLLAPLQSLGLYKNTHIPVYRFTRAIEPDDWVRFDKYSWRILEMYVDKECLHPSVFEDIVRSRPRDILLPNLRLLGPTLSPPILSLFGGPSLSQLALSSAPDEPREEDRPL…
MDBPgig1_00086											MRGPGLSVILLLVVALMALARPVPSEQATDAKDLADRKPPGCNYLPLTRQGVKEYNEKCKGKKPPPRPARQRRPPGCHYLPLTKAAMKKYNEKCRKKPTPPPEPSPEPSPEPSPETPPEPSPEPSPEPSPAEGDGSAANDASSGSGSDGGDGGDGASAQ
MDBPgig1_00087											MPLAPRSIASPSPDSSRDYLPRVALTRLRLALPYTPPLCDGTPLKDAGLPMGLGCVSGGSGMITRLAGVMESTVKGGRGGAECEDPAL
MDBPgig1_00088	5341.XP_007331585.1	2D1IF@1|root,2SI8F@2759|Eukaryota,3AGQ0@33154|Opisthokonta,3PCQ3@4751|Fungi,3V3IE@5204|Basidiomycota,228N7@155619|Agaricomycetes,3W8GG@5338|Agaricales									MAASQRVFSTPELLHIIFDYIPLRHRKCLVLVCKRWSNEALNLSWKVLHGAWSLLRLLAPLESLGLYRDTETQIFRFTRPIGPEDWACFDKYSWRVHELYLDSESLHPSVFEEIARSRPRDVLLPNLRRLGPTPSPQILSLFGRPSLPQLTLYPATGDFLEEDRPLLEQTLLCIPTVTPCLENLSIILSSPLSLGTGERSFITTIMELASLKSVLLHCRWLTSGVTEAFATLPKLQRVDAFYTDLAKPVDEHQELFSCSLPHGSFPALKQLHIIIQYRRLSLCLSSPFSSSNLRSIAVTSPLTESSGDFYHLLEVIAMNCPVLERLHLSDLSKPNVKRTNNDLAMAQLVPLLSCSQLRQIQLSQTNPFRLYTEDLVSIVEALSHLRELRLCSYADSKHP…
MDBPgig1_00089	40483.S8EUV0	2D1IF@1|root,2SI8F@2759|Eukaryota,3AGQ0@33154|Opisthokonta,3PCQ3@4751|Fungi,3V3IE@5204|Basidiomycota,228N7@155619|Agaricomycetes,3H4QC@355688|Agaricomycetes incertae sedis						DUF6533	PF20151.2	Family of unknown function (DUF6533)	MGEGKIEQWTSQVIHFSDCENILFTVGIFGHSAQGYALWPLKFGTTTVSLHCTSSACTSNNFISYAAKHAGSWLRRWSESRSNHNVFTPCFSAIIDCVILKTVFNSRLRPPKGFVAENPRIADAAIALLIYDYSLTLSDEVQLIWKSPWHLGKILFLLTRYLAFVDLPLFAFTYSSAPQSQCKALVPTLLMIILAGITIAEVIMLLRVWALWGRSLRVTIFLGMTVGITMIINLISTALHIYGLSYAPSSSPIRGCTSTRGNHLLLVSLSSLIAVETLTLVMTLIKCVEQVRLHGSSLFKVCLRDGTIYFVCQLASTLANMVLLSRNPLPLGDMITLQRSLHSILSGRIILKLRRTASDNDKRTNGWLNRSALEFAHTIPIDSHSNDEEDDSRPYATSW…
MDBPgig1_00090											MSNTRSRPSLLASRPSPLQRADTGVSPPAFIKVFSTLKRKAVALVSTRSPVSSERDSLPFPCHARFTKGKRSKNLKEFHRMATPPILRRPPTAQSSPIMLSMRAHGLANYPRPPAIRSFRRPTSSRRRTPGSSTSSATLDYSSPPHQSSHPTCKRKPVPIDLGDSTATLVPPTQEELVKPLASNQEKIAHLQDQINALQRAISPPPLAQRPPLTEEQDSSDSDSSYSGDSNLPTHTRVCSESLVKGIVAAAKGSAILHAVNPSSRPSSSDSEKKKRLRDEVKASDEVLMDRRGGGKRDAVYDPFGKDTVQIVHALPGLCTSVSLRRQVRSRPVSEAFTISNVSNTARDVLSNLIEPPPPVPSLPPLASLTGGTLFKRGSMIAVGEAIDPPFQAVLDDKE…
MDBPgig1_00091	208960.XP_007261215.1	2CDNY@1|root,2SN9K@2759|Eukaryota,3AK0I@33154|Opisthokonta,3PD4H@4751|Fungi,3V58Y@5204|Basidiomycota,22A4E@155619|Agaricomycetes,3H5BN@355688|Agaricomycetes incertae sedis						HNH_2	PF13391.9	HNH endonuclease	MAFTLPLEPILPDDSPYRYQSSIHTQSSRTAAFDTGLDTRDVIRRGSRDVKVCVVCGNSFAAALERTFIIPISEDETWEELKARKYIPQNAKSVRHEPRNGITLCVNHHRLFGEHHFYIKFYNNRYVFVNPSRHLSLEAYHGKALYLNPNHKHAPFPTTFLLHEARVRAFRPFQDERGVPEQPEFQCWFKDLIDDQFQRLPDDAPSLARSPHSDGGIPFLSMDATAVQRVLEATWQMPSWKSCIVENTSWDGTAEENVKKYQDIMGRQS
MDBPgig1_00092	208960.XP_007271149.1	2D3EN@1|root,2SRA7@2759|Eukaryota,3AP3T@33154|Opisthokonta,3PEFA@4751|Fungi,3V62S@5204|Basidiomycota,22BYX@155619|Agaricomycetes,3H7D4@355688|Agaricomycetes incertae sedis						DUF6533	PF20151.2	Family of unknown function (DUF6533)	MSNGEERTARSAPRFFIMASLSVPVDQLVKLQSGATPLAVPPRLIINTIYDYLLTLSDEVDLVWSKRQGRQGLAGVLFFFNRYLPFADLTMSLYCHLASSMPAQRCIHFDGIIGILFFLGIVVSEAIMLLRVWVLWGKTRSVMKLLAILFTVHIYSTLGCYVEGNSSPKLLDYALLLVFESTILVLTLIECLRYGTMNHFILPFHLTDNEIARLTFSALLNPATFADVFLRDGLIYFACLVAVGIVNIIVTLIDGDTRMDRSYLISLQRCLHSILVSRIFIYLRQFSLDISA
MDBPgig1_00093											MSFYSSHSQSRRPRTSPASVDSSGGIAKMFSSLKKKAAALVSPSPSPSFPPTPLPSANPHARSGKRASREHRPHTSPSHRHAPSSLRKHGLANHPRPPAIRPVTPRRDSAASTTSSSSFSSTVPSLDSSSSSSPSTPTSLSPSPIPSSCKDVFNLEHKQQITHLQDQISALQRAISPLPPIHHHTQRVSIIPEESESTNSTLIQSDSESTYSTESLLPIISEQQLSQPAKRSSVLLALYPSSRPSTSERKKEYDPFAKDTVQIVHALPGFGTSVSLRPVKDNVSSRYILSPSLRIYVFPNFQSRPCPVLDTLSPAPSSEEEDLLSPISDLLFSPANLPPTTISSPRSTKRSSIITLGQTLIPPPTSALPPAPASDGKEYKERNVKHLTRKEMASESEAE…
MDBPgig1_00094											MIDSKRLINTPTNGATCLDNPSFHSSYAIVLMSVEPSISVDRLHRLKTSGYLRSETHSLLSLLPNVEIAIMSLITHATHTLPSSMYHLALIIELLPQSFQNVHFAIVESLYPRVGALIMILRVWIIWERTRLITTVLITMVVIAQAVAIMDLVISLRSLSYIPLRDLAPGCYPTEQTKLPFLDYVALMYCNIIIVALTVMKCAKRMNMCIAYFLCLSTIAALNVVLVASGPDDGFGKLIVCGHPSISRQAYS
MDBPgig1_00095	208960.XP_007271149.1	2D3EN@1|root,2SRA7@2759|Eukaryota,3AP3T@33154|Opisthokonta,3PEFA@4751|Fungi,3V62S@5204|Basidiomycota,22BYX@155619|Agaricomycetes,3H7D4@355688|Agaricomycetes incertae sedis						DUF6533	PF20151.2	Family of unknown function (DUF6533)	MSNTRSRPSLFASRTSPLQRADTGVSPPAFIKVFSTLKRKAVALVSTRSPVSSKRDSFPFPCHARFMKGKRSKNLKEFHRMATPPILRRPPTAQSSPIMLSMRAHGLANYPRPPAIRSFRRPTSSRRRTPGSSTSSTTLDNSSLPPQSSHPTCKRKPVPTDLGDSTVTLVPPTQEELVKPLTPEESKIVHLPDQITPLQRAISPPPQPRRPPLTEEQDTSDSDSSYSGDSNLPTHTRVRSECLVQGTAEPAKKTAVLNTLNPSSRPSSSASEKSKCSGGATKIAGDVLADWTGRGKRDAVYDPFGKDTVQIVHALPGLCTSVSLRRQVRSRPVSEAFTISNVSNTARDVLSNLIEPPPPVPSLPPLDSLTGGTLFKSGKRDSMIAVGQAIDPPLQATLD…
MDBPgig1_00096											MDPLSITAAAWSFLDAGIQLKVSIDKVSTNRRRLRELTDDLVTVLTSVKNFCDEHESILQEPPFAELNSSMTQVTQFVACPFSIVIESADLVTRTLVRLCDQADRIAGVHKQMKILKPHTMLIAWRDAGNLETHLQRLKEKIQISLNQAQLLISARTEVALTKLEQKVLVSCADAQSHIQQLDNLFCESLCASDSKYSTLSFFDISELDNITLPYIQLKLQNIQRLWAGRPQIITIAPGTYSSVIFETYAQRLPPAALSFTTIVKRLTETWQVISMVDIGSAPSFNVVCIMDLADDLLGQGLMDIIFNLFNSLIRDLDHAIHASDMQQSTDELRLWLTLAFLKQYQISSLSSSTLAPFFAQEALNTFLTLSPGATSVYRASPQAWKLVDLHVFCAMASF…
MDBPgig1_00097	65672.G4TQ41	COG0642@1|root,KOG0519@2759|Eukaryota,38E1E@33154|Opisthokonta,3NXNC@4751|Fungi,3UYDH@5204|Basidiomycota,2277K@155619|Agaricomycetes,3H1RK@355688|Agaricomycetes incertae sedis	T	GO:0000155,GO:0000156,GO:0000160,GO:0002831,GO:0002833,GO:0003674,GO:0003824,GO:0004672,GO:0004673,GO:0006464,GO:0006468,GO:0006793,GO:0006796,GO:0006807,GO:0006950,GO:0006970,GO:0007154,GO:0007165,GO:0007231,GO:0007234,GO:0008150,GO:0008152,GO:0009405,GO:0009605,GO:0009607,GO:0009628,GO:0009987,GO:0009991,GO:0010033,GO:0010570,GO:0016301,GO:0016310,GO:0016740,GO:0016772,GO:0016773,GO:0016775,GO:…	ko:K19691	Q54YZ9.2	RecName: Full=Hybrid signal transduction histidine kinase J [Dictyostelium discoideum]	HAMP_2	PF18947.3	HAMP domain	MTASDSLSPPPITNPFLFHLVALLSVYELGPNSAPPPRYDGPSVWQTDSIIRSLAAVAKRMYHAEEQLVWVTAQKERHRPHADSSSNETSSDTPSTPAVNSLIPYDRYNAQSLLSDPTTASILSPTALSSSSSSSASAPPSAHEHIPCPTCSKIASDPITLSRLSSSDLSLSLSAPSSGSPLVVPMGPLAHAAFESEISAVEELRLLKAQVMDVPRVCSAVATGDLSQKNGWVSRSVFGAGCDDDERVTYIADGVTRKLGAQALVLDVEGTWAEFIGVVNKLAANLASQVQSIAKVTKAVALGDLWKQIEVDAKGEILDLKNTVNGMVVRIRTLAAEVTRVTLEVGSQSKLGGQAPACDLAKEVKKVAREVGTEGKLGVQAEVGNVQGIWQEIT
MDBPgig1_00098	208960.XP_007271149.1	2D3EN@1|root,2SRA7@2759|Eukaryota,3AP3T@33154|Opisthokonta,3PEFA@4751|Fungi,3V62S@5204|Basidiomycota,22BYX@155619|Agaricomycetes,3H7D4@355688|Agaricomycetes incertae sedis									MVGIAIAEVIMLLRVWALWGRSLQVTVFLGTIVGAAVVVTFIFTVLYINDLTYAPSSSPIHGCTTTRGNHLLLVGLSFLMAVETCAPTQVTLVMTLIKCVQQVRMHESSLFKVCLRDGTIYFICQLGDYLLVMRLHCEYLDIRKMVHSISRSNRDSQRSLHSILSARIILKLRRTASDNDKRTNGWLERSVLEFAQTVPIDSRSIDEEDVRPYRLS
MDBPgig1_00099	40483.S8EUV0	2D1IF@1|root,2SI8F@2759|Eukaryota,3AGQ0@33154|Opisthokonta,3PCQ3@4751|Fungi,3V3IE@5204|Basidiomycota,228N7@155619|Agaricomycetes,3H4QC@355688|Agaricomycetes incertae sedis									MAASQRVFSTLELLHIIFDCIPPRDRGCLMFVCKRWSDEALSLSWKALYGVRILLRLLAPLKWLGHDEDTDTEIYRFTRPIGPEDWACFDKYSWRVHELYLDVESFHPSVFEEIARSRPRDVLLPNLRKLAPTLSPQILSLFGRPSLPRLSLYPITDDFLEADRPLFEQTLLSLHAVTPYLQELAIDLGFYFLSSADERLLITAVKELLSLKSLSLPCLWLTPTVTETIAALPSLQKMNVVDSELAEDVDEGQELFSSSLQPSSFPVLKQLRIVVQYHRLALSCSHGRFPPSTLCSLLITSPLTETSDALGLLLGVVSRSCPALERLRLSDVWGPNDPLPSQSLTMQHLSPLLSCSQLRVIELFHATPLHLYTQDVVSIVEALPYLTELQLRSYADPTR…
MDBPgig1_00100											MYEICQPILYEDIQIGTARLYATSDPLKALAALHNALEADQRSPSLGSYTQRLSIAFYIPLDEATERPQCIAHLRAIVSRFTNLKYLKIANTLGQFQPFLLDSISTQLTHFELAEYWGEEELANFLNRQCALQGIFLHFPFGRLPLSSGSVPNIKVAWCGSSNFPIFAQGGELVHAHISTIGGDPEPKMPLPHNPQALQSIRTLSIQCSALSHFSLIFPHLPNLELMRIHSDQLSLSYFSSFSSPRLRYFLAFSELDPGTSQEAFVQSMWDMFPELAIIDLPSLDRTDLPLVRYNRGCGEPTPISAPRFEAHQEWEDFKDGFISIPSAPEA
MDBPgig1_00101	40483.S8EUV0	2D1IF@1|root,2SI8F@2759|Eukaryota,3AGQ0@33154|Opisthokonta,3PCQ3@4751|Fungi,3V3IE@5204|Basidiomycota,228N7@155619|Agaricomycetes,3H4QC@355688|Agaricomycetes incertae sedis									MSSTPATERAFSISELLTLIFEYSASEDNLNYALVCRRWSDEALNARWRVVDNALDLLRLLAPLESLGSMVSLSVYGDIAATDRYTFARRIGSDDWKCFDKYAWRVHELTFIDFHFDPFDFEDIASSRPRDILLPNLRKLRAPLNTRVLPLFAHPSLREVYLDGVIRAGPGDVNLLTFPCLPTVTSRLEVLRLTDRIPLTGLVAALAATIRKLPTLKHLHLPGTLLTPDITNAAATLPNLLTIDTRDSEAGETMDGDEELFSPSLPAGSFPALKHLHIDVQYHRFATSFSQACSSSSLSSLSLMSPTTESSSDFARLLDVVARCCHDLEELHLMNMNKDHTTVPIEPVTFAHFAPLLSCSKLRKIDLFHPNPFNLYAEDIISMVKALPCLTELHLCQWG…
MDBPgig1_00102	5341.XP_007331585.1	2D1IF@1|root,2SI8F@2759|Eukaryota,3AGQ0@33154|Opisthokonta,3PCQ3@4751|Fungi,3V3IE@5204|Basidiomycota,228N7@155619|Agaricomycetes,3W8GG@5338|Agaricales									MHSSNEEPELIYDNVGTYCKMLRPLSTISCEQTWMPSLRENRHHHASPPTPTSSWFVVDTMTAAHSVLSISELLLKIFDDSTPRDNLKNALVCRQWTEEALNARWRIVYNPCNLLRLLAPLESLGLYEDSDIPISIFTRPIAPNDWECFDKYSWRVHKLYFVGSCFDPSVFEAISSSRPRDILLPNLRELGPSLDAYVLPLFGSPSLRRVYPRSATDSEIDDNDDFLHLTFPCLPTVAPRLEALYLTTDIPFHNGDHEASLDATIRKLTTLKVLHLPGSWLTPAVTAAVATLPSLLTFDTRDSDSADPIGRDEEPSSFSLPAGSFPVLKHLHIDVQYLRFATSFSQASLPTLSSLSIVSPTSESSSDLACLLDVVARSCPNLESLDLVNVHRDHTVPLE…
MDBPgig1_00103	221103.XP_007854230.1	KOG1140@1|root,KOG1140@2759|Eukaryota,38DXS@33154|Opisthokonta,3NU3X@4751|Fungi,3UYHU@5204|Basidiomycota,227TM@155619|Agaricomycetes,3W578@5338|Agaricales	O	GO:0000151,GO:0000209,GO:0003674,GO:0003824,GO:0004842,GO:0005488,GO:0005575,GO:0005622,GO:0005623,GO:0005634,GO:0005737,GO:0006355,GO:0006357,GO:0006464,GO:0006508,GO:0006511,GO:0006513,GO:0006515,GO:0006807,GO:0006950,GO:0008104,GO:0008150,GO:0008152,GO:0008270,GO:0009056,GO:0009057,GO:0009628,GO:0009889,GO:0009966,GO:0009968,GO:0009987,GO:0010033,GO:0010243,GO:0010468,GO:0010498,GO:0010556,GO:…	ko:K10625	O13731.1	RecName: Full=E3 ubiquitin-protein ligase ubr11; AltName: Full=N-end-recognizing protein 11; Short=N-recognin-11; AltName: Full=RING-type E3 ubiquitin transferase ubr11 [Schizosaccharomyces pombe 972h-]	PRT6_C	PF18995.3	Proteolysis_6 C-terminal	MSPGSSSSMRRTSPTGSGAPDPLSRLRFALETMPGSRKYVFTPATRAEILSVLYEAFWGQYAYMFLPPKHANSLMHTLLSEVQASLGINGKDDPIIPGRACGRIFKKGESCFRCKDCAQDDSCVLCARCFHATDHTDHNVSFFIAQQSGGCCDCGDEEAWRNSITCPLHPPSGAAAAAATDPLSLATPKAVPRPLEPAEGPSSSAMQGIEPDPAPHYAEIPPQLIHTMHLTVAYALSFALSTLSYSPPEPSLPTMPMTTPPPPGAPARPHSGHIQLHNIPGSFITSPNPQGQVHPTPVPLQPHLHASPHSTNPSTPALATSETAIRLQPTADPMMKEDLYALVVWNDDKHSFTEVVNLLADSAPLSHLGSTSYPPRGRSYEEAVALTQEIDSSGRATIE…
MDBPgig1_00104											MPLRQLRITTLFPRKNPKYANKGTATEDLAETAGSSPRKRKAEDLGDDENREDERRTKMTRTTSEEEDRPSGTPETLCQETPKQAMPMDRTQEVMDGVEAVLQSLEEQARLRFLRGARRGLSELSRSMDERMDVDDPNSMAVDG
MDBPgig1_00105	221103.XP_007846587.1	COG2940@1|root,KOG2084@2759|Eukaryota,3A74G@33154|Opisthokonta,3P67S@4751|Fungi,3V5FY@5204|Basidiomycota,22C0H@155619|Agaricomycetes,3W7ZH@5338|Agaricales	B			A5DQN2.2	RecName: Full=Potential protein lysine methyltransferase SET5; AltName: Full=SET domain-containing protein 5 [Meyerozyma guilliermondii ATCC 6260]	SET	PF00856.31	SET domain	MARFEYDPSFAKVYQRMMSRLDAPSQEDALAAKAGSYVPLANSGTLKIGSHKGTYSSKDPNLSVVFTTVPQCGSMTEVLDGQTEMVLHRPQMKKAILDTPGFPQFVPVPPSPESYSIVEIPSKGLGMVATRDIPFGELIVAERAMLIAVRGAAVSAGTKERMYRDSLNGVEKYLECAIERMESNPKCKKNAESYKKLCNSHLHDGSGPLTGILRTNAFAVPLPLDTKGENSHSAVFDKLSRINHSCSPNTYRSWNTASLSLQIYAVRDIKKGEELTTWYTSPLDPLSERKSDLAKYGINCRCRACTNPASERHRVQISSAEDRCSVDLIVSWASERTLPDNLLLKPVLDMIKLIEKEGVEACDVYSTMLHRLSLIYFALGRADRAKQYHQRWRRWQQIY…
MDBPgig1_00106	40492.XP_007309680.1	2EXPH@1|root,2SZB0@2759|Eukaryota,3ASUI@33154|Opisthokonta,3PI3S@4751|Fungi,3V778@5204|Basidiomycota,22B8I@155619|Agaricomycetes									MAVSVYVPNFGRPAGRLGPVSLFKYPDPDCCLPVTLIVIPARQWSSKKPPTPRDAHWMLAWDIGKTGTGHIAQRRLHLVNESAADHLTSWGAMTVADEPEARPRKSIVIKAMTLSERRALEAIADNTQIQYPVNDWNAQDWCAEVLDTARKEGLLSQEEADDTLARARIVQVPTQ
MDBPgig1_00107	221103.XP_007846587.1	COG2940@1|root,KOG2084@2759|Eukaryota,3A74G@33154|Opisthokonta,3P67S@4751|Fungi,3V5FY@5204|Basidiomycota,22C0H@155619|Agaricomycetes,3W7ZH@5338|Agaricales	B					SET	PF00856.31	SET domain	MATAGYDQSVLDVHERMLTKLRIGAYQDADKAGGNYAPVTFDSSKLISHKETYSAPFEGGLEPAIIFTTQPQCGSRTEEVDGQTEFVLQYPKMKQAILNTPGFPQSVPVPPSPKSYAIVKIPSKGLGMVAIRDIPYGELIVAERAMLIAVRGAAVEGSSSGPTEAMYQASLVGVERYLEVAIERMETNPKSKKNVALIKNLCNSHLHDGSGPLAGILRTNCFGVPLPLDKDSSHGALFNKLSRLNHRYDDLILLSIHAHKIKARPVSCSPNTYRNWNTASLSMQIHAVRDIKKGEEITTWYALPLEPVSERRPHLIKYGIDCHCRACTHPASERNRVLLAEFERTRFNMDLIIQTARTSPTRLRDGHLKPVLKMLKLIEEEGAEATEAYSMVLHRLAMI…
MDBPgig1_00108	104355.XP_007861451.1	KOG3250@1|root,KOG3250@2759|Eukaryota,38CVG@33154|Opisthokonta,3P0UE@4751|Fungi,3V23A@5204|Basidiomycota,2254Y@155619|Agaricomycetes,3H4DA@355688|Agaricomycetes incertae sedis	OT	GO:0000003,GO:0000338,GO:0000909,GO:0003006,GO:0005575,GO:0005622,GO:0005623,GO:0005634,GO:0006464,GO:0006508,GO:0006807,GO:0007275,GO:0008150,GO:0008152,GO:0008180,GO:0009987,GO:0019538,GO:0019953,GO:0022414,GO:0030582,GO:0030584,GO:0032501,GO:0032502,GO:0032991,GO:0036211,GO:0043170,GO:0043226,GO:0043227,GO:0043229,GO:0043231,GO:0043412,GO:0044237,GO:0044238,GO:0044260,GO:0044267,GO:0044422,GO:…	ko:K12180	Q8BV13.1	RecName: Full=COP9 signalosome complex subunit 7b; Short=SGN7b; Short=Signalosome subunit 7b; AltName: Full=JAB1-containing signalosome subunit 7b [Mus musculus]				MDLGANFHAKLEPFLLIGKSMKGAAAAKLIQDATSAPGVFVFSELLELPNIQELASNEQHASHLSLLQLFAYKSYGDYLQHKDSLPPLNAAQTAKLKHLSLVTLASQRRILPYSSLLKELDMPSIRDLEDLIIDAIYLDVLRGKLDQKEEQLEVEYTMGRDLEPGKLETVLAALQDWHATTAAVLSTLDEKLVEISSAMTVAKADRENYEKELSNTLKELSEKQKDRSSSLSGATGPLSRRGTFDSMDVDEPENFKGKSRRFATYVTLCLRFSDSPDLCGAPGHILFLIPEVLCQGTSEASLYAQINILEFLRRYYLPAEFTSTPCLSQPRDEVLHRRDDIPDAATARVFRVASRRARPCVALSCFTCVSPPRKTYKRMSKLLVNPPTSLLPSFSTLQR…
MDBPgig1_00109											MATSRPYSQPLPSSFANFKPTPREVLGGIAPHLFEEPPRRRRSMSRNRSRSRSRSPVPPVVKGCVSSSSPLRVSAVLTAWDENGQLVGRSEQELEVNQPIETTVTCVVDEKGTPCVATESKSQPRALVKVDKSRWRALKISSRLRTIVIKINDFYFPPHRPALKSAH
MDBPgig1_00110	984962.XP_009543687.1	COG0366@1|root,KOG0471@2759|Eukaryota,38EYC@33154|Opisthokonta,3NV3E@4751|Fungi,3UZS4@5204|Basidiomycota,22DVU@155619|Agaricomycetes,3H869@355688|Agaricomycetes incertae sedis	G		ko:K01176	P0C1B4.1	RecName: Full=Alpha-amylase A type-3; AltName: Full=1,4-alpha-D-glucan glucanohydrolase; AltName: Full=Taka-amylase A; Short=TAA; Flags: Precursor [Aspergillus oryzae RIB40]	Alpha-amylase	PF00128.27	Alpha amylase, catalytic domain	MHISFFTILVLAPSFVIAAGLSDWKSRSIYQLLTDRFATSDGSSPTCETSARKYCGGTWKGITRRLDYIQNMGFDAVWISPVVSNIEGPAFYGEAYHGYWANDLTALNARFGSADELKQLSKALHDRGMYLMVDVVVNHMGPNTSTSTNFSSPTAFSTYKPFSDASSYHPYHLITPSSYDPKTANQTDIEVSWLGDGPSPLPDINTENAAVVRTLNEWVGHLVSNYSFDGLRIDTAKHVRKDFWPDFAAAAGVFTMGEVWDTSIDYIANYTHVLDSVLDYPTYFALFSTFAAQPGSGNMSAIASATIASQNTYAHGTSAIGSFVENQDQPRLLSKTNDTAMVLNALTWPFIHDGIPILYSGQEQGFAGGSDPNNREALWSSGYETDAPLVKHITTLNAL…
MDBPgig1_00111	5341.XP_007331585.1	2D1IF@1|root,2SI8F@2759|Eukaryota,3AGQ0@33154|Opisthokonta,3PCQ3@4751|Fungi,3V3IE@5204|Basidiomycota,228N7@155619|Agaricomycetes,3W8GG@5338|Agaricales						F-box-like	PF12937.10	F-box-like	MASTHRVLSIPEILRQIFSGLDSEDNGRNVVVCKQWTNEALSARWRWVYNPRHLLQVLAPLKSLGRDLDDDAEIYCFERPLTHDDWTRFDKYSWRVRGIQFRNLHFHASLFSQIQQTSPRTCLLPSLSSLFSAPDPRILTLCVHARLSSLYVDHTTDERLDADETVLPLIFSAILVNSPCLQRLDFELVHLDLNEDNEALLAATICQLPSLTVIFIPCMWHTPLISEAAGTLPSLVSLHSLDEGCFGHTGEYEDRLDFFSCSLQPQSFPSLETLSIGISFGRAAVCLSQAYSPSTLLNITFSSPLMESSTDYAKLLMAIALRCTRLQSLELCHMGGFRLYVEPPYDPIYFSQIEPILSCSQLRCLKLYHPSSFQISSPDFVSMLKALPRLKTLELEANG…
MDBPgig1_00112	40483.S8E3B4	KOG1721@1|root,KOG1721@2759|Eukaryota,3AKT4@33154|Opisthokonta,3PE9F@4751|Fungi,3V5II@5204|Basidiomycota,229YS@155619|Agaricomycetes,3H5EF@355688|Agaricomycetes incertae sedis	S			Q12531.1	RecName: Full=Zinc finger protein YPR015C [Saccharomyces cerevisiae S288C]	zf-C2H2	PF00096.29	Zinc finger, C2H2 type	MEAHHAIAPQQHTYYASPDSTLHYRYDDATTTPVSLSFSSFLDRSPVHYDDQAYTPYFTGLGGPSTEPVASTSTASPHVYTFGDPGMGVPGPSLSQGHPPQPSSQLVSNDFRGMYAPPSQPSWQWASPSPYGIQGQVTTPFNPDTSTHHKTSSLDNIDPLVRTPTAQLPTPAAMAVLLHSTSRNPGGESQPLLNHPPYRHQEVVLDGGEDSPTSYQTEGSDHVESGTVRQPSASEPTTREKRHACWMCHKSFDRPSTLRKHLLVHTGEKAFKCETCGRRFGVASNLNRHVRKCILRPVNALPRGSSDSPTTPETTTTTTTSNNPAANTPRRKRGRDTSPSNSVAPPRQVDNNTEKPKPKRRRRAPSPSTWVPPSLLGFNLRAAEALKPAPVPLPPVIPS…
MDBPgig1_00113	221103.XP_007852357.1	2BDI6@1|root,2S12Q@2759|Eukaryota,3A5PJ@33154|Opisthokonta,3P53I@4751|Fungi,3V44T@5204|Basidiomycota,225GK@155619|Agaricomycetes,3W54R@5338|Agaricales	S								MVVAPKCAETVSCGSDSQATAGGQYQFFSSAHNTPGRHISRQHPIRMTNEGGKGKIIKRADPSTIQDKFLVGYQGWFTCGGDGEPVGPGHHGWLHWMNCPIPDGGHPNVDLWPDVSEYSPSELFPVPGMTYPSGEQVFLFSSRHPKTVQRHFNWMAKHGVDGAFLQRFTTEVDVDAGSHGIRRIRDEVGQRVREAAEKEGRVFAIMYDVTGLPADRVLHVIQQDWTHLIRDQGLLDSPNYLREKRKAVVALWGFGFDSAGHSPALVREVCNFIYNQTPGGAYIVGGVPTFWRTHCRDADRNPGFVDVWMNHFDAISPWTIGRYKDEDEADRFTEEVMKGDVEFIKRNNDRTEISDGKKIDYIPVVFPGGSGYNMTQGKWEFNGMKRNGGKFLWKQIANA…
MDBPgig1_00114	85982.XP_007323720.1	COG5076@1|root,KOG1827@2759|Eukaryota,38GU3@33154|Opisthokonta,3NU3D@4751|Fungi,3V0S3@5204|Basidiomycota,22805@155619|Agaricomycetes	BK	GO:0000228,GO:0000724,GO:0000725,GO:0000726,GO:0000785,GO:0000790,GO:0000819,GO:0005575,GO:0005622,GO:0005623,GO:0005634,GO:0005694,GO:0006139,GO:0006259,GO:0006276,GO:0006281,GO:0006302,GO:0006303,GO:0006310,GO:0006325,GO:0006333,GO:0006337,GO:0006338,GO:0006351,GO:0006354,GO:0006366,GO:0006368,GO:0006725,GO:0006807,GO:0006950,GO:0006974,GO:0006996,GO:0007049,GO:0007059,GO:0007062,GO:0008150,GO:…	ko:K11756	L7WRZ7.1	RecName: Full=ATP-dependent kinase-like protein notR'; AltName: Full=Notoamide biosynthesis cluster protein R' [Aspergillus versicolor]	Bromodomain	PF00439.28	Bromodomain	MEHEAEDWARFLVKRRAEIPSDLRLLVGLTGIPASGKSTFAELIVSKTKSLLRSSDALKDVGIVLVGLDGWHLTRAQLDALPDPKLAHDRRGSHWTFDGAGYVSFIQSLRLPITETTPIIYAPSFDHAVKDPEPDSVHIRPSDGIILIEGLYTFLSTEPWVAGAKLLDERWLIDVDFDEAKRRLIKRHVMSGVAKDHEEAVWRAEENDMPNGTFETVSRRNTENGFLNVSEVFCVAALSSTMAINSTRKAAIDEVIRIICTATPSGSKNRRLLAAMFMDLVDRKDWGQYYEVIPEPRCLNQIRSGVEKNRYKDALDVYTDLSLVFWNALFYNEPNSQIANDATTLKALLDSEWTKRTWLPLPRSFSPPPSSAQKVHGMVVDTSTAQGPSTSTGIATPGP…
MDBPgig1_00115	221103.XP_007852353.1	2ENX0@1|root,2SS8A@2759|Eukaryota,3ANZ4@33154|Opisthokonta,3PEX6@4751|Fungi,3V5ZQ@5204|Basidiomycota,22API@155619|Agaricomycetes,3W803@5338|Agaricales									MSRSAIPALLASCLAIFSEAQLIERRQFQTDATCTSNFSWANNHLQQTPCIVAAYVNGACGSNTYRVTKLTPNNRYDPPLGATATRCSCSWAFYNLLQGCAACQGNAQDSISTWAGFSDPGCKGLLSNEYFPHDIAIADGTAIPAWAATDPRTWHNQQFDADGARQIASEGDTEPLTLRLILTSASEGLPDVLPHQSTKSSAPVGPIVGGVVGGLVVVGIACAIFVYFRIRRRKSSGTRPVVDKDDMQANVPSLPATRQHMRGMSTESKQSLTSGYLTSYPPSAPSYMVTHSTSPSSPTQLGHSDDLHSHYQSNPSPSIFSASSATPGQAAPPNIPPPEGGQITPFPLSGPSHPNDTRSEKSRLEGSRLMVYDNPSLPNTYPETQFGDSRPSTPGIGSS…
MDBPgig1_00116	984962.XP_009541602.1	2C7J6@1|root,2RFEY@2759|Eukaryota,3AJAE@33154|Opisthokonta,3NZPI@4751|Fungi,3UXUR@5204|Basidiomycota,22D2W@155619|Agaricomycetes,3H87R@355688|Agaricomycetes incertae sedis						Glyco_transf_25	PF01755.20	Glycosyltransferase family 25 (LPS biosynthesis protein)	MEHLRASLGLNWTYIDATDAEDPLVDSLMSYVRRTRLNISATKFHWPGGFDLLASTGIHLGVNPPLLDGSLTEQPEELMPLTCAAQDNLIPNYSPDLPHHLILTRPRVACWHSHLTAIRQVAMSRSSGPSVILEDDIDMEWDIRDRLQGVWPLLPHDWDIVFLGHCWSNETYYPPLRAPPNSYHLLPSLRHYLNRPNRHISIHPSNAPKCTHAYALSPRGAQRLWLHLTYSPFAYSRAIDQALAWLITSGRLKSFSIVPSVVIQRKVDHSDIMAGTNGSRWKSTLYNGVLKNT
MDBPgig1_00117	202698.XP_007385041.1	KOG2262@1|root,KOG2262@2759|Eukaryota,38D6E@33154|Opisthokonta,3NUA6@4751|Fungi,3V40U@5204|Basidiomycota,227CX@155619|Agaricomycetes,3H0ZM@355688|Agaricomycetes incertae sedis	T			P40900.2	RecName: Full=Sexual differentiation process protein isp4 [Schizosaccharomyces pombe 972h-]	OPT	PF03169.18	OPT oligopeptide transporter protein	MDAIRRDSFISGHQEPEVTEKTKDRIYSLSIDESDSVDCLDPNLYSNNSSTTRINESIDSQYPEVRAAVANTDDPEMPVSTIRAWVIGLLWTIIAPGVNQFFSFRFPSAGIGLVIILLASIPMGRAWALLAPRWSIFGMPLNPGPFSVKEHVLIMILSGVALGPAYATDIFAVQKLTYGQDFNFIYQWLVVMSTQLIGFSFGGIARRILVDSPAMIWPGVLQIVTLFNTLHSTTSSNDGEIGGLSRKRLFLYACSASFIWYWVPGYLFQALSYFSWVTWISPDNAVIAQLFGVTSGLGMGIITFDWNQISVLSPMITPWWTQANIIVGFLFFSWFLSPILYFKNTWYAKYMPMMSLIPYDNQGQPYDVAQILNPDLSLNIDAYRSYSPMFLSLTFALSY…
MDBPgig1_00118	5334.XP_003026486.1	2CE02@1|root,2STVM@2759|Eukaryota,3ASVH@33154|Opisthokonta,3PHX1@4751|Fungi,3V6PS@5204|Basidiomycota,22AV9@155619|Agaricomycetes,3W98A@5338|Agaricales									MDLGKSAVTSQPEYVPGHDLTYFDTLISNLPKECQILLRTLCAIAELLHLDELSFTSYSTAILDLSTRRLTQKRTFLQLEYAEKQLRDHLALMQHEERLLTKWDAKLRTDSAADPATVTDKRRDVLVKKAKEYRRALDELLKNAVEAPSISVADLIEQRARNKAREQTLKAKRAKLRVFQGLPPNLELARHELLTAQQEYSHLLQQRERLLGKMADGVH
MDBPgig1_00119											MPSPRLDAHSARKTYKDTSKSLLNSPTSLLPSLPRSRRRRCAGSSHSAPPGPPLTVDSITPAKRVIILEPPETHPRPTGGPASLSGVPSHSGGVYGSASLLLLSGLRNDMSLFSASHKYGRRSMFWVQSLEDMQGSLGTTRCHRGPSRLLKGGWSHRRLSQRELEARFDRAGASTSCKQGNLGVQLSNVKGEIGYSWGSGPISYALDVSIFVAAENVDVGVDSEPLPPTGSPGS
MDBPgig1_00120											MVAPHLEVLRLTDLIPFLSAGYEESLDVTIRKLTTLKHLHLPGRLLTPTITEAVATLPNLLTIVCPRSSITSFAKVTESRQLDVGSSRLSDPLSIVMYLSRVLPDIKYRGWYRSNSCGTLLVERWDEARQILSSFQHRTLSAGSGK
MDBPgig1_00121	85982.XP_007321797.1	2CST9@1|root,2RD2G@2759|Eukaryota,38I9V@33154|Opisthokonta,3PK74@4751|Fungi,3V9SK@5204|Basidiomycota,22CQ3@155619|Agaricomycetes						DUF6593	PF20236.1	Family of unknown function (DUF6593)	MIPSTSTSLLRLYLSPDSVKNCTIRVNAKHGDIAYIVTTSADSAHTTVTRGSQSQPFVTLHRRRILPDLVSIDGSELIRVSKWVKSLNGFHVFPASFQTGGTTYVWDFTNHGQLMLCRQDAPNAPIAWFQRSRKVMVNNLPTTQPAILVLQPEAIEVQDSVVVSFLILEHKWRTSVKKNASSWNLFGCVG
MDBPgig1_00122	85982.XP_007323708.1	COG1774@1|root,KOG4679@2759|Eukaryota,38DT3@33154|Opisthokonta,3NZ40@4751|Fungi,3V0FM@5204|Basidiomycota,224NW@155619|Agaricomycetes	S	GO:0000932,GO:0003674,GO:0003676,GO:0003723,GO:0003729,GO:0005488,GO:0005575,GO:0005622,GO:0005623,GO:0005737,GO:0005739,GO:0032991,GO:0035770,GO:0036464,GO:0043226,GO:0043227,GO:0043228,GO:0043229,GO:0043231,GO:0043232,GO:0044424,GO:0044444,GO:0044464,GO:0097159,GO:1901363,GO:1990904		Q9C0V4.1	RecName: Full=Uncharacterized protein PB7E8.02 [Schizosaccharomyces pombe 972h-]	PSP1	PF04468.15	PSP1 C-terminal conserved region	MQQSANPTEQQFTHDEEEDRQNRFLNPTSAEDGAATSLRERAASQPPRSSEQNAQSSPSQPQVVPSSFGGGGASPWTGHRLLSPATSRGGGGGPPQPIPMRSSSFSTNPQSQFSSTMRERAFPSTFEDDESEISDTYDENFFPSSLNVGRGRSYAQDITRSRSQSLANTRAGVVGSPYLNTPSMASWNESSFSNPLSAPGSRFGEIKPPGSSRYGSLGTLGRSPTNIHASSSPVTGGSVAGNGYSHRQTIDASNMSPFVRDVGQILLDDSPFRELWSGMNPPRDENGGGGSGTTSRRHSVSVVQPRRGNVVGFNAPGAEGPDEPSRPAFSQAGFGRGGLMLSDDDLASDLGLLNIGSTETRPSASSQQPPSQPSSLPIYAPLSRSPPSSQDRLGSYFPM…
MDBPgig1_00123	85982.XP_007323707.1	KOG4469@1|root,KOG4469@2759|Eukaryota,38GF1@33154|Opisthokonta,3NWFK@4751|Fungi,3UZPM@5204|Basidiomycota,226CI@155619|Agaricomycetes	S	GO:0000139,GO:0003674,GO:0005085,GO:0005088,GO:0005488,GO:0005515,GO:0005575,GO:0005622,GO:0005623,GO:0005737,GO:0005794,GO:0006810,GO:0008150,GO:0009966,GO:0009967,GO:0010646,GO:0010647,GO:0012505,GO:0016020,GO:0016192,GO:0016197,GO:0016482,GO:0017016,GO:0017112,GO:0017137,GO:0019899,GO:0023051,GO:0023056,GO:0031090,GO:0031267,GO:0031984,GO:0032006,GO:0032008,GO:0032045,GO:0032991,GO:0034066,GO:…	ko:K20477			Rgp1	PF08737.13	Rgp1	MTSMTSLDAAIRVVVTPSQSSYFAGEPFSVTITFTNTRTPDSVPPRTVSHTHKRAAHSISSAPIARPPTSPGTPRAATPSIPSQIGPPSRRHLVGKTSQPVHENGEAKLSQSRSLSVSIAPHELEAELRRSVLQEAVIGEYSDSYLCGLVQDEYHLASSSQGLARSPSLPLAPNHPHARKHSLFDGQVKLAETSPSTPLSPSATNSTFSLSLDPISETSTTSPIPETPLAPSPLIEGTSVTFPFASPAMTHSYPPRRPTNIGLGRPPDPPRTAFSSTFPQRSNAEIILYSYAQLTGTLHVTPLPGTNTSPDQAYALNYVRSTLLKRSGVGGGSMDITSMLRQPTPTSSRPPARRSHSRSSSISSGIMSLFSPSASTPSLRSPLAPTHKGRTMSMAGAIP…
MDBPgig1_00124	984962.XP_009550961.1	2CBDS@1|root,2SXK7@2759|Eukaryota,3AVTG@33154|Opisthokonta,3PHTJ@4751|Fungi,3V74I@5204|Basidiomycota,22C54@155619|Agaricomycetes,3H7CG@355688|Agaricomycetes incertae sedis									MLTSSTGITRRRNRRSCYAGRRCHPSFSSPSDSNPVAPPGPIEPPTDLPEHWRVDFSLPKPFNYIAKLLFRISLVVSLGHPDLEHVWYVSTHSEEIWLENKDRLSARITTLTVVAGLLIGSTATFITTPPPVTSLLDYDQRVPYYFLLVAFAVNLGGLIVGSAMIFILAKCTAEWSKNTLFGTRSRIFCTVLIIGYPFIAVGVSTALLALGREHRHPLYSDLSVRGIYMDADAVTSTKKHGGADAARPEYYTR
MDBPgig1_00125	85982.XP_007314714.1	2EKI8@1|root,2SQEG@2759|Eukaryota,3ANK3@33154|Opisthokonta,3PEW9@4751|Fungi,3V5TD@5204|Basidiomycota,22ARW@155619|Agaricomycetes									MSPGTHSTTPLNTPEDLMPASWVQSIDHSTNTCHLIVMGTRGHIVYRRKGRYLIVYNHFDSYPKGLGRDLVKGVPRHPTEYRDWLAEKRQEFDEQIEKEKSEPGREGDMGRPRTNWNIEFVYEFDLDTETFWVNGYPLFRLDCMPTAEVFLKELTNDHYGHYIAGETLPTRHLFIKNSPTPPSAPSLDTYNRLIAPSHIGTNVTAYDLLGVEEACSPIEEVKLRVLEVLVGTFMRTDRFASPLFASEVGRDPVGITPFIKQASVKFVLLALRPMIFHKDVPASVDDEFAKAESEYVWAKPDLCIKAAFHLEDEDTLRSSIGELVEHVLGTSKEGTIFGVLCSLFHVVLIKVDMSTGGQFSHSLAMELFPSRRARLPSTPGIKFLLKLALKYDLELLDVG…
MDBPgig1_00126	221103.XP_007851678.1	COG0339@1|root,KOG2089@2759|Eukaryota,38SFI@33154|Opisthokonta,3NX1E@4751|Fungi,3UZUJ@5204|Basidiomycota,224SF@155619|Agaricomycetes,3W5Q4@5338|Agaricales	O	GO:0000322,GO:0000323,GO:0000324,GO:0003674,GO:0003824,GO:0004175,GO:0004222,GO:0005575,GO:0005622,GO:0005623,GO:0005737,GO:0005739,GO:0005740,GO:0005758,GO:0005773,GO:0005794,GO:0006508,GO:0006518,GO:0006807,GO:0008150,GO:0008152,GO:0008233,GO:0008237,GO:0009987,GO:0012505,GO:0016787,GO:0019538,GO:0031967,GO:0031970,GO:0031974,GO:0031975,GO:0034641,GO:0043170,GO:0043226,GO:0043227,GO:0043229,GO:…	ko:K01405,ko:K13726	P25375.1	RecName: Full=Saccharolysin; AltName: Full=Oligopeptidase YSCD; AltName: Full=Protease D; AltName: Full=Proteinase yscD [Saccharomyces cerevisiae S288C]	Peptidase_M3	PF01432.23	Peptidase family M3	MSTFANLIPFSAVQQDAQALRYDSGSHPRTLDEPLGEMTMMVNGRASLSLYASNHITHSPTRTPISKEYWIPEGKRAGLALPENGIPRDVISGYPKCADGDMVKYSHAAVWPLLAGRDIPDGKRSYPLTAVVANLAKPALMRHNDIVAFFHQMGQVFHGLLSKSKYTWFHGTSVARDFVEAASQMLHTSYPFEFAENPESRKRAQEESHPPSMYPY
MDBPgig1_00127	202698.XP_007383801.1	2D3JU@1|root,2SRV0@2759|Eukaryota,3AMXC@33154|Opisthokonta,3PF16@4751|Fungi,3V61U@5204|Basidiomycota,22A5G@155619|Agaricomycetes,3H5QA@355688|Agaricomycetes incertae sedis						DUF6533	PF20151.2	Family of unknown function (DUF6533)	MELALLNTTVVFLTFNDTATDLKRLGIRSSQSPLTDPRALARSVSPAGSRLRAPYSPGTNFYLMATPDLSAPTLLTSLTFLATSIVGRTYIGNRANFEAYPSASPTPTGCIFFVSPGRNALSAMNVRLAIQAQSQINVVKFIEACSYAILYYDYLLTVDLEIERFWQRPKRSIAALLFFLNRYAVLLGYVPYLVIFARPDLCLTVVGSYFEYHVAISHVIIAVILVVRTSALFANDRRVLYALSMLLAAIVVNGVGLLIVLNRSHELATAPDGVNIGCHSLYTQSQGVLMAAVWSGLFVLDVVVFVLASWKSYTLIRDCPWSSSLWTALLRDGTSLPRGSFDRVPWISTMNLMIIAGAIYFGILSITNLSNILMLALAPTILKIALPQFINVLASSMMS…
MDBPgig1_00128											MLASARPPRRRPTARVFRVASRRARPRHSIGVTVLLHMCFSMSENIYKNVEVPPQSPNISSSFPLKISTSTTVRGILSHTLADALSYSAGSSHSAPPGPLLIVDSITPAKRVIILEPPEAHSKAHW
MDBPgig1_00129	221103.XP_007846587.1	COG2940@1|root,KOG2084@2759|Eukaryota,3A74G@33154|Opisthokonta,3P67S@4751|Fungi,3V5FY@5204|Basidiomycota,22C0H@155619|Agaricomycetes,3W7ZH@5338|Agaricales	B					SET	PF00856.31	SET domain	MASEEYDPAFLERMLSTLKIGSSPEDADTTKAGNFTPIKFHSIITGSPNETYSTPLGEGLEPAVIITTQPQCGSITEDVDGQTEFILQYKEMKQAILNTPGFPQSVPVPPSPKSYSIVKIPSKGLGMVATRDIPFGELIVAERAMLIAVRGAAVSGPSSDRTEAMEQASLLGLERYLEVVIDRMENNPVTKKNVALIKKLCNSHRHDGSGPLTGILRTNCFGIPLPQDQDYTHGGLFNKLSRLNHRSWNTASLSLQIYAARDIMKGEEITTWYAGPLESLSERTSHLAKYGIDCQCRACTDPTSLCCRMILTGFQVAIVSIPLIVESAQSPTRAHDLVKSSLQMLELVEQEGLQATPAYPKALHGLAMAYLAFGEMEQAKWYHRRWRVWQRISCMYESE…
MDBPgig1_00130											METSLDPNALERIVLSAEVAALLMEGSVYGLYVALFCDSLRTLCRSMKHASNRQLLLSVAVVLFLLITSHWFLQTSVFLFSIIYPSQDQHSAELFMTASTIEIILFTTTTVLADSIFTYRLFLVWGRKWPVIIFPVISMLGASIRLIVLLIVPPPFTLGLPTRLPLLLTYLTTFTLYMVSLAVTTILSWTSNTVQGTPRLYTISTQPMLLPMVGITYSLLIILVARGRDSDTMHRTAISSLNFNGHGGTSISGIPDEESLNVRGGAPPVERP
MDBPgig1_00131											MENAECNVCRPLSWELRLANGHGRFLSLFFLQWPIFIIDHHHLVLQDKMASEEYDPAFVGVHERMLATLNNTAKAGNITPTKFHSATTSSHNETYSAPPGEGMELGIIFTTQPQCDSVTEDVDGQTEFVLFRPQIKHQENPYCL
MDBPgig1_00132											MAQPDEDGSQQLDEYSWPPFTEAQRRSPSLFGEDPELEVPIPELLEKLHHVSEDDLIIPPSDDCDLIYCDMEPRGQTTEENDLILEIWRRLHEERHKLRHQDDFYVESIVTNQGTIAEKLEQIQKLKEDISWLQSLEVDYKAGMKLNLERWKVLQERILFMKHGYLKWLPSKFQRYYEFDDIVDSDDLE
MDBPgig1_00133								zf-C3HC4_3	PF13920.9	Zinc finger, C3HC4 type (RING finger)	MISDSQHMIDMEPVTRTARRDGTIRVDKALWTKTMQNMVAMFDELKAMHTENKTMRDDLKLEAEANAVLAGQLFIGLLQLAEGQRKLKCPQCLELPLKAMSLSCGHSLCFACAEQVRHSQAAAGCPACSAPIHDLTPNFALRDVIEGIAHASQILI
MDBPgig1_00134	104355.XP_007871329.1	2EBRF@1|root,2SHSB@2759|Eukaryota,3AII7@33154|Opisthokonta,3PB8V@4751|Fungi,3V43R@5204|Basidiomycota,224P1@155619|Agaricomycetes,3H1Q0@355688|Agaricomycetes incertae sedis	S			Q54XR2.1	RecName: Full=Probable sentrin-specific protease 8; AltName: Full=Deneddylase; AltName: Full=Sentrin/sumo-specific protease senp8 [Dictyostelium discoideum]	Plavaka	PF18759.4	Plavaka transposase	MSLFSHNVIEQALYDQRWATQPTFKQSLSQSMPQSLAGGSRKPANAARMINPAAPSTLPLKVHASSQGKSSPDSVIPSLRAIPKRSPCLTRPPAPHPPMSKRTRRSPRTPSLRRPLKRKTTHPPPSSAHSQASETLPTFLPPTPSIFPPLRTVAPLEWRDQSTQTDCPSPIPYPLCLPRTAMHQDSSVQATFEPLLPLACLEQSIQTDALSPLSTLPPLSPTIQVQDLSLPEYHPTHLGIGPQRLDPELIDVLQQLDRTVGACVPHNGLLTPRPWFLADPSAAVGILLTAKKVWDTSDFLKFHQLFLLVHHCTSFKSLLHQLPPVFAISQYHQPLASGPGPQVTSMLSKAIATIPTYPGRGTCPFPGIDTLSFTRMKPGRWLNDTCIDGFIHKLIQLHG…
MDBPgig1_00135											MDPLQQLQQPSDFTSVLFERTRLLPDNLRPGEHSQGWHKGAEAACAQFPLKDLSVGLRPCRCLTVQPPEIWFGFPLLDPVRFGTILKEHNLLDVNSDTFNHEVAMAGLHQLAISRVPEGKILSIPKFMFVHAGSATRVPFVGLISNYTNKRVKVPQAVLDFYRDVLQIPTAPFWALVAKHTTGWWWGFSRVGIESTKLYQRVKEIRQRRTAQEAGSSSQKSLSRKR
MDBPgig1_00136											MQLTSSLRMLTTYIKGKQDMKWKQDTDRSRINAWTVYCAYQTAMNMPHENGFYLLHSLVNEWVLRDQCEVFKEELDLQVSCHNYPQAVFENARGEAGSLLPDLVEALTAEADSVSDAGSIDSDRDDDELDQDAVTNTLETERVCNVITTQCNDSTEAKDLTDSLGQEELNVKSLGENEDLEDEDGLADRFDRLGLSVTDDDDSTYVPAPAVDGVSSLSSSINQGRQKSIVDLVPVICIPSISPQMHPLITEEAKNINLPLGTPGVQRKHIPKSAVIQAIRYMVASRGAPGGGSIRHIRGMLTVGPYFWPLTIDGDNMRESIRNILKAHKRRNTFLLAVMTRDCKPHPALVRHLQGALQDMVGIFREMPASRRTHVFPKIQGLTRPKAPAKPKGLPETKD…
MDBPgig1_00137								F-box-like	PF12937.10	F-box-like	MDIIVHILIHLHSPDYLRLALVSRQTYAIVVPLLYKRVTFLRPTDVLCWLSDAGDDHQAVLLRRQCRMASVREVVFDVTLPGRLLHSVPWILADMGSLKYLVLRLQCDPEYLVWSSLTGLTHLELHAPSSTSPVLTGNCMPLLPCLQVLDTTLDLAISLTPVAPHLSALALSHTCLCPSSSPVWYEQHRLLHILQISKLEQTLASIMSLHLGQLTEEMLVVAAMFVQQRICLSIQARDQPSIQGSLLQSVSAFQTADMVSVLWSPDTPLLQLDQALLWVQHLRASNSSFKELQFHQYYPQVERGGLGVFRLCPLTQELQLVCHYDDQPSWMDMQGM
MDBPgig1_00138											MVSPSEAIAIRKRKRLNPSSDHDESDVGPAAATSPAESPHDILLGLNQELSQLRESYNALETNLRLTESRIREAEKWIALLQRQLSSFPMADIRKWVDHHPLPGIAQLPPTTYNIKGSFDPDVDMAQVISTSQLES
MDBPgig1_00139											MVRHGGLSRLDLYHLCLVCRPFSQLFRPQLYHSLSIQSFSTFKRSWFPPNLNEAPPAYPFAPLVILVQLDLMKCPASDRSSLQHLLESFTNMKSLSLTFCHGIRLSDIFLNPNCFGNLTRLYSSLLPGIVIPPPILQRLEFLESDIPSLKILHTRCPALRSLSLTAYRCCPPLLPQCQYRRHHEDDFTSLAPVFNQLSHLSLPYLPICLLTCIANVLVSPIHITFHSHCDEMFLSTLRGFSTATTIFLDRSPHHPGAIPRSFGDGLDLYHTLRAVNPGLAVLRMYHYFRDNHDNHQRLYCYGQHPHVRRLVSDDPQLMWTLKHGLPFQL
MDBPgig1_00140	5346.XP_002910596.1	2CVPD@1|root,2RSFP@2759|Eukaryota,3AR4U@33154|Opisthokonta,3PFJW@4751|Fungi,3V66T@5204|Basidiomycota,22CFZ@155619|Agaricomycetes			ko:K18626						MEQSSPFSRPEFQTLPWRAIHGDFSIEAAMAPAVKAAIWQISTCPFNYKAVELVDNAPRLNENSSNANDILGETFTSFLTLDLIVWQSSGFPAPARQCAPRAGPPLSDPAKSALERLSDWPTLCRQAFTAFSASTPDNPANLLHSISNPSQRQPLDEAGTTLQHMVNSLATRQNNTKYDKIVANFITAALCVKLFKLGHFAIPPTWSEFATACQIPIPSDAGEDWKPAGVDQKTVKPKYLAVALHQALVLSPLVLLIPKRFHDYSTNRLNMVLAWIRAGSPKPLALTKIEEIIWMAVFAIADEVHEEPSSAVDACMRALIGIVKPVDKVASQWFKSNYIRPEDSRRGPLDYFFQSMSFPQAPQVPAPSTTALLLSRNDIPPAQSRPPTAPIRSSPAPRP…
MDBPgig1_00141											MFRSHVDFDPRNSHRPTSSAQYLCAIAHHHLQHSVPALVPLIMYLHSVADTLTDISSMPAFVTVSREISQRVARGGGLRPSDLVNLCLVCKTSAELFRPHLYQTVNIKSFAKFKRSWFPSEDLLAAPAHRFAPLVMYVELELEDCSNSDITALRRRLETFSHMKSLVLSRSHNILLIDMFMSPDAFPNLNRLRTSLQPGCTVPLSLFPRLEFLEAGAAALSLLHNSCGQLRSVSLLPYACCVPLRPQCRFRHQHEADFRSLGNFFSQLTHLSLPSLPVPLLRAIARVLLSPIHVSFQSPSTDVFWACLPRFSTATTIFVDKSPHPPHIIRSFADGLALFEKLQAENPAFQGLHVYHYIKDDEANAVGLYSYGGPSHLRRLVDDEVESKWGLKHGLPFLI
MDBPgig1_00142											MERTYGLPEAEKKEAIKRNAWRIFSAYHVATNSPDENVWYLFYSLVLEWVLIDLLAELGWQKHFKIFSTHLHPQAVYPIFDGHIGTALPEIQAAIRRLEEEDDEKKPTKDGPEPPEDEEPDAKKAREEVETMVNRMKTRSMTAAAAAQANETAATETTAVEKVQEWRLRTLPGVVDDIPEEEEEELVGRMASASLDDDDKTYEYPGSVASHASISSSINQGRTRSEIDLVPVVCVPEVSPHMQAMGLGEMKRVNLPGGTPGVQFKDIPRKDLNQTFRYLLGILGSAGGGSLRYVYGMLTVGSYMWDMVIDTSDINGSIERIKARQKRNSGNGMLTCVIKQDCTPSLRLISHWRKALQQMIDIHAEMDKRELTGMPKRGH
MDBPgig1_00143	40483.S8E768	2D2S2@1|root,2SNT8@2759|Eukaryota,3AJQ6@33154|Opisthokonta,3PD67@4751|Fungi,3V54J@5204|Basidiomycota,228ZI@155619|Agaricomycetes,3H4I6@355688|Agaricomycetes incertae sedis						DUF6532	PF20149.2	Domain of unknown function (DUF6532)	MVRAVPTSINLSHFDSSSLFRSGHSERPSEQLWYVLYFHTHIHHPHPLPFLHSVKDTGSIPQLNYGTRCDSVPTSITLPTSTPQVCSVRGIPIVPLSLLSLVLSLPTSLPLTHFHPAMAETVGCDSCEIASAIEQRTTLLPEDLQPGLCSLAWRNGPDKACEWFPLKTLSVALRPCRGFSTQPPEVFYGFPIFDMARLGTSLTALGVEGASSGQFDHMAAMKILHKTLKRDVKLSRPLPVPQFMFVHDSSGRTRLPFVGLISNYSNRREAVPREVVSWYKDHLEISDDPVWALVAKSSTGWWRGYSKVGIPPAQTLLNYFGSLPDGGSNLSPDIQSCLATLRLSILPADPNLGVPKELSQPSSQHLTCLTPPSAKRPRPPLDVAARSGLPSTVVPTSRG…
MDBPgig1_00144	221103.XP_007846587.1	COG2940@1|root,KOG2084@2759|Eukaryota,3A74G@33154|Opisthokonta,3P67S@4751|Fungi,3V5FY@5204|Basidiomycota,22C0H@155619|Agaricomycetes,3W7ZH@5338|Agaricales	B			A5DQN2.2	RecName: Full=Potential protein lysine methyltransferase SET5; AltName: Full=SET domain-containing protein 5 [Meyerozyma guilliermondii ATCC 6260]	SET	PF00856.31	SET domain	MHKHAAFFISIPIDADIQRNVEHKHGGQGSLASKVHFPDEKAILDTPGFPQSVPVPPSPKSYSIVKIPSKGLGMVATRDIPFGELIVAERAMLIAVRGGYVDGASAGTKEQMEEASFAALERYLEVAIDRMENNPRTKKNVAAIKKLCNSHLHDGSGPITGILRTNCFGVSLPLDNDNAHGVLFNKLSRLNHRRWNTASLSLQVYAVRDIKKGEELTTWYAAPLDPVSERKSQLLKYGINCRCRACTNPASKHTRMFLSAFQVGFVSIPLIVESARTPTRAHEHMLKPALQMLKSVEEEGAEISPAYPKALHGLAMIYLALGDLKQARRYHQRWRVRQRIGPLTESDAILEACKDVLQIIKGVQARLE
MDBPgig1_00145											MVIALAVRPRVPPSLQQWPLCHYYAMSTAINCLPKSQRKPQLPPPSPPSTAYTGAPIHLPLCDGTPLKDAGLPMGLGCASGDSRMITRLAGVMESTIKGGPGGAEHEDPAL
MDBPgig1_00146	5334.XP_003033067.1	COG2940@1|root,KOG2084@2759|Eukaryota,3A74G@33154|Opisthokonta,3P67S@4751|Fungi,3V5FY@5204|Basidiomycota,22C0H@155619|Agaricomycetes,3W7ZH@5338|Agaricales	B			A5DQN2.2	RecName: Full=Potential protein lysine methyltransferase SET5; AltName: Full=SET domain-containing protein 5 [Meyerozyma guilliermondii ATCC 6260]	SET	PF00856.31	SET domain	MAAVWTRTETRLSWDAPLLAPFVGSSNGHLWSLFFLQWRIFIINDHHLVREAEVGLPNSEYLWTRRDALVDKMANEEYDPAFVGVHERMMATLNIGSSPQDADTAKAGNFTPITFHSTTTSSTSETYSAPLEDGSERGIIFTTQPQCGSITEDVDGQTEFILHRPEIKKAILATPGFPQSVPVPPSPKSYSIVKIPSKGMGVVATRDIPFGELIMAERAMLISVRGGLVYAAGTKEQVLEASRAGLERYLKVAIDRMENNPRTKKNVAAIQKLCNSHRHDGSGPLTGILRTNSFGVSLPLDKDSSHGALFNELSRLNHSCSPNTSRRFNMASLSLQVYAVRDIKKGEELTTWYAAPLEPVSSRKSQLLKYGINCQCHACTNPASNHTRMFLNAFQFSFL…
MDBPgig1_00147	85982.XP_007323706.1	KOG3250@1|root,KOG3250@2759|Eukaryota,38CVG@33154|Opisthokonta,3P0UE@4751|Fungi,3V23A@5204|Basidiomycota,2254Y@155619|Agaricomycetes	OT	GO:0000003,GO:0000338,GO:0000909,GO:0003006,GO:0005575,GO:0005622,GO:0005623,GO:0005634,GO:0006464,GO:0006508,GO:0006807,GO:0007275,GO:0008150,GO:0008152,GO:0008180,GO:0009987,GO:0019538,GO:0019953,GO:0022414,GO:0030582,GO:0030584,GO:0032501,GO:0032502,GO:0032991,GO:0036211,GO:0043170,GO:0043226,GO:0043227,GO:0043229,GO:0043231,GO:0043412,GO:0044237,GO:0044238,GO:0044260,GO:0044267,GO:0044422,GO:…	ko:K12180						MATLSLARQPVLFQPVIISRFTEHKFSLPPLNAAQKSKLRYLSLVTLTSERLIHPYSGLFKELDRPSIRDILDLLRGTLGQKEDRLEAEHSALEYGS
MDBPgig1_00148	221103.XP_007846587.1	COG2940@1|root,KOG2084@2759|Eukaryota,3A74G@33154|Opisthokonta,3P67S@4751|Fungi,3V5FY@5204|Basidiomycota,22C0H@155619|Agaricomycetes,3W7ZH@5338|Agaricales	B			A5DQN2.2	RecName: Full=Potential protein lysine methyltransferase SET5; AltName: Full=SET domain-containing protein 5 [Meyerozyma guilliermondii ATCC 6260]	SET	PF00856.31	SET domain	MASDEYDQAMLAVHERAMARMQGSSFRVESPHETYSSPVHGNLKLGITLTTLPQCDSITEEVDGQTEFVLQNPQMKQAILTTPGFPQSVPVPPSPKSYSIVKIPSKGWGLVTTRDIPFGELIVAERAMLITVRGGIVRGSPSGTKEGMHEASLLRLERYLESAIDRMEFNPNTKKNAVAIKRLCNSHLHDGSGPLTGILRTNAFAVPLPLDEDNAHGALFNKLSRLNHRSWSTASLSLQIYAIRDIKKGEEITTWYAEPLEPVSERKSHLAKYGINCRCRACTNPTSERIRTFLTDIREAYVAVPLILELAQTPARAHDLHLKPALQMLKLIEEEGVEATDAYPNTLHSLAMMYLGHGDMEQAKWYHRRWRVWQRICSLYDSESRAMLEACKDVLQIIK…
MDBPgig1_00149											MLDHQEYLESHLLKLCKDTSIFLNSALRPVLDHIPRGSPLFVFAAGSDDKFDSRGDEWTAKHIPADYQEKSVKTITEWFSAAFEESVDPLMSQLPQYDHREIIFRALSNPSFVVTLATGLGIKNHIRVHGVEPTSHHIYFAFLAFISVITTVAPEEAGDWGVYTFKLFISAGRRVCKLNALDRQIPLKRKRPDSLEWNVSDRPSKCQRIGSLRPIPRSLNPICIAYPHDAGARLIWNRRFKAESCDGLVVKISRHPRAIRKPKKHRRMS
MDBPgig1_00150	40483.S8DHS9	2D1RE@1|root,2SIZV@2759|Eukaryota,3AFJR@33154|Opisthokonta,3PCBT@4751|Fungi,3V3W0@5204|Basidiomycota,226TY@155619|Agaricomycetes,3H14A@355688|Agaricomycetes incertae sedis						DDE_3	PF13358.9	DDE superfamily endonuclease	MPPRRAHVKARIQNFLKGAKRTLISLSPRKKRRYDEKENEPLERPPSESFASERVNDDEDDAMFFEAGMGQSKMGVIYQLAVPQPAASAPVCHYHEFTLASNHMLSPAEGRDRAGGEELGVEAELGRLAAANRVDEAVKALKRLHEVIRGESKGKGGGYKEPGHDKFLRGRLEGMRAMLQLYTDAQSRTYDQWIPSSLQAAVTLGQGTYCAERIRKLCRTFINDHDILPVNPYGDWNQSILTDEAILLDLNDHIRELGKDLTAQKIVEFLARPEIREKHCIERVISVRTARRLLRTMGYTHSYAKKGQYADGHERADVVWYRNTKFLPRWNELQQRMRKWTKDNLPELGPIPGKQVIVWFHDETIFYAHDRRGKKWHHKDAAAKPYRKGEGASLMVADY…
MDBPgig1_00151											MISTTTTTTTHYNHLYPPDLADTDDEEDKYDTQLTRTSRPQRASTSTSKPYSLSTPSSNSSCLARRQLRMIMIKRFVILHFILHFILQASSTTFPVPVPVRAHAHALTLTIHESEESRRWFMVHVQLCMHVRVRCSPCPRHLMIQAKFVTELISPTPSTPCACLPVEFEVEE
MDBPgig1_00152											MNASLVDVNGSLEGGMAWPFQIRLWTMRMAAFLDHLEYTGAACCPALTILTLTLSPISGMAMEMEMERVESFAEEDGWMGGQGSGSGLHHRQPYSLL
MDBPgig1_00153	202698.XP_007385492.1	COG2837@1|root,2RUI2@2759|Eukaryota,39RAI@33154|Opisthokonta,3NXCI@4751|Fungi,3V063@5204|Basidiomycota,224WF@155619|Agaricomycetes,3H3BA@355688|Agaricomycetes incertae sedis	P			I2DBY3.1	RecName: Full=Dye-decolorizing peroxidase; Short=MepDyP; Flags: Precursor [Mycena epipterygia]	Dyp_perox	PF04261.15	Dyp-type peroxidase family	MRWSTFCVAIAAVIPYALVPTYGFEPSSHLDARQDRNGSILHDYPGQTPLPSLEEIIKLNATNGTFLPLDEIQGDILIGMKKPKQLFFFYTINDPKKFKQVLAKLIYPHITTTSQLICTTCPQPKALLNVAWTSKGLLKLNVFDNLLDGFFNIGQVSDAAGLGDPGTANWVPGLASNKTDGVFLIASKDWAPINSLLAQILSWLGTAITETHRLRGAHRSGIWEGHEHFGFLDGISQPAVAGFATSVFPGQSLIFPGTILTNEIGDPLIGARPAWTKWGSFLAFRQLQQFVPEFDKYLLDFAPPVPGLTLQERADLLGARMIGRWKSGTPTDLAPLTDNPAIGPDPNLNNDFDFNHPPPFDLFADQTLCPFSAHIRKTRPRADEGNSNIANQIMRAGIP…
MDBPgig1_00154	221103.XP_007846587.1	COG2940@1|root,KOG2084@2759|Eukaryota,3A74G@33154|Opisthokonta,3P67S@4751|Fungi,3V5FY@5204|Basidiomycota,22C0H@155619|Agaricomycetes,3W7ZH@5338|Agaricales	B			O74467.1	RecName: Full=SET domain-containing protein 5 [Schizosaccharomyces pombe 972h-]	SET	PF00856.31	SET domain	MAMMKFDSKEEAAVGKPRKIVFTTLPDCGSITEVEDGQTELVLHFAALKEAILKTPGFPQPVPVVSSPSPYSIVPIPSKGLGMIATRDIHFGEMIVAERPLLISCPGVLAVAELNTMTEQQRLQTVRIRLDKYLACAIERMESSPRTKKNADAYKKLCNSHLQDGTRTLAGIFGTNGFAIPLEGDKGFYHSAVFKQLSRINHSCSPNTVKNWSAASLSMQIHAVRDIKKGEEITTWYADPLASSSERRSYMATHYGVDCQCRACTDPSSDRNRQGINEIRDVGIHSIARAARTPSIIGVVLLKPALEAIKVIQMEGVEFSPAYARMLNRMALIYFVLGEMPEAKRYHQRFRVWLRIVAQEEANGILLACREILYPEPGIQVRKYMIWMKAMQYEERSMI…
MDBPgig1_00155	5346.XP_001829667.2	KOG4157@1|root,KOG4157@2759|Eukaryota,38SZJ@33154|Opisthokonta,3NZH6@4751|Fungi,3V4VJ@5204|Basidiomycota,226TD@155619|Agaricomycetes	GO			Q7KVA1.1	RecName: Full=Xylosyltransferase oxt; AltName: Full=Imaginal disk type I; AltName: Full=Peptide O-xylosyltransferase [Drosophila melanogaster]	WSC	PF01822.22	WSC domain	MCIRGSPLTAHRSASTNSGCDPISLYRRMFELDKAKRSRLDITIGEPRHSELDNTSSRTLRADHFTDATGMTPSACTLFCAHRDFSYAGVEFGRECYCDYLLNPAATLTTDAECNMPCVGDADKFCGAANRISIYYNGNPLPTVQETAAIRYQAAHSPSTSTFRLASTQIAAPRGANLQAIVSPGSNTVENAKTYKDTSKSLLNPPTSLLPSLSRLQRRQCAGSSHSAPPGPPLTVDSITPAKRVIIPELPEAHIKAHW
MDBPgig1_00156	221103.XP_007846587.1	COG2940@1|root,KOG2084@2759|Eukaryota,3A74G@33154|Opisthokonta,3P67S@4751|Fungi,3V5FY@5204|Basidiomycota,22C0H@155619|Agaricomycetes,3W7ZH@5338|Agaricales	B			A5DQN2.2	RecName: Full=Potential protein lysine methyltransferase SET5; AltName: Full=SET domain-containing protein 5 [Meyerozyma guilliermondii ATCC 6260]	SET	PF00856.31	SET domain	MKSKYDPAILDIHERLAARMNTVSKREADAARAGNYVPFSKRGIFRVLSHDEMHSEDPKMTAIFTTLPPFENITDVVDGLTECVFHFPKMKQGILNTPGFPQPVPVPPSPQPYSIVRIPSKGLGMIAARDLHFGDLIVAERALLISCRGVEVQALEGTMSREQMSQASLDGLEKWLECAVGRMESDPETKKYADAYKTLCNSHRHDGSGPLTGILRTNCYGVGLPLDQREFYNAHAAVFDRLSRINHSCSPNTMRSWNTASLSMQLYAIRDIKKGEEITTWYEHPGATSSKRRSYLTKYDIDCQCRACTDPTSDRNRIRISNAKDSGVSAIVRWAGTPSLASDLLLKPALEMLKIIEEEGMEAVTAYARVLHQMVLTYYVLGEMAEAKRYHQRWRVWQR…
MDBPgig1_00157	5346.XP_001829667.2	KOG4157@1|root,KOG4157@2759|Eukaryota,38SZJ@33154|Opisthokonta,3NZH6@4751|Fungi,3V4VJ@5204|Basidiomycota,226TD@155619|Agaricomycetes	GO			Q7KVA1.1	RecName: Full=Xylosyltransferase oxt; AltName: Full=Imaginal disk type I; AltName: Full=Peptide O-xylosyltransferase [Drosophila melanogaster]	WSC	PF01822.22	WSC domain	MSISVPANKQRAKTFQSTHEFTSYLVLMSSSDPRGQWTQAPYSSSNRAPDESPACDWDPVYYLFSKRARMALSRVDNTSSRTLRADHFTDATGMTPSACTLFCAHRDFSYAGVEFGRECYCDYLLNPAATLTTDAECNMPCVGDAEEFCGAANRISIYYNGNPLPTVQETAGTFNYKGCYIDSVSSRTLPVNVDFPFGTDPDRCTSGCKSAGYRFAGLEYGRECWCGNSISSATKQPDSDCYMRCRGSALQICGAPDRLTLYEDSS
MDBPgig1_00158	221103.XP_007846587.1	COG2940@1|root,KOG2084@2759|Eukaryota,3A74G@33154|Opisthokonta,3P67S@4751|Fungi,3V5FY@5204|Basidiomycota,22C0H@155619|Agaricomycetes,3W7ZH@5338|Agaricales	B			A5DQN2.2	RecName: Full=Potential protein lysine methyltransferase SET5; AltName: Full=SET domain-containing protein 5 [Meyerozyma guilliermondii ATCC 6260]	SET	PF00856.31	SET domain	MFKVLSHEEMYSDDSNLAVVFTTLPPSENITDIADGLTECVFHFPKMKQGILNTPGFPQSVPVPSSPKPYSIVRIPYKGLGMIATRDLRFGDLIVGERALLISCRGVQVQAAEGMMTQEQMSQASFDGLERWLECAIERMESDSETKKYADAYKKLCNSHLHDGSGPLTGILRTNCYGVGLPLDEHHIHAAVFDKLSRINHSCSPNTMRSWNTASLSMQLYAIRDIKKGEEITTWYEHPGATSSKRRSHLTKYDIDCQCRACTEPSSDRNRARISNIKDSGVSSIARWAGTPSLANDLLLKPALEMLKIIEEEGVEVVTAYARVLHQLVLIYYVLGEMAEAKRYHQRWRVWQHIHFTTEMSATLEACFDILKSLLRLALVRSVLSIQTQDSTGVLRYAS…
MDBPgig1_00159	5334.XP_003035350.1	KOG4711@1|root,KOG4711@2759|Eukaryota,39RYZ@33154|Opisthokonta,3NZ9A@4751|Fungi,3UZEZ@5204|Basidiomycota,224PK@155619|Agaricomycetes,3W8UP@5338|Agaricales	U					ArAE_2_N	PF10337.12	Putative ER transporter, 6TM, N-terminal	MATETHPEKPTKSTPVIHLPSWLVPALKSRRKQKSFIRSTIVLAASLILLVDNRTLQNMGQAGFFAAIVAIMIPPSMPVSLFLFAAATLLVGMLLGWAWGAAAMAAALDARSQALLATQLKNAQAALQPGVPARLQITQFIFQGRFLDPGSSAVYGAFFFIGAFALGAMRAAVPNLALLSIFGLIVLDVMCSVGPLFYTAQYTLAKQFLIPTAYYVAIALISLVLIFPESMNSAWLSLLTDGVLTATTKIFTLQTEALGARPSDRAVWQAITTKGVGHRRALIEATQGLLGQVAMVDLEFSVGRLGPTDLKRVSGELKSLLFRAGGLLSFINFVYEGNQLDAKDEEEESTNPDDSLEGSPSKSPKRDETSTPDRFTLLRRRTKERETQHGHNLDTLVPI…
MDBPgig1_00160											MAGYYVTVRPLRLFVEENIWVLGLYPSQTMYVKDTSSESWASSLSKSSFVAIAFPSSESSPETSSAVVPMRLSFSLAASVFLKLRFTLVTQYSTPEASISALLGAVLKSQAVSLADKICQFVSYQVWSKSRNGSVPVIQVHHSAFAAKGRRTRVMSVENPVYRLASQLVQELWVEKVPELEEHAKAKVVITMAGAALTNHSQCHRRGSHNAHVILQDYLPVPRSIYRDPDSEYGPPVGALALACAAVERALDGWKQGKNTIEDNKKDKKLNKQLAFKADRWGAVAKKWADTIHKLSDARWATIISEAAVYLPVNNGDDDSDFELLMEGDVRETLVVSDDESLVN
MDBPgig1_00161	85982.XP_007323882.1	COG2939@1|root,KOG1282@2759|Eukaryota,38FWP@33154|Opisthokonta,3NWF4@4751|Fungi,3V09D@5204|Basidiomycota,22EFV@155619|Agaricomycetes	O		ko:K13289	P30574.2	RecName: Full=Carboxypeptidase Y; AltName: Full=Carboxypeptidase YSCY; Flags: Precursor [Candida albicans]	Peptidase_S10	PF00450.25	Serine carboxypeptidase	MASISIEKFGISLDGTLGAMFLGIVGASLLYGITNLQTYTYFARYPRDHLFQKISVSLLWVVETLNLALAIHANYTILVTGWGNPLSLLNVIWSYQLQNVFNVLLIFLLHSLYAIRVWKLGRHFNLYLPYIAIACVVVEYGIGLWAIQSMYNVKQLVDLPSALSGGAIMNPDLRVSLTTFFITSTCVDFVLAFFMCACLHRCQSAFKEWVVTAFSDVDYADNLLFFVYRTNSKIQKLSQYTIASGLATSACSMTMVITFLAMPRSFVFAGIELLLPRLYANSYLAMLNIRAVRDRSVAGTTPSPMTSSSTSTSTPTASKFLPPMPITVHVSTSSEESGFKVEEKISTSVTQPSMIPHPFSHNYTLPRFVQGPRSMRPKRVDQSPLEESDQRNAGGVADN…
MDBPgig1_00162											MSYSPALLLRPALPPPPPLSVARRTLQTPQPDSLCLLTSIVSWSAAMPSPQFIYPLHHSYLLFRLSLSLQQPPLSLPFSSLLPLSPPQLLPPPTAIPLAI
MDBPgig1_00163	44689.DDB0229382	KOG0597@1|root,KOG0597@2759|Eukaryota,3XBVF@554915|Amoebozoa	Z	GO:0001101,GO:0003674,GO:0003824,GO:0004672,GO:0004674,GO:0005575,GO:0005622,GO:0005623,GO:0005737,GO:0005856,GO:0005874,GO:0005881,GO:0006464,GO:0006468,GO:0006793,GO:0006796,GO:0006807,GO:0006935,GO:0007163,GO:0007584,GO:0008064,GO:0008150,GO:0008152,GO:0009605,GO:0009987,GO:0009991,GO:0010033,GO:0010243,GO:0010639,GO:0010646,GO:0014070,GO:0015630,GO:0016043,GO:0016301,GO:0016310,GO:0016740,GO:…	ko:K06228	Q5AHG6.2	RecName: Full=Serine/threonine-protein kinase SCH9 [Candida albicans SC5314]	Pkinase	PF00069.28	Protein kinase domain	MFNFTAFTATRSAIVSGTARLLVDLDLSLVPNPAHSPPGVCLEHRKPLVNNTVAHMSNRLAYWQRSSYQLCNEAMDVLFPPSSTPTVKVYEPPTKTTAVEPVDLVPAFVTLMVLMVMAFTLVSAGFFTGVEITRRRSIRSSSSEQPALVGIGNYLWRGWRGVLAVISLCSFVFLPFIWLANWVRTAVTYTSELVIRTVGLAWWISFTLVSLIWTVMASVFNAIVSFLTTPLCTSFPVSVALAFLAMLSFLRYTTYLMCCYDYQRIGMKGFDPGLPKGVAPHYWVMVAMPWVFEYVYRTRVVQFMNHLHYLVLATIGRYVWHSATSLASVIVLSFTMTWKLATAVVTAVVTTTIRVFSTVFALLANTPRTPLHILRLGFVGLCALSSLSAIRHPLLLWSA…
MDBPgig1_00164	221103.XP_007847202.1	KOG0082@1|root,KOG0082@2759|Eukaryota,38FYR@33154|Opisthokonta,3NWN3@4751|Fungi,3UZHW@5204|Basidiomycota,2266J@155619|Agaricomycetes,3W4QQ@5338|Agaricales	DT	GO:0000003,GO:0000165,GO:0000746,GO:0000747,GO:0000749,GO:0000750,GO:0001664,GO:0003674,GO:0003824,GO:0003924,GO:0005102,GO:0005488,GO:0005515,GO:0005575,GO:0005622,GO:0005623,GO:0005737,GO:0005834,GO:0005886,GO:0005938,GO:0006464,GO:0006468,GO:0006793,GO:0006796,GO:0006807,GO:0007154,GO:0007165,GO:0007186,GO:0007187,GO:0007188,GO:0008150,GO:0008152,GO:0008277,GO:0009898,GO:0009966,GO:0009968,GO:…	ko:K04630,ko:K04640	P87033.1	RecName: Full=Guanine nucleotide-binding protein alpha-2 subunit [Ustilago maydis 521]	G-alpha	PF00503.23	G-protein alpha subunit	MGGCLSTAGYTITVTDADLALHKQAEKLLKETKARLASQVKVLLLGSGDSGKSTVLKQMRLIHQVPFSPQEIEMYRQLIFTNLTNGLGVVLEAMAEMGLSVSEANTAHADLVLKAMDEGLDVKDGEPYPQGYITPLGELWRDENVQLAISRGNEAALPENLSYFFPSLERLFAPDYKPTEQDIILCRARTTGISETTFKVKDQRGSESELLMVDVGGQKSERRKWIHCFQDVTCILFLASLSGYDQCLVEDRSANQMQDSMTIWESICNSQWFKRTSIVLFLNKNDLFEKKMPQSEIKKYFPDYSGEADPSIARKFFRDRFMALAHKSGTKEREIFVQCVSSPKPKPVIQLFTAVFQLYDGYEHESTEDRHESGRRGFWLTSLLQARAKLEKQVKVLLL…
MDBPgig1_00165	40492.XP_007298134.1	KOG2055@1|root,KOG2055@2759|Eukaryota,38E4F@33154|Opisthokonta,3NWN2@4751|Fungi,3UZM8@5204|Basidiomycota,224EY@155619|Agaricomycetes,3H0HG@355688|Agaricomycetes incertae sedis	S	GO:0000447,GO:0000460,GO:0000462,GO:0000466,GO:0000469,GO:0000472,GO:0000478,GO:0000479,GO:0000480,GO:0000966,GO:0000967,GO:0005575,GO:0005622,GO:0005623,GO:0005634,GO:0005730,GO:0006139,GO:0006364,GO:0006396,GO:0006725,GO:0006807,GO:0008150,GO:0008152,GO:0009987,GO:0010467,GO:0016070,GO:0016072,GO:0022613,GO:0030490,GO:0030684,GO:0030686,GO:0031974,GO:0031981,GO:0032040,GO:0032991,GO:0034388,GO:…	ko:K14553	P40362.1	RecName: Full=U3 small nucleolar RNA-associated protein 18; Short=U3 snoRNA-associated protein 18; AltName: Full=U three protein 18 [Saccharomyces cerevisiae S288C]	ANAPC4_WD40	PF12894.10	Anaphase-promoting complex subunit 4 WD40 domain	MTKSSRKRQKLDGRQPLGTSNRAATQSDEKDDEERRLEELLFGVPFVPSDKGKSKDAMDIVDDDEDEAEFTGVGGGEMDGMLDTDLFFVDDGLASRRSQNDDESDSDDGEASSSAAAAPPKAAPSRKSAWTDPSDEQLTISVAASDPSTSKRLLKLRDAPDETTLSGREYERRLRRQFNKINPEPTWASKARTKAHEKTKRHRSSVSGSEAEEEVADEEDASIDHLLTSTSGLLKSGRRQRAHFNLPPTTLNISRLRDANQSVQSSACGEIKSLAFHPNADVPLLCVASADRRYRLFHVDGHTSPLLQTLHIPSLPPTPSSVSFHPHGSHMLLTGARPYYFTYDLQAEKMTQSSRGLWGTTFFGTNDVSVHLDSKGGKNRRGKDGGEPIETHVFEPTDG…
MDBPgig1_00166	5334.XP_003026588.1	KOG4814@1|root,KOG4814@2759|Eukaryota,38EZP@33154|Opisthokonta,3NXWF@4751|Fungi,3V1A9@5204|Basidiomycota,225HH@155619|Agaricomycetes,3W4JG@5338|Agaricales	S	GO:0005575,GO:0005622,GO:0005623,GO:0005634,GO:0008150,GO:0009893,GO:0010564,GO:0010604,GO:0019222,GO:0031323,GO:0031325,GO:0031399,GO:0031401,GO:0032268,GO:0032270,GO:0033043,GO:0033044,GO:0033233,GO:0033235,GO:0040020,GO:0043226,GO:0043227,GO:0043229,GO:0043231,GO:0044087,GO:0044424,GO:0044464,GO:0048518,GO:0048522,GO:0050789,GO:0050794,GO:0051128,GO:0051171,GO:0051173,GO:0051246,GO:0051247,GO:…				SPO22	PF08631.13	Meiosis protein SPO22/ZIP4 like	MERELLAIKLHNIGKSIVKGDFRQSSSMTDGTKAQDAIKWLQKAYSIVEQLEGPDIPGIAELKIAILRSLARAYFLSSASNPENLSRAEATLQELIPTIDASKEHASSEYLELRWQRLAILKRRKAGDSAIIEGAEDAKSSPDDDHARAMKDLDTAFNYLHQADHVLPSVPTMAGLTLIWQYGDRDYRSKKWSDAADWYLAGSHQVFRSNRPDTSSKCLRKAALCYIEQREYAKATVVIRRCPPNEAATQYIVLLIAVHQGLDDEATRAVQDMVKAPDFDRRMLLLATQLSHELDMKPLLLSVLQALLRTLKFGDGGETAVEAMTLLRCIIRLILKLLVEPGANRQDWVFCFLGPEINGIAPLRIVLADALVEHFQTAKTLTEAACAQKAFSMINKDVS…
MDBPgig1_00167	221103.XP_007847213.1	KOG1674@1|root,KOG1674@2759|Eukaryota,39JFS@33154|Opisthokonta,3Q3SW@4751|Fungi,3V1RN@5204|Basidiomycota,2271M@155619|Agaricomycetes,3W6SI@5338|Agaricales	D			O14336.1	RecName: Full=Meiotically up-regulated gene 80 protein [Schizosaccharomyces pombe 972h-]	Cyclin	PF08613.14	Cyclin	MAYYNSPPHPSLDDPSSSPSWSMWRSTPLTPPMTSTFEQRKMHHPQVRVTTTLPPITHFDRHLPPLTPPDEEMSSSSSSEGSSSRLPPIQHHYYYPPPPEPSRVQDYSSYASSSKPFTPPDEPYFVDWFDVARTRSAHFIAEKTCEMICYLWFSSQPSSSPPAPQHSYPSPNPSNSPLLHRPSPNPATTTLQLIATPTFVSFMQKLLETTQVSQSVIVLSLHYIYRLKERNRYTAGQPGSEFRIAVAGLMMANKFLDDNTYTNKTWSEVSGIDLPEVNKMEREFLLGVDFNLYVDKSTYASWLNLLKGLVMAKERDSRQWRKSRGLARLNNRAAHPNPPATTGPASRTYSTSRTHRSTHHRARSTSPCHSTRSLSSYHHTQAPASHHQYSSANPDSSFS…
MDBPgig1_00168											MGRRMQYRKLDVFPIESLTDPPIPSSSQHTPPIAVLTEFVSSLSSSCDSENVDIRWVDSTPCFRSFPGTYILRQGSSIRSPTHRAFLPSNLAVHTHTKEFTPSRAHPSGYIHSPHPFDASISVLKFEGCLPPIHIHVLGAKRKPVLRGGGFEAWQQWTSLSIHIQFDASPLKPLSNVRSMVDSNLATIFSFSTGPPFLRKKPTSIHHSPSIVHRPLSTDPTVPGEVMFNQYEGLSLAP
MDBPgig1_00169	221103.XP_007848203.1	COG2998@1|root,2RB9A@2759|Eukaryota,39VND@33154|Opisthokonta,3NVUJ@4751|Fungi,3V4DZ@5204|Basidiomycota,22996@155619|Agaricomycetes,3W5QH@5338|Agaricales	H								MVGAVNVSSQTDRVGAGAQAAPSGPGRTQPTLLPQKTYDGGKPNATKVLLRIANGGAGQSGLIGAFADAFIKYQVEVKHKDPFKVEWYLGDTTQSLAYLAAGGVDVALTYNEAAELMSVKSGAAVKRELVFMDHFYLVGPKSNPAGLLPGQDNVSNMFNKIVVGGNADIAIPPVDRPPTRFLSRFDKSATNIKESELFIKIGQVPWALAYSSWYHQYPRFPLQALEAASSLSEYTLTDRGTWLSSKQSVTDGLTIYEMGKEGGTTEVLLNPCSALLGASLLDKDMSKAFMDWLVTPDGGQKVVAEFKKNGEVTGHVGRMWRTRQVGENMSDAPPSRNGQRTGSRQRFVFIIPKPAHGETLRTMQNHHSPGDALDRRPILQLFRTCVGEAGVDLLLGIFG…
MDBPgig1_00170											MFPKPSTTLLAVLVTTASATPTNGINHLQPRDSIACAVSQAGGLYDYSVTIGSNQASDTLCTALHANLQQFASCLSPNSESCGSVAPGVTTWRLRVNGACNPSFIGASISEATSPQFSVFCA
MDBPgig1_00171	984962.XP_009541588.1	28JGC@1|root,2QRVH@2759|Eukaryota,38T07@33154|Opisthokonta,3NWFG@4751|Fungi,3UYAI@5204|Basidiomycota,224TX@155619|Agaricomycetes,3H2B3@355688|Agaricomycetes incertae sedis	U	GO:0000128,GO:0000271,GO:0003674,GO:0005488,GO:0005515,GO:0005575,GO:0005622,GO:0005623,GO:0005628,GO:0005737,GO:0005783,GO:0005789,GO:0005933,GO:0005934,GO:0005935,GO:0005975,GO:0005976,GO:0006022,GO:0006023,GO:0006030,GO:0006031,GO:0006037,GO:0006038,GO:0006040,GO:0006457,GO:0006807,GO:0006810,GO:0006888,GO:0008150,GO:0008152,GO:0009058,GO:0009059,GO:0009272,GO:0009405,GO:0009987,GO:0010383,GO:…		P0CM73.1	RecName: Full=Chitin synthase export chaperone [Cryptococcus neoformans var. neoformans B-3501A]	Chs7	PF12271.11	Chitin synthase export chaperone	MIYHIRSKYTAVGRKEIVMFFWLYAAIELLAIFLDSGIIPTSNAVYPWFAAVYAALVAAAYACLLINGFVGFQFAEDGTAVSLWFLRIGCLVVWGVTFFISIATFKNIAGFDFKKPIGLWIIYILWPLICVVIYVVAQLILVFRTLDDRWPIGDIVFGTAFFTIAQVLLFAFSVTICDAIKHYIDGLFFFTLCMLLSVMMVYKYWDSITREDLEFSVGSKAAVWEVKDPLLAGAMDEEDTASNYHGGAPASLVGGVSGQQLYQKGGYGGGGGGGYGARGYPPSAERFLMISKSVCRGVLHTGLPFATSMPSESIRKAIRKGVGPSSHLPHGAHTLKRSIMVDTTMGDRELTSIRHAAPPPPPLPRFITYAKRKNLGKIKGDPVRPTRTFATLTFGVGSY…
MDBPgig1_00172	221103.XP_007843913.1	2D1C4@1|root,2SHJG@2759|Eukaryota,3AI96@33154|Opisthokonta,3PCRP@4751|Fungi,3V4EW@5204|Basidiomycota,227CN@155619|Agaricomycetes,3W437@5338|Agaricales	U			Q2U4L7.2	RecName: Full=Glutaminase A; Flags: Precursor [Aspergillus oryzae RIB40]	DUF1793	PF08760.14	Domain of unknown function (DUF1793)	MHAVVYHQSLDVLTNRVLCAVIGRYLLCVVRDPTITIAGGGSRPDQLRTSYFWTKYSDLNTGIDTFLSDYQNAYSRSVELDRRIHSDASNVSDSYSDLVSLATRQALGSLEITTSEPISGPFNPSDIQIFVKDIGSTAQPARSNPVEVVYSAFPALLYLNNTNDSTFANPDLGSSFPVVSAGSSTSDTRAVDDSSSMLIMVYAHALFSGDGALIGKYYPLLKRWGDYLSNHTLNPQNQLSDGAPADLSVNLMLKGIIGIRAMAGISQAFGDSQASQDYGVFTFLSSHSLCLRPDSNHSQDRAKDFISQWTNKSKTSNGRLMWNTNNPASWGLVYNLYADKLIRSNLVGQEVRLFAQPGVTRTVKLRIVNSQMYDSQATFYSQQAKASTGKRLVLILNCR…
MDBPgig1_00173											MFTLAFHSATRGTDHHMQDSIEQARALIAYQLRTAKGSQVASANSRAQAQANANSRARVAAANRNTNSVSASASSVSSGGCTVLRTTVNSNGNHVSAVKQINSGRARRTYVLAPFVLFWRRSSHVTLLRTDGPRLRLRNLLRKETLLLAKRPMAGLRRPPTLTPNPEPIPKTSTTAVKTLPMFLASPVLFLQTAKIAVILALALARYGGLLAANKCEVLAIRPSLGTTDRRPRVCGFLESTRLRIEIFIGGAPDEDEILFRTPAPNAVFDPEPYDRIHFDDLPAL
MDBPgig1_00174	208960.XP_007271787.1	KOG1020@1|root,KOG1020@2759|Eukaryota,38XR9@33154|Opisthokonta,3NVI7@4751|Fungi,3UXWH@5204|Basidiomycota,228UJ@155619|Agaricomycetes,3H2GI@355688|Agaricomycetes incertae sedis	BDL	GO:0000070,GO:0000228,GO:0000278,GO:0000280,GO:0000724,GO:0000725,GO:0000785,GO:0000790,GO:0000819,GO:0000972,GO:0003674,GO:0003676,GO:0003677,GO:0003690,GO:0005488,GO:0005575,GO:0005622,GO:0005623,GO:0005634,GO:0005694,GO:0005727,GO:0005729,GO:0005737,GO:0005829,GO:0006139,GO:0006259,GO:0006276,GO:0006281,GO:0006302,GO:0006310,GO:0006323,GO:0006725,GO:0006807,GO:0006950,GO:0006974,GO:0006996,GO:…	ko:K06672	Q00333.2	RecName: Full=Protein rad9; AltName: Full=SCC2 homolog [Coprinopsis cinerea okayama7#130]				MVGGLKGDERWREMSDGGKSVLQPHLVMGMHMPKPGYIRIPPQFRHSLRWRFAINTHSRFPPSRPWRTFRHPSHSRESLVRSVWNSATPHVVALARRLEPMSKTAAPPSFVQPAYYSSYLQAPPSNDQSAYWHRTRDEAVSILRTEANPAYMHQNISHWTDQQLNPFAQSVFQHVAPANPYPTPPPPPGINAIISVCSGSSSITAVFQSPNPSSY
MDBPgig1_00175											MQHPPNVQPNVVAVSPCIKFGLTPPFVFFKTGDPKFNQCNKPALAFGDELFGNASYVLLEVRGAKLDYFCSTQLSDPDASKTPLSATQHSNSFSFIQQVQGCVRTIAALACTATQVVWYRMTANPFYFNEVPDGWTLRNYSWNLLCRVIVFSESQACRSSPPYSKSFVYFVALITGVLIAHHQASSYLHNQPSSADSVMLYPAQCDRHGPFKPGFGPVEHLAEKDVEIEVETASSTATVGSESEATHRIISIPPVSKDVDALRRLVSEEQQIRNLNNLTLLDSYDMNGWMLSLKNEVPNGLYTRVDDVHTPFAYPRACYYHRLPTVEYLNHTILSRIVISHQHTMFNNETHRLRMEQTLTDAVPNPLLCLPDPFSTHYTYIASFLKHSESTVIHRNRTI…
MDBPgig1_00176											MARPAADCERCARHEKRAHNPDLSLTSQAKAVASKLPPLATKPTAQGSARNISHIASTSPAKAVASKLPPLTVKPTKGGSARNISVIGSPQRPSPAITDVNSPPRQSSERMKRINPPIDLCIPSRPVSTGGSPLSPPSEHSLVSHDTLPPQLRDSVSREQSLPALSPSISYASGAPQRNGSLSEGALDAQGSVLVPKLLGGERRLQLPAGHNLVYLPPAPELSNGGCPPDATSSEVLIPKAQCPPAIQALPSLLEYPRGPTLHQEHHSAGSPFRLPVPDRMAKFLYLSSSLCDYYVYLACLHLGIPRLTRFFKWRCPNTFIFLVLILAFALFTKAALRCRGEQLDIHPARLNDLRR
MDBPgig1_00177											MSHHYLHVVDVTNALRVTAFNAFSRCADPLLPAVLVSRYIKDYVVAGRIYHIWMEYLYYTLRQHPQQRAPHTSHHSILEPQYQYRPIQHPPKLPPSPRTVYQTRLGTRSCRCLQCLQRSRPTPQGLKLKLKLQGPGESNQHLTVTRLAEVTLTPTHLVLVPFSFVRRPSSLGLFNEGDQHIPIVLSSPTTRSQRQRQRQRQRQRPISLRPQLHHRRLTNQQIDARTVVVLVVGAAEAEAEQEEKEKKKEEEWRTEMRKPILLSYDLDLDVDRESRSDDVNATTTTRTDQRERRLLSCATHTPSRYATSPSSSSSSLLLLRLRLDILGPCDLRSQQLTTDTQPLGGVRGRRAVILGEALVITTMVQRSMFNVRLDCGSGEKRKRGGNGEVEEERVRSKRM…
MDBPgig1_00178											MVYQTHISTVWSKIFPPESAVPLPPLSLLLTHIAFAGLPVGERSSIEIHYAEPDGNQFVSYLGSLLKNKTESMSVYIPLIANRTFVVHNRGSSPICITGYNLLICEDGEPIHLDGPTPAESPSMHSPSTPATGVDQKLSMFDPDIKPQMSGALASAPSRSTKAIPSSPSTTGVEATQKLSVFNPDIKPQMSGALASAPSRSAKAIPSSPSTTGVEATQKLSVFNPDIKPRMSAAGALASAPSRSAKAIPSSPSTTGVEATQKLSVFNPDIKPRMSGPLASAPSRSAKAVPSTPRMKQSLSPPNTVDNMRVSTEGPPSASSRKKRGLPVHAVESPKRLKIDGWEDDSMSRRDPEHRGDQRSEAKPIDVEDDSMSRRDPEHRGDQRSEAKPIDVEDGPSTR…
MDBPgig1_00179								zf-MYND	PF01753.21	MYND finger	MTKFPGCPAAFSNKGGRIDGRQQTSHSFLNATGVEPLHRRYATLSLDDIQSYIRFFANGLSNPASKFPAFIKLIREGLIIFCYQPPAVDANRCRPLLEIVFERLIPYLSRRPVLVATYKEVQRRVRLYEHLTVAGVTAPSSLFRTLKEHVEDKYALSGCWDRCNVCLTSEITTPLRECGGCLSVRYCSKNCQKWDWKFGGHRSYCKADYVGTVRLDLSHDEVDYVGALAAHTIFSNAQTIASVAQYTATSESLVIDIDLTGARPRVTTCRLDFASLSSVIAVKVVVPAMGSQIKVYYHLRLRLSQGASFKLVDSVHSAIISDGLPRLTPLRLINGPCII
MDBPgig1_00180	984962.XP_009550424.1	COG2801@1|root,KOG0017@2759|Eukaryota,3AKRK@33154|Opisthokonta,3PE9Z@4751|Fungi,3VCKX@5204|Basidiomycota,22D2F@155619|Agaricomycetes,3H292@355688|Agaricomycetes incertae sedis	L			P26810.2	RecName: Full=Gag-Pol polyprotein; Contains: RecName: Full=Matrix protein p15; Contains: RecName: Full=RNA-binding phosphoprotein p12; AltName: Full=pp12; Contains: RecName: Full=Capsid protein p30; Contains: RecName: Full=Nucleocapsid protein p10-Pol; Short=NC-pol; Contains: RecName: Full=Protease; Contains: RecName: Full=Reverse transcriptase/ribonuclease H; Short=RT; Contains: RecName: Full=In…	Integrase_H2C2	PF17921.4	Integrase zinc binding domain	MAASGPYISLSPLPKSLRFRPPTLKPLSVRPSLCCSRIRFFRLPLYVSTIRFKSTTFRLRFCGLAILTARLSPTPCLYVPVVSQRDRLRPYAYRLSFHSFSAPTALAHREPEATNSHLYYPSAPLLTTIPPETRFEALRRAVAELGPAPDFDLFPVPVGQQAHELDLSADLESLISLPPSDPNTPPSIPVPLTPRVHFLNRLPSGPSTPPILYTPTSSPLPSLTPSPRSSPLPCIFPTPFASPIPSSLPSLNSSPTHLPSALPTMADNPPAAPATATTTATMPARGHHTAPKFDGKPDYLSRFFEDIEDYARRAGISDREKIEWAIRYAPNAENELWKTTLPEAAGDDWAAFKAAVTSIYPGSDDNRKYSATDLERIAELQAAVSMGDKSGLGVYHRNF…
MDBPgig1_00181											MEAKAQPIRGSKSHAAATRSAMEATRRLFKVPDPSPTFLPFPPPLRPNLPVNHSLLPALVPSAMNTVNQKQSAARFFDFSAKRGAFCDQLEERRDQLSELLDATIGPETGLDVMSEHKRQAQALKNAIDVALVHAADLGVSRPADYVSEEARQRWTNQLRQLTAALLQAKVDIERNRTQRNEDARQPTRPLVLEGGDVDPEEERERQQSDEPNSGLPLVRIPNTRPLPRPIKRPTQLVVEVPAAPSLLPKGNPATSKPPPPADVPDLRTVGRKLQEKEFVPINISYALPRYIVEDIPLGTKFEICPHSAAEHKKNKTNPLYKGQRLVDRQWAGSDRCTACINQHVSVCIGSGCNTCYWCSRKKGSCSHVGQATSSGSRKGKERAQSTEPESEDIEEVVA…
MDBPgig1_00182											MATAHLPNSPSTPLVAPPEGGAILALRALQTYLQSSRINLDTLSRQTDPLVSRALATPAFAAELFADDEALRAVFNSLSLRIAFDRCRCSVSGRHER
MDBPgig1_00183											MATTAIIPTINHKSIEHTARSNDSQLRWRWRRCVRYQLYHAQTTRLPPLQTLRGWAPGSLGIDGRDWEECDEVGCPPFGMPAMFIVHIDAHNIAAAYSKARIRTAPRTLLLSLPSYSSEDTVSLEKIWLWTSSGLGTRTRLKAEDDEDGYRWVQEKGSVREDSQGGRAEVGAGARLVVGCADANEGRLTTPQRAYDGAEQDNLLRQ
MDBPgig1_00184											MPCAPVVFSPYEALSRHGFLLNSQHLLEHALSRGKHTGDEDIGTYLADANDSPTDEAAEATLVSAALSVSTCMPAAAHLGGGFMNSSAGRTSYGYGM
MDBPgig1_00185											MHLQTLLKELKGAGSPFLKYSAFFVARRVETDAPVVSRPSEKPAKKVKKKVNPLVIPTFHPASHWLVDIVGQSLAANRRRVLAHLLARAILTPPRSAGLLTEKTAVDVVPKEKSYHVVTAPKGSPTLVRSNQLVLELPEALAKVNGLKLAAQYHLQMMVYTPVRLSVPVLYTSVSGVTVSLTIVISSPIPYPPSSFL
MDBPgig1_00186											MSKSHPKPAKAQAPSFISSFVPPIATLDVPLSTPPSSSTLEIDELAQTDSPDNIVSGDKERLPRTRLSKYRITQESGPSSTRSSNVKEAASKRRKSSKSSLKYKQSNRNHRSGHGDDVEDAISKDIEAYSSAASAPLPSVFDLFASPLPDSIVNDDNHDLPNPDNISSVNREPLSVQEVQQSLISMLQSGEEMPSSTQPIAVSVLNHLLEGLHQVCGMDPSSLVTEWFSHHFIARDPPDGIAIETASASPVDQESVLAATVDHTTPVTSASQVDQESELAATVDRTTPATSNGFRQWWSDEKALARLTQSPVAVKRDLIRNRLVDRAAAAGLAFAGVPFPWHGLRLTLFRNGYQMVNIPDEVPFPGQETNKSSHRGLNSLSVDLCTMWVRYLPSSVDLG…
MDBPgig1_00187	80637.XP_007765384.1	2EUJS@1|root,2SWQP@2759|Eukaryota,3AVB3@33154|Opisthokonta,3PHP3@4751|Fungi,3V6RM@5204|Basidiomycota,22F6U@155619|Agaricomycetes									MADASLDYPSASSMVRDRTKVKRNPVARHSASKRSRVQVLGLGPTRSKRRARGGGVHSNDEADVNMVHTVEEGLPAMDATTSTLPVCDCSATIIQRDAIIQPTANDAFDTASTFGGPSGSYAGPAVQFPDNGPLTEKTSSARASFHNWRSNEEDLSMSDEDMDARAYSDDGSGSRFSWNVDQRMVWTGGSDKELDSPQGDAPLVEDMERKSWSGGSEKGSLGHNISAAQQRAWNGGSDEESNGSAPHDADMERKSWSGGSEKGSLGHIMSAAQQRAWSGGSDEESNSLRIDATCDEDMERKSWSGGSEKGGLGHDTFAGQQRAWSGGSDEESNGPRVGATYDEDMEKTGSEKGGLGHNISAAQQRAWNGGSDEESNGSAPHDADMERKSWSGGSEKGSL…
MDBPgig1_00188											MAKSSSRMKAENISSTTQVTVPAEQRPPETSHNSSAHATPRRQAHRLVRPSKRSGGDNVDAPMGSDQATEVNGGGNDADIPGSDRGSSIWIPHATPLLPQEVVRMILMMVADTPSLCSALSASRLFCRLVEPLLYRSVDLRTSNHALAFWLGISGNRQHRRQFVRHVAICLNDTPTSEALPCLVFLLTSLDNVQSMNIDTCRLPAPWLPDRSSARLKHLTITFYPRQVPEELYKIMNFIASQTSLEALEFRGSIPWMPIGVHVLPSLRTLTTRCLHPFGQLSGPRPLRSLRLTSPIIIPPNQPGWLVTLLKDVRWLSTEDFPQFLRRVPDVMPAVEFWEIRPCFDASYLLDLFSVDNRLASMPIRFIRFTRPVLLRNGNTRVFAAELLQRVASLQCVEF…
MDBPgig1_00189	5334.XP_003036944.1	KOG1356@1|root,KOG1356@2759|Eukaryota,38F24@33154|Opisthokonta,3NW48@4751|Fungi,3UZ57@5204|Basidiomycota,226DU@155619|Agaricomycetes,3W4DG@5338|Agaricales	K		ko:K15601	Q7LBC6.2	RecName: Full=Lysine-specific demethylase 3B; AltName: Full=JmjC domain-containing histone demethylation protein 2B; AltName: Full=Jumonji domain-containing protein 1B; AltName: Full=Nuclear protein 5qNCA; AltName: Full=[histone H3]-dimethyl-L-lysine(9) demethylase 3B [Homo sapiens]	JmjC	PF02373.25	JmjC domain, hydroxylase	MPADPFSSARFFPSPRTGRKPPLPAPRFATWLKHPAIAFTLGAITAVSLMVACQDSEFSTRFLKRLYATTPVTDPPTNPVPQLASNLLRYPDAPPVVLPSTVSLHDLSIPSVPIVVDPAIQPEYTTVGAQPIPPVPRNMALVGGGAKVICQLTSDTYDPRGEPSKSLSITYWFWKGWQQAIDFGIGFQASTLHMSRPGDALSENMETGRCWEFRGHSGHIAIALPENANISLVSIDNLAPSLLSKESARRAPRTIAVWGLVNDNVATLFPQARTPSSFSKDRRVPSIVSPTDRLIKLIEFEYDLSSSVHHQFFTVDPPLAKIQTSLVVVDVLDNYSSNTTCIYYVGIYEERSNLHKLRKLMEDGRWNGGGHLYLRRAISTSQPNMVVDLDGGQFTQFSQ…
MDBPgig1_00190	85982.XP_007319428.1	KOG0266@1|root,KOG0266@2759|Eukaryota,38I6C@33154|Opisthokonta,3PK3R@4751|Fungi,3V9NJ@5204|Basidiomycota,22CGJ@155619|Agaricomycetes	S		ko:K14963						MLQYVAKFKINLRAHPQLPEVHLRGTPQAVTFSPNGRHIAACIGKVVRVYSSSTGHEICTLLPTLCYIPTSMTWVSPNVFLSGWSDGLVRVACIDRPKPMWGKVKELPILDESIAFIVRHPTEPWVAIGGLQGLGIWDYSDSDFGSLSCFKEIPHPLTIAKDGPPVTIVSVSWQSSSSTLIVSYRHHGIIAWNINSEDPVAIFKRSIPLEGGSLSPNGELFVAWSPKSTSVYVLETGLPTHGFRDAQDDSPKCRPALFIHNGRALLHAGKGRALLWDLSTGAPSPLYLSTDGDDVSQMADHYSGSDDVFSLAFVTQLGQLIFYEARGEEGGSQMQEHVEEPSRHRLWFVILGICIVLLGFKFAEIYM
MDBPgig1_00191	221103.XP_007847113.1	2EI64@1|root,2SNNM@2759|Eukaryota,3AK0E@33154|Opisthokonta,3PDNT@4751|Fungi,3V58J@5204|Basidiomycota,229EE@155619|Agaricomycetes,3W7BI@5338|Agaricales						Sad1_UNC	PF07738.16	Sad1 / UNC-like C-terminal	MAHYRDSTPPLRIDTPPSDLASGVRASPTCCPMTEPPQDDAASPIPTPKHQDGGDLRNGGTHRSDVASQFSEVSDRPSPSLRSTPEAEHVLRQRDWSSSSPSLRSTPERDWSSSSPSLRSTPERDWSSSSPSLRSTPEVEQALLSHDWSLSTSSLRDIDRRVWCCGSSEWDGQSLSGHAWDGDSQVDEASCTRIPFRWRFRRLSMLGLLALAVYGLATCLLRHTHSNPNYASHALGARPIPQLTTSGSGTPFGTVIPLAAHPPSDDLTWPGHCWEFAGSSGHIGINLSHPVAIQAVRIAHLGVDKATPRMMQQAPKTFMVWGLAVDAMQYNTTERPWKHFATMDKIPLWTDGVTFEALGTRPCMVPLMTSPVTIRAHHTSCTADPARIPHPEVYMDHIA…
MDBPgig1_00192	5346.XP_001840715.2	2D2DU@1|root,2SMI2@2759|Eukaryota,3AGBJ@33154|Opisthokonta,3PAB2@4751|Fungi,3V3U2@5204|Basidiomycota,22E0W@155619|Agaricomycetes,3W8ZM@5338|Agaricales						Transposase_21	PF02992.17	Transposase family tnp2	MPPVRPSQSHRRFPPKYGDLYLCQCWDCEAHETIVPGSIADMIRGRYLTYSLYRKHQDVLQRSGLAANADIASGGDSRAPMEDIHSRHGARKSQPQQLRSANKLKDSTDADLHHAQLLSIQARLDNNSDVVFEVPPVFKDLPAPTDAFPFPESPNLVLDPLASVNLPILRHEAWLLEARHFVEHHPLRRKTTKLSLRSTLVLRNIERACLNIDTWKRAEWMKLYQTSMPKPAHVINTAEIPSPCFSWNPILLITFLLVASLRLLSGVSLAKAGDVLQGINSILKVVASSSNRHDILRLAMDLPCDARTVINAMPYLTPPHRAFACCAECYSLYPFDTKTDVPIPERCTYRATPDADECKQPLRKNNQDKFTPDREFLHQDFKHWLAWMFCRTDIAEALD…
MDBPgig1_00193	202698.XP_007383361.1	2B06D@1|root,2SB9B@2759|Eukaryota,3A89B@33154|Opisthokonta,3P7XD@4751|Fungi									MTVEPLSETPQSSYQRTNCSIAFGDLRNARNENYPHVYYKDDSDIPYVPADQLVNIIPAFSEAYGVELMSDDEYAHLQQITSDHPGLDVTPQILTQLIAERAPKKSDSPERPPSRPPSRGPPQTTGAGKGPSPFDRRQRSTPLGGETHAPSSWAKRPPPPRRKSDAGSRSDSESYTSPPSAYGRARAPSNPTSPSTNYASLASPTFSTQTPSRPHSRQSLRMVGSPELIDESTMMRPLALFGLGLIPDRGPGASTTSLLESADQETLHRENGDLKEKHLEAESSLQKRLIEHDNELEELQAKLDELRSELNAAKREEKELRSKERQNVAQITMLESEVAKISDQLRNAKETYSSLQRQYQEQFRSLRDAVGLHEHEASKWAREQQQYEDQAREPHTQRD…
MDBPgig1_00194											MSPTSNRLWFETLAANSNHLIKLGAGAWLTNVAYGTAVPTGVDRNILELRYCTDQGDHKSMPLGSLIPNQIEQATVNIPLTGNLEYEIINRGPNQVTVAGHYDDTLTSGDNSHESASPVSTDTVAADHAAPPVTPVSTDTVAADHAAPPVTPPPPPVVAPVVAATNPAGQGLVRRSGRARAARPPALAESTDNLDEAQTKTGTSKTRKRKSEDSDAEVDTSSSKKAPAQPKKRKNTGRASIRDAGSEATDEVSTKAAKANSKAPATGARATSKKLAAPGADSTAKSMQLELPKASRKKLDVPLRSSIDGAVPGLPKDEKPTEEALILTLTEPKTVERNAGRGAVIKPGTKVSVYFVLKALVEGYFEPIMSLTTPARPLPVTVGEPDDLHGFSHLLEGMR…
MDBPgig1_00195											MSTRHRSNGTPDERATHTRQSPRFRRDAHGHITNQPPPPRSAVPRTLIPLSLPERSAKQKTPIRRIRNSVPPLDLDEDLPSVSELLEQLNTPTQITARSTVAEIMSATKAHRRRLTDLEAKHKVLSDTLEKVAASFKTELRCECCEQFMASPFIVRGCGHISCAGCLADEFRGQLRAKIDVYRGSLPQIFRDDPSSPSDCQQGELLWAALTTSHPSKTVKGWFTYSCPICDQPVTVPPFKVLVVQELADCFETYFKPYLQSSVEYATPGDSSMFNGLFPKVHLT
MDBPgig1_00196											MPAKRVAHVYASSRSQQGPRRSPRFQPVACHNVNIASDPSRSAVSGPSGRRHSSPSVEPNSEPKPSDPKLPPTSISFEEFMHFIGKPYDMARQERPLSVDRLAFADTLFVRPAWQLGSGRISATKSTNMLVYCLRSFDIPVLPIPVSKARSCGGVSQKHTRNLRLASGSNTLVRRADTKWQCLLSKYPLFGRLQGIYTPASIPT
MDBPgig1_00197											MTHSRDGTPSTRTAELPALPPISGIHARLDSPSAERLLRTFHDDDDDSDNVDDEDSNNMGMSIDSDGPFAPSLRPTPEINALHEPTSSYQRNHGFLDAIIRHPYFVMKAAAASISFVDDNDGDGDCLDSEEGIWLEDPVMRVRHRVSVSTRCFALLTLLLLIVYIAVCSDFVLAALFDDVQGRSLGAASLTAYIEADIWARAHLRGEVSASVSHGRRALDGPYSEQNHAAYVPPYLNARAIDNNDAARLMLAWHRRVRDSYLQNSPTRLPSSHHPRILINIDLSVTSSLRSSPPQSPFPTHLHDVHPQHRHPLEAIERLRRPTTSHRQPPQSSSPFRLISSLLPSLRRPCHSSAFKIPQSPTSWTQHGERKDRSLSVTHSSSATLSATERWLVTSGQGM…
MDBPgig1_00198	5346.XP_001835579.2	KOG1020@1|root,KOG1020@2759|Eukaryota,38XR9@33154|Opisthokonta,3NVI7@4751|Fungi,3UXWH@5204|Basidiomycota,228UJ@155619|Agaricomycetes,3W657@5338|Agaricales	BDL	GO:0000070,GO:0000228,GO:0000278,GO:0000280,GO:0000724,GO:0000725,GO:0000785,GO:0000790,GO:0000819,GO:0000972,GO:0003674,GO:0003676,GO:0003677,GO:0003690,GO:0005488,GO:0005575,GO:0005622,GO:0005623,GO:0005634,GO:0005694,GO:0005727,GO:0005729,GO:0005737,GO:0005829,GO:0006139,GO:0006259,GO:0006276,GO:0006281,GO:0006302,GO:0006310,GO:0006323,GO:0006725,GO:0006807,GO:0006950,GO:0006974,GO:0006996,GO:…	ko:K06672	Q00333.2	RecName: Full=Protein rad9; AltName: Full=SCC2 homolog [Coprinopsis cinerea okayama7#130]				MVGGLKGDERWREMSDGGKSVLQPHLVMGMHMPKPGYIRIPPQFRHSLRWRFAINTHSRFPPSRPWRTFRHPSHSRESLVRSVWNSATPHVVALARRLEPMSKTAAPPSFVQPAYYSSYLQAPPYAEYTQELSYLASPHRSNDQSAYWHRTRDEAVSILRTEANPAYMHQNISHWTDQQLNPFAQSVFQHVAPANPYPTPPPPPGINAIISVCSGSSSITAVFQSPNPSSY
MDBPgig1_00199	221103.XP_007843913.1	2D1C4@1|root,2SHJG@2759|Eukaryota,3AI96@33154|Opisthokonta,3PCRP@4751|Fungi,3V4EW@5204|Basidiomycota,227CN@155619|Agaricomycetes,3W437@5338|Agaricales	U			Q2U4L7.2	RecName: Full=Glutaminase A; Flags: Precursor [Aspergillus oryzae RIB40]	DUF5127	PF17168.7	Domain of unknown function (DUF5127)	MVTTTRCWAEPANIVAGRNPSGGTVTLPERLDEHHKWNQSIAAVAFLLDSASGPMQVTVTYLSPIEVSTFYDNCTIQRLTVVKPSDLVLQSFPFAYMAVNATSLDGNPHSVQVYSDISGEWASGSDKSAIVWGINSTVSSRFHCIRRSDPVVMMETNGVAEDSRVYFGMNSRQGLTWQTGVDIPLRDSFAKNGKLLNTQDSSFRQINGK
MDBPgig1_00200	40483.S8EH52	2D1C4@1|root,2SHJG@2759|Eukaryota,3AI96@33154|Opisthokonta,3PCRP@4751|Fungi,3V4EW@5204|Basidiomycota,227CN@155619|Agaricomycetes,3H6W6@355688|Agaricomycetes incertae sedis	S			Q2U4L7.2	RecName: Full=Glutaminase A; Flags: Precursor [Aspergillus oryzae RIB40]	DUF5127	PF17168.7	Domain of unknown function (DUF5127)	MSPLPKHSMFHVFTWTTAVLLLSCLVAAQTQQSFWPAAFPLAVRSPYFSSWLNTTNGSNPSLMWPQFWTFERPLGWAGYIRIDGLTYQWLGGVTATNRTTIVQNIEVTPTRTIITHVAGPMESDLFEPNRVQPSDLVLQSFPFAYVVLNASSTDSSPHSVQVYSDITGEWASADNKNVISWTFNTSVSSKFHYVHRDSPKSMTETNNFAEDSQVYFGMSNHDLLTWQSGGDIDLREGFAPADINFRPINGQDWPVFAISVDLGRIISMLSPVVWGIGLVRDPSLEITSGQANQLRTSYFWAKYWNLQDAFDAFFSDFPSAYNRAVALDQRIRGEASNISNAYSDLVSLAARQAFGGLEITTLKSANGFHDLSDIQIFVKDIGSNASTARSSPVEAVYAI…
MDBPgig1_00201											MPLSFRIRSSPPVSDTPKFPSKPLLGTDPIRLSATSTTDTDPPVWVSLIVTPASPMPNSSATFGTEAHWCLSWPGTPGFYDRKPAECWLHNSDELDPTSPCGALDAYIQRKHSERVICRITKMNARQLDRLEILAMKLPIYDPQASFYIQVIRCTKLRFFPLSYDRTGEGLAMPSVSNQSSSRASKNRFSSGIIPALFICSFAALFIPVMAFIRRRRKHRAAMQSLGESPHLEPLYNCDRNVPGLTSSRVRGNKVQLARLEYQEEATGPNRTSSLPSSPRRRRPAQHSETAQLRVAVD
MDBPgig1_00202	104355.XP_007861455.1	2CCFC@1|root,2QZ2S@2759|Eukaryota,3AKQU@33154|Opisthokonta,3PDX9@4751|Fungi,3V8QR@5204|Basidiomycota,229UJ@155619|Agaricomycetes,3H5X5@355688|Agaricomycetes incertae sedis									MAATVTSTSFFTTSAADISSSSASTGASSSSTSSSRIVRFESECVLIPESAQRRSKKHLMATRTYSVPLWKRRQGGGFNSDTNEDPTSSLGLSSSPEDTHIVLKLPIPSFISSKPRSPSRSPTTKPLSPCIRHTPSGHFLVSPSTPIRNRRPRTPTRSPSLPLPTTHTKLAVGPSSPGPTTVPLRACCPDCFHITEESIKEGEEWKEKFTRGARRRRSASLDSCDRPIRPPSPPAKCKNITEARFLSGSNALSGGFAAVACPSHAGAAVVTSRFTSEGACAIAVDEVDRRRRLDAPTGVFASPRVREASYSSIESDSSGPSAAGDTNPLTDLKPRASPIAEMDEDDEDQLFPLPSPKRSPSASPVPGSRSPSIRSVNSAPSSPANSIPPSPNGSTSCLS…
MDBPgig1_00203	946362.XP_004990382.1	KOG0986@1|root,KOG0986@2759|Eukaryota,38DIH@33154|Opisthokonta	T	GO:0000003,GO:0000166,GO:0000302,GO:0001505,GO:0001541,GO:0001664,GO:0001678,GO:0001817,GO:0001819,GO:0001932,GO:0001933,GO:0001934,GO:0002009,GO:0002026,GO:0002029,GO:0002031,GO:0002165,GO:0003002,GO:0003006,GO:0003008,GO:0003012,GO:0003013,GO:0003015,GO:0003018,GO:0003057,GO:0003108,GO:0003674,GO:0003824,GO:0004672,GO:0004674,GO:0004703,GO:0005102,GO:0005488,GO:0005515,GO:0005524,GO:0005543,GO:…	ko:K00910	Q5AHG6.2	RecName: Full=Serine/threonine-protein kinase SCH9 [Candida albicans SC5314]	Pkinase	PF00069.28	Protein kinase domain	MITSDARQSYSSVEPHTLILCIMFNFTAFTATRSAIVSGTARLLVDLDLSLVPNPAHSPPDVCLEHRKPLVDNTVAHMSNRLAYWQRSSYQLCNEAMDVLFPPSSTPTVKVYEPPTKTTAVAPVDLVPAFVTLMVLLVSAFTLVSTGFFTGVEVTRRRSIHSSSSEQPALVGIGNYLWRGYRRVLAVISFFSFVLLPFIWLTNWVRTAITYTFELVIRTVGLAWWISFTMVSLIWTVMASVFNSIVSFLTTPLCTSFPVFVALAFLALLSFLRYTTYLMCCYDYQRIGMKGFDPGLPKGVAPHYWVMVAMPWLFEYVYRTRVVQFMNHLHYLVLATIGRSIWYSATSLASLIVLSCIMTWKLATALVTAVVTTTIRIFSTIFAPLANTPRTPLRTYRLG…
MDBPgig1_00204	85982.XP_007323762.1	COG5647@1|root,KOG2167@2759|Eukaryota,38BUF@33154|Opisthokonta,3NW1Z@4751|Fungi,3UXV2@5204|Basidiomycota,228PP@155619|Agaricomycetes	D	GO:0000122,GO:0000151,GO:0000152,GO:0000228,GO:0000775,GO:0000785,GO:0000790,GO:0000792,GO:0003674,GO:0005488,GO:0005515,GO:0005575,GO:0005622,GO:0005623,GO:0005634,GO:0005654,GO:0005694,GO:0005720,GO:0005721,GO:0005737,GO:0006139,GO:0006259,GO:0006281,GO:0006283,GO:0006289,GO:0006323,GO:0006325,GO:0006333,GO:0006338,GO:0006342,GO:0006348,GO:0006355,GO:0006357,GO:0006725,GO:0006807,GO:0006950,GO:…	ko:K10609	Q8LGH4.1	RecName: Full=Cullin-4; Short=AtCUL4 [Arabidopsis thaliana]	Cullin	PF00888.25	Cullin family	MVTSIYTLLEFPQTSNGFTKFKASDEAITGDDNSASRKVSRLDSDFDSASASRSNRDIGGTKSNQLKVVGFQPEPLPDKSYFKPLFRCVQTLLMPDTELAPMPLPLSYTSIYSMCRTIVCATDHGSSLYDVMKLELEKCVGGIAKELESMPISMEEYMTWLAQFEKHCEWFEKKVALIRSLFTYLDQIYVQDNSHLRTIRELAFGQFSDRIFNNPSIGTKLQLGIRSLINDERRLWMDTTDRRELMSKIVSHVVAHNKYDGFEKHYLSFTAEWYLAESKEQAATIADAKQFFKKMDLRIQYEIGLVQVLLPGSWGIVRETTERALMAGRGEWLATEALGSLLQEQDLPTLAKMYKLFDKVNALPLLKTSLRTHISTSVKAIVTDAAEDDTMIPRLLTFK…
MDBPgig1_00205	5334.XP_003037733.1	2CZJ4@1|root,2SAM6@2759|Eukaryota,3A606@33154|Opisthokonta,3P5ZJ@4751|Fungi,3V54I@5204|Basidiomycota,22DQN@155619|Agaricomycetes,3W82A@5338|Agaricales									MPTDVLYQIFQWVEPRDILTLAYNVPPVRSFLTSTDAASLWKTLFEANPIAKDCPVPPCPESISYIEWADLLYAPLLCGRAAMIFFREGDVDDGEPIWDMVPYTSITRWENARFVTIRRYWKGEFDMVKAKLASLPQQDTAAYISERKDYVQALLKHGKLCLPWLGHLSIQAEAVRREKRAKFVSDMRMRCIEHGFTSKEVDQGMNRLYRLDPDYELTDTKWQTLLPQIVAILKPIQKTRAVDDEVLRVQRRREIVSKAYASYIKTLPARDWHSTPFEEAILQDLYVMIHDGSDRTLDDPEFKESQLYPRFVESTRAEAYRMRKQLEGDIIKSGILEGIESALRPDANIIDRAFAVFVCPNLKGKPRRLHCLIAWEGIWSTINYLNQPPRTIRFATKGF…
MDBPgig1_00206	85982.XP_007323882.1	COG2939@1|root,KOG1282@2759|Eukaryota,38FWP@33154|Opisthokonta,3NWF4@4751|Fungi,3V09D@5204|Basidiomycota,22EFV@155619|Agaricomycetes	O		ko:K13289	P52710.1	RecName: Full=Carboxypeptidase Y; AltName: Full=Carboxypeptidase YSCY; Flags: Precursor [Komagataella phaffii GS115]	Peptidase_S10	PF00450.25	Serine carboxypeptidase	MRSFQPNYQLKDAKMLRRILLSLVSAVYVVQLDYIVSTFALQGQWQRGQHADGYDAGLVAPTKTLEMLSESEFIVLDHGAFPKYSVRTKKTRFCDGTVNEYTGYIDIEARHLFFYLFESRNDPDKDDVIFWTSGGPGGSSSFGLFMELGPCRVTSPNGPEFHPESWNSNANIFFIDQPIGVGFSYAEYGETVSTTEEAAQDVAAFVTIFFEHFTKFKGRAFHLAGESYGGRYLPVFAATVYDQNARLIQESLTPINLTSIMIGTWSLPMLNSRARVLLPLYVPRSLRYDWLPRRKLCYEAIQLPLFVSGKNPYDITKSCEGEVQDTLCYPVTRYIRSYLSRPDVRSHLGVDPSVPTNFSLVNLAVNSAFSQSLDMLHPTVDHVATLLEHDVRVLVYVGT…
MDBPgig1_00207	104355.XP_007861482.1	COG2265@1|root,KOG2187@2759|Eukaryota,38DJB@33154|Opisthokonta,3NVPX@4751|Fungi,3UZC0@5204|Basidiomycota,226UP@155619|Agaricomycetes,3H1QY@355688|Agaricomycetes incertae sedis	J	GO:0000014,GO:0001510,GO:0003674,GO:0003824,GO:0004518,GO:0004519,GO:0004520,GO:0004527,GO:0004529,GO:0004536,GO:0006139,GO:0006259,GO:0006396,GO:0006399,GO:0006400,GO:0006725,GO:0006807,GO:0008033,GO:0008150,GO:0008152,GO:0008168,GO:0008173,GO:0008175,GO:0008309,GO:0008409,GO:0009451,GO:0009987,GO:0010467,GO:0016070,GO:0016300,GO:0016740,GO:0016741,GO:0016787,GO:0016788,GO:0016796,GO:0016895,GO:…	ko:K15331	Q09833.1	RecName: Full=tRNA (uracil(54)-C(5))-methyltransferase [Schizosaccharomyces pombe 972h-]	tRNA_U5-meth_tr	PF05958.14	tRNA (Uracil-5-)-methyltransferase	MPDVPSATAGQTRPAESEGGSQRKKPRLDKSNKPKHKRVRKRDLAPAPFSAEDVLWRDVVNLIGKDVVDKALEDGIEAKSPFQFHDEVELEISSISSGGDGLALAPAPHPPWVVVVPFSLPKEKVRARIYRNLQLHSLADLVEVITPNTKLRDEGRVKCKYFGTCGGCQYQMLSYDTQLDVKRDVVVKAYKNFSDLPESAIPEIGTTIASPLQYGYRTKLTPHFEIPRRKATVDDSNQAKPDWLQIGFNKIGTRATMDIEDCPIATKTIRGALGPVRQEVIRQAYFYAQHHRCSPFTSNHHTYKRGVSLLLRDSLEILADPVDTLVDSVEKHICITDHKATVRERVGDMLFDYQAGSFFQNNNSVLLPLTSYVKSAIFPDSLSPEGKPTHLVDAYCGAG…
MDBPgig1_00208	85982.XP_007323739.1	COG1253@1|root,KOG2118@2759|Eukaryota,38BRM@33154|Opisthokonta,3NW0Y@4751|Fungi,3UZC3@5204|Basidiomycota,226XY@155619|Agaricomycetes	S		ko:K16302	O14370.3	RecName: Full=Branched-chain-amino-acid aminotransferase, mitochondrial; Short=BCAT; Flags: Precursor [Schizosaccharomyces pombe 972h-]	Aminotran_4	PF01063.22	Amino-transferase class IV	MIWLIPLLLSTCVSAFPTRQSGAWLGHPEDIEEELEFWYHIIISGILVLAGGVFAGLTLGLMGLDELHLRVLATSSDNVTVQRNAQKVLRLMNKGRHWVLVVLLLGNVVINESLPIFLDNAIGGGIAAIAISTTAIGMSVCLFIVRRAYGLADEVIFGYLGFISLSLDISQHSLALLGVQRVRVFPQFDFPLPNAVCDRIIPQALSVRYGLAIGAACAPVVLVMMWVFAPIAWPIAKLLDYVLGVHGATTYKKAELKSFLQFHRNGEEPLRDDEISILNGVLELNTKNVESIMTPMKDVITLSADTILDHACVDKLLLSGYSRFPVHEPGKPLGFIGFLLIKKLLAYDASKALPVIRIPLSVLPEASPSINCFQALDYFQTGRSHLLLISRTPGKEGGA…
MDBPgig1_00209	104355.XP_007865349.1	COG2939@1|root,KOG1282@2759|Eukaryota,38FWP@33154|Opisthokonta,3NWF4@4751|Fungi,3V09D@5204|Basidiomycota,22EFV@155619|Agaricomycetes,3H8EP@355688|Agaricomycetes incertae sedis	O		ko:K13289	P30574.2	RecName: Full=Carboxypeptidase Y; AltName: Full=Carboxypeptidase YSCY; Flags: Precursor [Candida albicans]	Peptidase_S10	PF00450.25	Serine carboxypeptidase	MFGNSNILVSLASASLAFAQFSPSGLTFAVQDQWRAGRPESYDAGLFTPFETLGALPESEFAVLSHPAFPKYSVRTKKTRFCDGTVNAYTGYIDIEARHLFFYLFESRNDPDKDDVIFWTNGGPGGSSAFGLFMELGPCRVTSPDGPKFHSESWNSNANIFFIDQPIGVGFSYAEYGETVVRFSLERKPDPPSQLAFQSTTEEAAQDVAAFVAIFFEHFTKFKGRAFHLAGESYGGRYLPVFAATVYDQNARLIQQGLTPINLTSIMIGNGATDEFSMVPAHVEFACSRASLAPILDIKTCVSMRKMLPRCMKWFKAACIDHFDAIDCSAANKLWEEAIVLPFVLSGVNPYDVSKNCEGKVEETFCYPVTRHIRNYLSQPEVRNILGVDPSVPANFSLA…
MDBPgig1_00210	5346.XP_001828326.2	COG0115@1|root,KOG0975@2759|Eukaryota,38GTA@33154|Opisthokonta,3NVAG@4751|Fungi,3V3WU@5204|Basidiomycota,22612@155619|Agaricomycetes,3W5JW@5338|Agaricales	E	GO:0003674,GO:0003824,GO:0004084,GO:0005488,GO:0005575,GO:0005622,GO:0005623,GO:0005634,GO:0005737,GO:0005739,GO:0005759,GO:0006082,GO:0006520,GO:0006549,GO:0006551,GO:0006573,GO:0006807,GO:0008144,GO:0008150,GO:0008152,GO:0008483,GO:0008652,GO:0009056,GO:0009058,GO:0009063,GO:0009081,GO:0009082,GO:0009083,GO:0009097,GO:0009098,GO:0009099,GO:0009987,GO:0016053,GO:0016054,GO:0016740,GO:0016769,GO:…	ko:K00826	O14370.3	RecName: Full=Branched-chain-amino-acid aminotransferase, mitochondrial; Short=BCAT; Flags: Precursor [Schizosaccharomyces pombe 972h-]	Aminotran_4	PF01063.22	Amino-transferase class IV	MFAAKLFSGLRGSLSMRARQYARLAAMPPAPLDASKLVIHEANTLKPIPAPETLRFGETSTDHILTCSYSPVTGWSNPEIKPYGPLALDPMANCLHYATGVFEGMKAYVGPDGMPRLFRPDQNVKRLQNSAARVALPPFDSSELLKLIKRLVVMDARWIPSLPGHSLYIRPTIIGTSPSLGVTASNHATLYVVLNPTGPFFKTGPRPIALLAVDDAPRAWPGGTGAHKLALNYAGGFLPQQEAARKGYDQIVWLLGEENRITEAGAMNIFVVVKRDDGDLDVMTPSLDGTILPGITRASCLELTAAHPSKATLPGISPSTRMHVHERTISINDLSTWTANGQLQEVFLVGTAAVVAPVGRIGYQGRDINFPAHAGGLGPVGRALWDRIGSIQTGRYEWN…
MDBPgig1_00211	984962.XP_009548325.1	2ENQV@1|root,2SS3C@2759|Eukaryota,3ANUA@33154|Opisthokonta,3PF1N@4751|Fungi,3V5UY@5204|Basidiomycota	S					F-box-like	PF12937.10	F-box-like	MLVPVATPPVSKIPAELLSQIFEILVFDHIEPLLLSSCFSPTDRLAWIVVTHVCKRWYQVARENARLWSDIEVARPLWAREMLKRSKGFPLALTYTHVDNVRHLDMCVEQAFIAALAKSRSIKSIHITSPARQMVPFIDALSGSDVPMLESLSITGEASESLDMTERHAFLNGNAPRLTFASLVGCTIDPNTRLFRNVRTFCFSSGEAVGSASLPDMLTLLSNLPLIEDFTLGMTFPLLTPEQNVQLSSMRKLTLKHLIRLRLIGGAVRADTAGPTDILQWLAFTTPPTIEIITTQCDLEEGTMYLGATCARLFDPLVRHYPSEGYFTEMRATRRYDTDGRDVFCIVAYSGDHIPKCAIIFHLSFVEVWPESLGSVAIEFSRRLPLESLRVLVLDSIAI…
MDBPgig1_00212	85982.XP_007323803.1	COG0366@1|root,KOG0471@2759|Eukaryota,38GYD@33154|Opisthokonta,3NU69@4751|Fungi,3V3KB@5204|Basidiomycota,22E1H@155619|Agaricomycetes	G		ko:K01182,ko:K01187	Q9P6J3.1	RecName: Full=Alpha-glucosidase; AltName: Full=Maltase [Schizosaccharomyces pombe 972h-]	Alpha-amylase	PF00128.27	Alpha amylase, catalytic domain	MTTPVRAWWKDAVVYQIYPISFADSNGDGIGDLDGIHSKLDYLKDLGVNALWLSPIYPSPLADMGYDISDYRDIDPRYGTLEDWDKLLKGVHDRGMKLVMDLVVNHSSDEHEWFVESRSSKNSPKRDWYVWRPPKYDNSGARHPPNNWKSIFQGGSAWEYDEATEEYYLHLYVSKQPDFNWENEHVRHAVWDIMKFWLDRGCDGFRMDVINKISKVQSFPDAPVTLPHEEYQPAGMYYVNGVHEFVHELNVNVLSKYDTITVGETPFTHSAEEIAKYVLPANQELNMVFQFELMDLDASIDGPNSDYVPMIPREWKLTELKNVIAKWQQFKREEGFWNTVFIENHDQARSISRFANDSDEWRILAAKMLAILQVTQSGTLVLESRKREAECEDVDMSDV…
MDBPgig1_00213	5341.XP_007334556.1	KOG1290@1|root,KOG1290@2759|Eukaryota,3A3B8@33154|Opisthokonta,3P3TD@4751|Fungi,3V3C4@5204|Basidiomycota,229E7@155619|Agaricomycetes,3W7I6@5338|Agaricales	T		ko:K08832	P36616.2	RecName: Full=Protein kinase dsk1; AltName: Full=Dis1-suppressing protein kinase [Schizosaccharomyces pombe 972h-]	Pkinase	PF00069.28	Protein kinase domain	MTTSSPTVPASVRYLAFRQDVDAIHPEVLATAMGGTDTPPEEPLLESFEEGFGYFTSAAVGRSLFQYAFLRKLGWAASSSVWLALDQSVESRTFVAVKILTTNATARIVAGESPEFHVFKKVNFANPNSPGFNHCLTIRKCLTAKSAAGAHIGFVTDPMSSSLANLRPRGENRFTLPVAKRIIKQVLLALDYLHRECGYIHTDLKSDNILISIPEPAVPRMIEYLESSPPSVYGPPLDLKSQSLPVFFSRSQPLPYLALGGSIEDISVRLADYGEATPVSEPARDGLVQPSVLRAPEVTLGYPWTSAIDIWTVGCLLIELLTERQLLDQGGDQYSHELHLQYIVECLGQFPPEFLKDCKDRDKYFDENGALLHTDGDFTPSTLSAVLRALKAVDENEIE…
MDBPgig1_00214											MSPAHSPGAVLKVLERLQLVDPIAPPSLEPFRYPVFAPNYGSRRCSATNPLIRFDQVDQVVQSETLPSDFPIGLSLEDCLTGKGLSLPDQPVFKDHLQPGQEHTITIVLMWPGYDTSRCVLHVRSHYGNAKNRLPITRQQVLMRIGQLTVDFYKTCSQLPGADPRWALGDHNIRLQQIRISDLHRLDGPEEIWQVQMVVEVAGGLQSHLVHEKARMTEWFTNYYTECLNARRPHRSSLPLVYICEAWQGNHGDPIYSLVRPTKLIRLVLMRSYSVGYYTIPSAPSLREAVKERRSWRGRESTLPGAASALPALFLNLNGAFTSIVLDQPPVYLESGFNFSASAAMLYVALLTGNTEKGSNAVFSATVHLVVTITGLTASR
MDBPgig1_00215	221103.XP_007847192.1	COG5245@1|root,KOG3595@2759|Eukaryota,38BS8@33154|Opisthokonta,3NVTS@4751|Fungi,3V3RH@5204|Basidiomycota,226CQ@155619|Agaricomycetes,3W3H5@5338|Agaricales	Z	GO:0000003,GO:0000070,GO:0000132,GO:0000166,GO:0000226,GO:0000235,GO:0000278,GO:0000280,GO:0000741,GO:0000742,GO:0000746,GO:0000747,GO:0000819,GO:0001411,GO:0003006,GO:0003674,GO:0003774,GO:0003777,GO:0003824,GO:0005488,GO:0005515,GO:0005524,GO:0005575,GO:0005622,GO:0005623,GO:0005737,GO:0005815,GO:0005816,GO:0005818,GO:0005819,GO:0005856,GO:0005868,GO:0005874,GO:0005875,GO:0005876,GO:0005881,GO:…	ko:K10413	P45444.2	RecName: Full=Dynein heavy chain, cytoplasmic; AltName: Full=Dynein heavy chain, cytosolic; Short=DYHC [Aspergillus nidulans FGSC A4]	DHC_N1	PF08385.15	Dynein heavy chain, N-terminal region 1	MKSLPAELFDAVISNLSPLEDEPTLKSCSLVCRSWVEPAQTYLFRTVELSWQIYHSVRRLFRILRESPHLSFYIHNLYIHFDKALVRDKSFQALLRFLPAVSLLTVHGYHDWNDLPHSFILSLVRLISKPALKTLCISGITLKLTLTRPSGDELVETLRFCANSLQTLILSDIDCADKWAENYDYDHRFDRAEEEYEDDDEGDTPARTDPVELTKLRELVVRGDLPEFGDAIKMPNLQFLHEELASDVYDSERDVLHSCVPKTLKNLVLEFYDGTTDVAPNLEEYSELQRILFVCKAQSELDSCIQMLLHVPSCNFRHLEYILLGLRTRDNVTPVPWAYDHAFKNSSWDQLAACIVPLLSLGRFKTLLIMFSYGAYVRSGGPSRECDRIRGHMLKDIVP…
MDBPgig1_00216	202698.XP_007387036.1	2C8KW@1|root,2SITD@2759|Eukaryota,3AGI7@33154|Opisthokonta,3PAU4@4751|Fungi,3V3Y6@5204|Basidiomycota,22845@155619|Agaricomycetes,3H4TF@355688|Agaricomycetes incertae sedis									MPKKPLLTKEQRDHALNVAVAGSSIGRDVAEMLQVPFAKGAASILLNILKTIQTIENNKDACEELAKRAVNILTALRQQLKDDWDTVAPDLSPYLAKFEQTLQDISAHMEGLAKAKFHKRFIGNNQVTGDLTKFGAALDDANKLLQNAIMTEIYLRVVKLQPPPLTMPDDSNATVAPAQPSGSAGTVNSPDPLPVLNHDGGFESAEPNASIPASGQRDISAMPTAVKYDNLRRIISSFPECHIIPPPLDDRTQTLIDATHLLQRRLDIPGSVDSVHHLFFNERVLGTPSNTLNLDSGCQIQVGDLGFLPESPYMGTDFAGDFKKLCNILEDGLASFPVERIALGTAWPTGVKGSREELEPSEMLDGGVRWTILAPVGQGVRARVILSQSISSKANVFDY…
MDBPgig1_00217	104355.XP_007861506.1	2E47N@1|root,2SGV3@2759|Eukaryota,3ACFR@33154|Opisthokonta,3P8H7@4751|Fungi,3V5BW@5204|Basidiomycota,22ECC@155619|Agaricomycetes,3H8CT@355688|Agaricomycetes incertae sedis	K		ko:K15152	P47822.1	RecName: Full=Mediator of RNA polymerase II transcription subunit 21; AltName: Full=Mediator complex subunit 21; AltName: Full=RNAPII complex component SRB7; AltName: Full=Suppressor of RNA polymerase B 7 [Saccharomyces cerevisiae S288C]	Med21	PF11221.11	Subunit 21 of Mediator complex	MLQELSSMDRITQLQDEIQQILTIMSRSIQYLTSKADFVQVSPDVPITKQRAAGKADPPDIFEANKKELVTDLIVKAKQIEYLINSLPEPEPEEEQAKRLKVLEDEMVVVNAEYAQAVHRARELHRQISDTLRTMLIEPDTQPNGDAPGLIYLFTASPNAPCDVSAYISVETPIGSATSSTSILTDQPELSRPSLTDVDAQQTVDEAISEHEERISELEEKISEQWAAILALNTLRNTHAAISKLPTEVMANIFLFAKRYAQSLKAHEDHNRYYDDDDGGRRWSNISSVCRQWREIVLDTPQLWCHVNLDRPAHVTLEFLQRSKYVPLRVRSQCYYHHSGTVPVAQAVLSRTVRDICIRTHDSSTLGLFLESNLSGRAPAIERLKLTGPIFTLPKGAFW…
MDBPgig1_00218	221103.XP_007849297.1	COG0688@1|root,KOG2420@2759|Eukaryota,38E13@33154|Opisthokonta,3NZD1@4751|Fungi,3UYYI@5204|Basidiomycota,226V2@155619|Agaricomycetes,3W66J@5338|Agaricales	I	GO:0003674,GO:0003824,GO:0004609,GO:0005575,GO:0005622,GO:0005623,GO:0005737,GO:0005739,GO:0005740,GO:0005743,GO:0006508,GO:0006575,GO:0006629,GO:0006644,GO:0006646,GO:0006650,GO:0006656,GO:0006658,GO:0006659,GO:0006793,GO:0006796,GO:0006807,GO:0006950,GO:0007154,GO:0008150,GO:0008152,GO:0008610,GO:0008654,GO:0009058,GO:0009267,GO:0009268,GO:0009605,GO:0009607,GO:0009628,GO:0009893,GO:0009987,GO:…	ko:K01613	O14333.4	RecName: Full=Phosphatidylserine decarboxylase proenzyme 1, mitochondrial; Contains: RecName: Full=Phosphatidylserine decarboxylase 1 beta chain; Contains: RecName: Full=Phosphatidylserine decarboxylase 1 alpha chain; Flags: Precursor [Schizosaccharomyces pombe 972h-]	Rtf2	PF04641.15	Rtf2 RING-finger	MGNDGGSIPDRRDLVRNRPKAEQADKANQTRARWFFCALSKRRLQEPIVSCALGRLYNKDALLEYLLDKTAFGEGDIICGHIRSLKDVVTLKFTPAPASTKDDSSERPQFICPLSQKEMNGSQPFVYISTCGCVFSQSGVKRLISSAASTLDVCPQCGAKFDPSQDVLTINPTPEEESRMRAAMQAKRLAEPPKKSKKRKARDDATADGDAPAVKKKAAAIPNTNPSVTAASKSVASSLAAEEAKRKAGMTDVVKSLYGKDLPKKKETFMTMNTFTRSLDKLSSALAATSLISSKVALTAALSPVPMRCTYGGWLTTVKPHTRIPGSGFPRVTRRQGPTQLSRHELKTILTHGKKPLHAATRVLSASSATASTLARCWVHGTNKTSALISTVRGDGFRK…
MDBPgig1_00219	104355.XP_007862285.1	28J88@1|root,2QRKP@2759|Eukaryota,38EF2@33154|Opisthokonta,3NY6E@4751|Fungi,3UZQ8@5204|Basidiomycota,224G9@155619|Agaricomycetes,3H3TR@355688|Agaricomycetes incertae sedis	S	GO:0000003,GO:0003674,GO:0003676,GO:0003723,GO:0003729,GO:0005488,GO:0005575,GO:0005622,GO:0005623,GO:0005737,GO:0005783,GO:0005844,GO:0006139,GO:0006403,GO:0006725,GO:0006807,GO:0007049,GO:0007088,GO:0007346,GO:0008150,GO:0008152,GO:0008298,GO:0009987,GO:0010564,GO:0012505,GO:0016020,GO:0016070,GO:0016071,GO:0022414,GO:0032991,GO:0033036,GO:0033043,GO:0034641,GO:0042175,GO:0043170,GO:0043226,GO:…		Q9P3W6.1	RecName: Full=Uncharacterized protein C458.02c [Schizosaccharomyces pombe 972h-]				MAPKTKTTASTNGASKGKSTPVPSTDGTTTRVSVTDRKDTSEGSIAVAFIGSGGKPDKKAYNAENERITSEIEAVNVTLSALREKIRVGRTSQGASNERQTALRAELEEIKSRQADNKASRKHQVKSLDEQVQKKIKRLNAQRPKVPFKTVADVDAHIKHLEKQIDSGTMKVMDEKRAISDITQFKHHRRTVESFQAEEESITVLRGKISDLKKQQDDPKFKALHDRYDSVKAELNELRAEADEVYKNRSFLFQERDAIQIKLDALHTERRELSRQFKDANDRYWNKVQEDRARRMERAKAQRAADADVAGVPKLEIRKVKSMWCSLEHGRDSFRCRITE
MDBPgig1_00220	40492.XP_007303045.1	COG1358@1|root,KOG3167@2759|Eukaryota,3A0G7@33154|Opisthokonta,3NZ5F@4751|Fungi,3V1IG@5204|Basidiomycota,22959@155619|Agaricomycetes,3H4TY@355688|Agaricomycetes incertae sedis	A	GO:0000154,GO:0000469,GO:0000470,GO:0001522,GO:0003674,GO:0003676,GO:0003723,GO:0005488,GO:0005575,GO:0005622,GO:0005623,GO:0005634,GO:0005730,GO:0005732,GO:0006139,GO:0006364,GO:0006396,GO:0006412,GO:0006518,GO:0006725,GO:0006807,GO:0008150,GO:0008152,GO:0009058,GO:0009059,GO:0009451,GO:0009987,GO:0010467,GO:0016070,GO:0016072,GO:0016073,GO:0019538,GO:0019843,GO:0022613,GO:0030515,GO:0031118,GO:…	ko:K11129						MPKNKSEKKDKKKKELKENDDTAAVEDVEMSPKKPKKEEITIPLDDLSPAHPLAERKLGNVKKETPYVFVPSEELGHASSTKRPTTCVMACPNHVKQKEGEKEDKDDDYKYDECYQEVAKLNAKIVF
MDBPgig1_00221	40492.XP_007302578.1	28IZZ@1|root,2QRBS@2759|Eukaryota,38FYF@33154|Opisthokonta,3NVPT@4751|Fungi,3V3WR@5204|Basidiomycota,22552@155619|Agaricomycetes,3H11C@355688|Agaricomycetes incertae sedis	S					DUF6533	PF20151.2	Family of unknown function (DUF6533)	MRLDYHGWWLDFEGGYCSSQGLTPVSGFLAYAVWLFYQAQEKKKPAATAMVRGIWLFLLKKSFAMLAFPDLFSAPSGLDETAKGHSLNLSEELTASSYPDLNVSRGQWTGNRSFVFYPEASSNVFDYLTQIPSPSTSRHPDAAHAGVSKDASESITDANKNIPSVSVASEPEESQRSPTDDIFREDELASSSLPHPASESYPPPAGELMFGGGLGHHRLALPLYFSDWGQESRDDNIRSLPHDQMHLGRVKALWTGILGMSAGGMPWVGRLPVKFSGRRKSQTAASSANRSPKLAAPGEWIVAGFSGEGMWMSTKAVASMILGNEPENIGDWLPEPYLVSEKRWKEADIDVLLEDVLEQVARISLLSSVFRFNHIIVYFQRSSVQVSMNTSVSGLPHPV…
MDBPgig1_00222											MSVILGDKEDDAFWATLTGLFAVAQSPQSNPHRDEYTWYAPYNAVLLDISAGIATQTEGQQHTICTAPQFALWPDAVANDPPQLVEPPVSEPDPGFGSDSASQTQPTPSGSSTISSISTRIRPPPTSVPRTYRVPDFSLLAYILSIFGSIPGTRLSSCSLDGLVIPVICEIKKEKGKLSDATVALLMQARYLFARESGQRSVVALAIVGMTFTWAVVKHKEGSISVGSQLTDPNYVPPQEAVAPMTWYRNSTMGTTQSITSLKAMVGKVVEIIDEFEKHRSNPSNDDGDHNNKDGKGKNKEHTGAPQVRTTRARAHNDPKKAADIVKYAQGVPPKTRASKKDSNLK
MDBPgig1_00223											MCERYLLGAQVLGEMLILGVTPVSGFLADEVWLFNQAQNKNEPLPPDYCYHSDGSWNMALLSQEIIRDAGIPGLLFRPVWIGRDNQGFCWIIPEYYRQNYSDPKIQEGIMRLKKLAHIPDEENPKWWALGDGRMPAQYGKAKWAKPEYKAMSIGYTLLRKPCQGCFDESAVEAYTDDEEE
MDBPgig1_00224	85982.XP_007323882.1	COG2939@1|root,KOG1282@2759|Eukaryota,38FWP@33154|Opisthokonta,3NWF4@4751|Fungi,3V09D@5204|Basidiomycota,22EFV@155619|Agaricomycetes	O		ko:K13289	P52710.1	RecName: Full=Carboxypeptidase Y; AltName: Full=Carboxypeptidase YSCY; Flags: Precursor [Komagataella phaffii GS115]	Peptidase_S10	PF00450.25	Serine carboxypeptidase	MFAGILVSLGCATLIVAQFGPKSAQASWGIGQFEASFGRQDKYDAGLFSPVETLEALSESEFTVLGHPAFPKYSLRAKKTKFCDDSVASYTGYIDIEARHLFFYFFESRNDPDKDDVIFWTNGGPGCSSSLGLFMELGPCRVLDSEGPKFHPESWNSNANIFFIDQPIGVGFSYAEYGETVSTTEEAAEDIAAFVSIFFENFTKFKGRAFHMAGESYGGRYLPVFAAAVYDQNAKLIQQGLTPINLTSVMIGEFITTYDIHAPTLPFHRSLTSSTLSTCVGMRKLLPRCKKWFKAACIDQFDAIDCNAARVLCSTAVEEPFRATGKNPYDISKDCEGEIGETLCYPVTMHIRNYLSRPDVRDLLGVDASIEANFTSCSGPVGIAFWRTLDRLHPTVDYV…
MDBPgig1_00225											MAAPGPDTQLDTQSHLVAVASDAVPADTHSTGNRSVAAALRYRIGSMRKVPKRKGGAALDGLDLGLNALKNAGPATQVPFMREAAGVLLQLAIRDNQDAFKRLIDQAKRIVLAVSGHLSPAEITPKTKESLEGLHTCVAIHANARGHATHESPAASIITHISDLATECTKRRWMMRLLAYKSDVERLKALREELDNATTIFGIDMAAINHQFLVQLRERLSAQAVPSSPNPPENSPLSPPVAEAINDRSNPVSLSLVADNNGKGTQITSGINIMTNTDGNIIMNSFNRSSPSPPTSESPSHPDPNSDIPRTKSPSLSSSSSLASREVDPPTPPSEDHEHLRASPCPSAVELPHENVNPNTASQPPHESPYPSISQLPTPTSSSPSPEASAPAPRPPRGR…
MDBPgig1_00226	5346.XP_001828260.2	2D990@1|root,2TDG3@2759|Eukaryota,3992Q@33154|Opisthokonta,3P9N5@4751|Fungi,3V72R@5204|Basidiomycota,22CTW@155619|Agaricomycetes									MCNFYAYFSLQANGYRHVHHRRDRSPSSASESSGDSSDAGRPTKRSRHRSTSRSPSRHSRRAKRERRNDDDERERRRQKRKEKKRKEGKGKHEDERRSVLTGKKIKLKVHMDKEDHERDANRRDLLQFLNSTFE
MDBPgig1_00227											MRHFGEHGNVKLVAVMTNIAVGSTRIPTGEMKRDDPPRTTIPDDGEVVQGSLTATLIASHTTQPMLITALPTAAGVTKDIVPEHLLRTITEVQAIHFGSRLNPGSVSLVLLTELPVSNRLTNFEMVDAAAHALQISITEVETITPSHLEMVKPTGREGAVPVLLPADLPVNIRLMKGEMVDGTAHAHQVLIAAGTN
MDBPgig1_00228	5341.XP_007333197.1	KOG3687@1|root,KOG3687@2759|Eukaryota,38FNN@33154|Opisthokonta,3NW6I@4751|Fungi,3UY3P@5204|Basidiomycota,224FA@155619|Agaricomycetes,3W3AG@5338|Agaricales	DT	GO:0003674,GO:0005096,GO:0005575,GO:0005622,GO:0005623,GO:0005737,GO:0005829,GO:0007154,GO:0007165,GO:0007264,GO:0007346,GO:0008047,GO:0008104,GO:0008150,GO:0009966,GO:0009968,GO:0009987,GO:0010564,GO:0010646,GO:0010648,GO:0010948,GO:0010958,GO:0010963,GO:0023051,GO:0023052,GO:0023057,GO:0030234,GO:0030695,GO:0032006,GO:0032007,GO:0032091,GO:0032879,GO:0032890,GO:0032892,GO:0032991,GO:0033036,GO:…		Q9UUG9.1	RecName: Full=Tuberous sclerosis 2 protein homolog [Schizosaccharomyces pombe 972h-]	Rap_GAP	PF02145.18	Rap/ran-GAP	MLASHRDATVTVSGCRKIGFGFGARPEGFLNAIRSTASGSSRASRQRSSIGAPRSPVLYRASAPWRRKKSDQLQSAPLPPSTSPQIQILIDNLTPPAVPSLQYARTLASMLPTYSPLPRPSTLSPILASLCSSESPASLQAAGYDILSSYWDNPEATTLSTSDRLVVFSLFLGPTNAWTTDSWEPRFKALRAFTRYGTEIVGIELPFLNVLKGWISSAFEGLVLAWDSMESDRAERVERERSIEILAAFLTSVTEKQDAVARIPDEELAGVLEFYSSLVERGMQVPLPPSSQPYSPAASPVIESVTSPRSHRRHQSSVSMTSLTSPTMPGGTTAFTQSAKYPADIAVNLYLNHLSSQLKVLPPNYLSTILPLLFRAAAFYASPLPRLTVMSTSPTRTTT…
MDBPgig1_00229	104355.XP_007861474.1	COG0508@1|root,KOG0558@2759|Eukaryota,38CZZ@33154|Opisthokonta,3NWU1@4751|Fungi,3V11Q@5204|Basidiomycota,22DYW@155619|Agaricomycetes	I		ko:K09699	P53395.2	RecName: Full=Lipoamide acyltransferase component of branched-chain alpha-keto acid dehydrogenase complex, mitochondrial; AltName: Full=Branched-chain alpha-keto acid dehydrogenase complex component E2; Short=BCKAD-E2; Short=BCKADE2; AltName: Full=Dihydrolipoamide acetyltransferase component of branched-chain alpha-keto acid dehydrogenase complex; AltName: Full=Dihydrolipoamide branched chain tra…	2-oxoacid_dh	PF00198.26	2-oxoacid dehydrogenases acyltransferase (catalytic domain)	MSLESPTVPISHLVISNYFYYCPLAVLYYDYLLTLDLEIERFWQRPRLSLVAVLFCLNRYGPLIGYIPILVSHIWLQSSNLMSTLSWKRLTRGTRSCYGLNRVFEHSVLAFSHIVIAMILVVRTSALYGNDRRVLFSLIAIVVGMIVNGIVLWTSTDLYSDMVRIPGLPMLCDNRLTQSQGSRLAGIWAVLLLLDLVVFILTLRRTLLLLHDCPVSGTLWSRLMHDGALYFGVLYVLNTANILLLLLAPPGLKALVASPVNVVASTMITRFMLNLRDESLQDSHQGGTMMKVTPLQFAAVYSTESAGGLGALALSCMSNFEGPALSNACNTPTAPNLCARRLLGRPLAVSYFHSSASYWASRKVLQKFKLADIGEGITECEVIKWSVKPQSKVQSFDPL…
MDBPgig1_00230											MMIDERLILNIHVQGCTVKDIVAWQWDIAYRRSKASSEVGALKGMARNRGRRDLWRLKRVTDKEALDSSESSFHLPRLVLEDADIGEMLIVGVTPVCGFLADEVQLFERALAKKRPLPPEYCYHSDGIWDLLLLTQEIIRDAGIPGLRFTNVWIGRGTHGLCWILPDYYRKNYSKPKVQEDIMRLKKLANIPEENSPKWWALSDGSMPVQYAEKKWRRQEYKAMSIGYTLLREPCNGCVDKLAVATYESDDEETASQ
MDBPgig1_00231	293227.XP_008714507.1	COG0702@1|root,2SKH5@2759|Eukaryota,3AGDK@33154|Opisthokonta,3PBHZ@4751|Fungi,3QQQT@4890|Ascomycota,20GU8@147545|Eurotiomycetes	GM					NmrA	PF05368.16	NmrA-like family	MSSQVFLITAATGTQSSNVIHALSDYSSTTSTKITLHALTRDPSSQSAQSLLSYVHPQCNIKLFKADFDDAETLKAAAIGCTSAFLNVLPNFTDRTAEKRHADNIISALVTVASTTIRRIVYSSAHIPSKANLVNIKPGSWMESYLQSKHSIEDAVTQVAREKGWEWTILHPAYFLTNFLPPASDFMYSELKTSRKVVTALTPEHKLNVVNLEDFGRFAAASLTWTGEKYANTFQSKIVPFANARLTLRQIVDGLNDQLRRDPKAQGVQVELVYMSDDEVAKLKDNNILVESQVFLMDNPSEVDTEKIRGYGIPLAGVESFWEKEKDRVRSAVGLE
MDBPgig1_00232	40492.XP_007311769.1	292HQ@1|root,2R9EA@2759|Eukaryota,3AYP6@33154|Opisthokonta,3PJT8@4751|Fungi,3V9KU@5204|Basidiomycota,22CBS@155619|Agaricomycetes,3H7GK@355688|Agaricomycetes incertae sedis									MARSAAPHSPNTPRTPSNRRTRTVQQPPPTPTSPSASSLLAQTRLTTEQYFRAKSTTAAYRNYIKAGMKWLETWSLQGGNDPDLPDGGGEQGVDVEVTRLAEAFTTIKAETPVALRLLIAYKCEHQQCGFSTAEGIRAAFKDYFERVLGCQGDGWKFNSHTSSWEGNPVFEKEFKVYFESLKNRSNRTWTTIQALPMLPKDMKVIMDYLDTPEAIQDFSNIRRIYWKAFATTSINLWTRNEELVNLQYGDLKPFQSAASGENYHEFKLVFRKTNNDPTKGQIYRVPYQPDIPEIDCYTHLSNWLALLQSELQRPLKESDYVFPALASTGKLKVGESMSRAGFESLMEQIIDKSGIMKGRNGKFTTHCFRRGGAQYRFMWAPHKWSLKAVKWWGGWSSGE…
MDBPgig1_00233	5334.XP_003035924.1	2EPKE@1|root,2SSS5@2759|Eukaryota,39A84@33154|Opisthokonta,3PUVQ@4751|Fungi,3VA1M@5204|Basidiomycota,22CDB@155619|Agaricomycetes,3W9IF@5338|Agaricales									MPEYNEMLACYMVAKHWLSSIVDKASLTLLSIYADASAQEQTLSQDPSAKAGLPILVTADSNIHRGSGQMKGSIYPPFSCSLSMASLVLQDVAFNPRSLLLQYQSGSNDGGISGEWWMQVQFLTHTVLQIFTASQWTDSISKVAKDQRGFKVGMALDFGSYVMAFLTQDLLFQVYYGRSRTGVPAPLYDIYSNFEQALCVIIDWVQQRWSSSSPRTGLAIEAIRKASDVFVGLSPNLTEHELFDNPSRLARLIEAFYSHAAHAHHHLWKLIKPFIVPDSFYIAVHNEDRLAYSSWLAVHGKSATRIPRRLKLQYHRLQTWLEEAGLHGSPTIRSPSNGYIDLFEPSFIQEGLRKPLNLGDLIFGGEKIWKKLGISYYLSISTFLHEDVIGYKPLYLSKS…
MDBPgig1_00234	85982.XP_007323739.1	COG1253@1|root,KOG2118@2759|Eukaryota,38BRM@33154|Opisthokonta,3NW0Y@4751|Fungi,3UZC3@5204|Basidiomycota,226XY@155619|Agaricomycetes	S		ko:K16302	Q12296.1	RecName: Full=Protein MAM3 [Saccharomyces cerevisiae S288C]	CNNM	PF01595.23	Cyclin M transmembrane N-terminal domain	MFYLALWWFARPILASPIANESTTTVAQLSAEGYDKVFRLPFGLDLIISIVLVLAGGAFAGLTIGLMVLDELHLRVLATSSDDPHEKRNAQKTLRLLRKGRHWVLVVLLLGNVIVNESLPIFLDNAIGGGIAAVVISTFLIVIFGVIPQAISVRYGLAIGGASAPIVEALMWLFAPVAYPFAKLLDYLLGSRTTHTYKRKELRALLQLHRVGPEPLRDEEILMLNGVLRLHTKSIEALMTPIQLVGYDPNKALQVSHFPLSALLEVTPATDCLEALNYFHSGSFQMLLVNGSPGRGEGVISRMATRAGGARRSKRKQTDNEADNEAPPPATQQQTKKPKRQPGKKKGVGKGAKAAADANAHGSEMEQGKPPTEALSTTKRPIQPQFGDVNFRKASSPLS…
MDBPgig1_00235											MDNLAASRPPRRRRTQRRGSSGAGASETIDSPSQPAFAKQHLNDNDVAEVDRPQAPPSLKPPSDPLSEVGRPLHSNRGQILPRSLDFATEGPTPLESPSDENAEDSTSRRIPSSRADGPPSKQD
MDBPgig1_00236	5334.XP_003030063.1	KOG0694@1|root,KOG0694@2759|Eukaryota,39KUW@33154|Opisthokonta,3Q589@4751|Fungi,3V7B6@5204|Basidiomycota,22FD3@155619|Agaricomycetes,3WA28@5338|Agaricales	T					Pkinase	PF00069.28	Protein kinase domain	MFSRIQQIFSKKSSKKALPAAPVMNQRTSKSKPLTVTAPSPTTLVEPPAVSLDSLRLVECLEETSSHRRWRVVHNKTGKRYDLKVTHTSKLSPEERIRARHETDALRIVKNDPSFIHMAAQWDDRSRSYQVTEFMPLTLEAARTQQTFDAGRVRLYAAHLVHCLDVLHTGGITHNHVKVSNIFLTSTGRPVLGGMDRVNILQSTLACPDDFEDFGASNYAEGGYFHFDLAYNKEEFVGDIYALAKAMYKMTTGRRLRRNARGPIFQPGDSVPQPLRDLIASITSPRPSSLQTDIARIKAHPYFSGIDWLKIACPDAEMFNPVTVIPKPEHPDATVHRKELPDTRCDRRDIAFSKIDRKPLSNLPPNIPTPTIRRYTPGAYFIPGYSVKQQSERLIEERM…
MDBPgig1_00237	5341.XP_007334152.1	COG0366@1|root,KOG0471@2759|Eukaryota,38GYD@33154|Opisthokonta,3NU69@4751|Fungi,3UYBQ@5204|Basidiomycota,226IN@155619|Agaricomycetes,3W36T@5338|Agaricales	G		ko:K01182,ko:K01187	Q9P6J3.1	RecName: Full=Alpha-glucosidase; AltName: Full=Maltase [Schizosaccharomyces pombe 972h-]	Alpha-amylase	PF00128.27	Alpha amylase, catalytic domain	MPSTQTRAWWKSAIIYQIYPTSFADSNGDGIGDLNGIYGKLDYLKDLGVDVLWICPIYPSPLADMGYDISDYCDIDKRYGTLEDWDKLLKGVHDRGMKLIMDLVVNHSSDEVSSPDWHGGDLDATSTSMSGSLHLGQARPIPNAIGISGGRRNTTKRGIDIRRTIGNLRSKVTQIVVQLSLRLTRLSGSAWDYDEPTEEYYLHLYVAKQPDLNWENEDVRHAVWKLIDFWLKRGCDGFRMDVINKISKVKGLPDAPITLPDEEYQPAGMYYLNGPRVHEFIKEIYTNVLSHYDTMTVGETPYSNSADEIAEYVLPQNKELNEVFVFELMEVDTTVVEGPSGSKDHRPMIPRKWELPEFKEIVARWQNFKRDEGFWNTVFLENHDHARSVSRFGNDSDQW…
MDBPgig1_00238	221103.XP_007856592.1	COG2124@1|root,KOG0156@2759|Eukaryota,38BSU@33154|Opisthokonta,3NUFV@4751|Fungi,3UZYG@5204|Basidiomycota,227SH@155619|Agaricomycetes	Q			A0A2H3CZX2.1	RecName: Full=Cytochrome P450 monooxygenase ARMGADRAFT_1018420; AltName: Full=Melleolide biosynthesis cluster protein ARMGADRAFT_1018420 [Armillaria gallica]	p450	PF00067.25	Cytochrome P450	MPTVIDEYSVQHRRNDCADEFHLKVVYSRNISPHTHPRNPAMTSSFSHFVVIWLIILVTVILRSYLYSRRRSKLPPGPRGLPVIGNLHQFTKNMRHTLDEWCQVHGPIVYISAAGRDMIIIGSHEVASELLDRRSSIYSGRPRSIVAGELMAGGFSMILQSYNQKWRRMRRVTHESLNMQAMKHYYPFQEVEAAILVSSLAESSELYNQHLQRVNNSLMTSILYGTTPILDSKDPLVARINAAAERFLNALLPGEYLVEIFTWMEHLPRWMCAWRREAEAFFKVTSAGELCDLFADVSSRMDNGTQRPCVASSFIEQNSTHNLSDMEAAATVASLYVAGSTTTSTAMAFFFLAMILHPECQKRAHEELDRVVGRERMPTFQDYDHLPYIQALAKEVLRW…
MDBPgig1_00239	221103.XP_007856592.1	COG2124@1|root,KOG0156@2759|Eukaryota,38BSU@33154|Opisthokonta,3NUFV@4751|Fungi,3UZYG@5204|Basidiomycota,227SH@155619|Agaricomycetes	Q			A0A2H3CZX2.1	RecName: Full=Cytochrome P450 monooxygenase ARMGADRAFT_1018420; AltName: Full=Melleolide biosynthesis cluster protein ARMGADRAFT_1018420 [Armillaria gallica]	p450	PF00067.25	Cytochrome P450	MLQVTILGLKASSSSFDGVSRIDVGNLVSSSDGGGFKVDVDCTTRPRLFPRVLHSDAVYMSVRSTRINDLSCQLLIRLAAVSHEFKAFLLQPHHRRIPESRDQAMPPSFSQCAATFPIILVTAVMLRSYFNSRRRSKLPPGPRGLPIIGNLHQFTKNMRHTLDEWCQEYGPLVYVNAAGRDMLIIGSHTVASELLDRRASIYSGRPRSIVAGELMTGGLSMVLESHNENWRRMRRAAHESLNMQAMKNYYPFQEVEAAILVSSLAESLELHEEHLQRTNNSIMTSILYGTPPLLNSKDPLVAQIDRAAERFLSALLPGAYLVEIFTWMEYLPRWMCAWRREAEALFEVTFGELRERFADVSSRLDTGTQRPCVVSAFIEQNSTHNLSEMEAAATAASLY…
MDBPgig1_00240	80637.XP_007771832.1	2D30Q@1|root,2SPSS@2759|Eukaryota,3AMMM@33154|Opisthokonta,3PDZ2@4751|Fungi,3V5FR@5204|Basidiomycota,229UC@155619|Agaricomycetes	S								MSAPPSSKRRRSSSPELTEVRDSRFYFNDGSVVLSARDEHDKVIYFRVHASLLSRESTVFEDMFNIPTPPSSGKDTYDGVPLVVMHDRAKYLRGFLQAVYEPHTVFLRHFSDETPAAFTGPLILAKKYEANALTRRIIEHIEADWPSGQYQQWTTRSRELIEGEWDWPNAEKLLDLSWTTNMRDELKTPLAMAYFALSGDRNYLADLLNSEDFSIMVHGRRRMERFYKDSVLNGTELKLCSSCKIGTFKDSVLLDMVKSKTLDFLTACEKRTSRMSSGKFKGLCGSRNCERAAVKWSQELTVQAFSKIPEFFPISCEDSDYESEANKSP
MDBPgig1_00241	221103.XP_007856592.1	COG2124@1|root,KOG0156@2759|Eukaryota,38BSU@33154|Opisthokonta,3NUFV@4751|Fungi,3UZYG@5204|Basidiomycota,227SH@155619|Agaricomycetes	Q			A0A2H3CZX2.1	RecName: Full=Cytochrome P450 monooxygenase ARMGADRAFT_1018420; AltName: Full=Melleolide biosynthesis cluster protein ARMGADRAFT_1018420 [Armillaria gallica]	p450	PF00067.25	Cytochrome P450	MSDTLSSQRGHFVRHDTSCQENHRSLPAPDQQSTKGLTPDALTCPQLAYALPLPRTVLIRLGHNMSVYMSRRRRFIMSTVIGGYSAHPRQNERTDEVLFLIVHIPPAHPRDPTMPPLFSQATATLPIILITAVIVRAYFISMRRSKLPPGPRGLPIIGNLHQFTKNMRPTLDKWCKEYGPLVYVNAAGQDIIIIGSHKVASELLDRRSNIYSGRPRSVVAGELMTRGLSMVLQTYNDKWKRMRRAAHESLNVQAMRKYYPFQEVEAAILVSSLAESSELYEDHVKRINNSLMTSILYGTPPILDSSDPLVAKITGVAQRFVDALLPGTYLAEFLPWMEHLPRWMCAWKRDAEAFFEVLSRSLDEPFADVSSRLDNGTQRPCVAATFIKDTSTSKLSDTE…
MDBPgig1_00242	80637.XP_007769104.1	2D30Q@1|root,2SPSS@2759|Eukaryota,3AMMM@33154|Opisthokonta,3PDZ2@4751|Fungi,3V5FR@5204|Basidiomycota,229UC@155619|Agaricomycetes	S								MSSTPSSTKRRRSSSPNESTEVRDSALYFKDGNVVLSARDEHDKVVYFRIHGSLLARESTVFDDMFDIPSPPLSNTDTYDGVPLVIMHDKAEHLRGFLQAIYAPHEVFLQRLSNCTPTLFIGPLILAKKYDASALTRRIVRHIEADWPGKQYQLWKTRWTEIRESDVDAPSAELLLNLSWAADMRDELKTPLAMAYYALSGDRAYYGDMLTSEDCLIMVHGRRRMEKFYRNSVLHGTGNPALSLCGGCNVRMFKENILLDMMKSKTLDFLRACEKRTLRLSSGKLRGLCGGPKCRQAALEWLKGLTGLVYSMIPDFFPLISEDSDYESDSDVSS
MDBPgig1_00243											MDLDLIAYSLRFYSLREHEHIVPYLVESGIRVYKDDSDLHSVASSTVFDISTVSMPFDTNKIYTISSATNDPQTVILLPQDSRRPTGTDAIVTLYTSRPPLWRLRETDFGSNIYVIALADDNRRQIFVQDQRVWIKGIYRGTPLSIEPAGSPYGENAYRENGSQVTVAGQHGKPNEVWFFDTL
MDBPgig1_00244	529818.AMSG_05482T0	KOG0598@1|root,KOG0598@2759|Eukaryota	H		ko:K04688	J9VH94.2	RecName: Full=Serine/threonine-protein kinase PDK1 [Cryptococcus neoformans var. grubii H99]	Pkinase	PF00069.28	Protein kinase domain	MFSKLQNVFANKTTKKSLPTPPVMERPVSDSNGPATSPAPFIGPQEFCRPRFNLLCRTEIKGSHDRWRVIDKMDGKLRELKVTHTATLKPDEMIQASHELAALEAVRDDPNFVTLRGQWVEGNDSCQLTEHMPFSLDAARTQRPLDAGRVRLYAAHIVNCLEILHSKGIVHNDVKLTNVFFSATGRPVLGAMGRAKILERVLACDDDFYDFNVTAGAEGGYFQFGMAYNPDEFARDIRGLAKSIYKMTTGKRLRRNIYGQPIKQPGDRIPQPLWDLIKTIIDPYPSKLKTDLARVKAHPYFSGIDWSKIACPDAGTYNPAPVITPKPQDPSAIVYSDLPDIECDWAMAYLKAKLKPSASAKPPPDLHRMTLDDVVRTYTPIGGVGAPRYFSSIEEEERM…
MDBPgig1_00245	85982.XP_007323739.1	COG1253@1|root,KOG2118@2759|Eukaryota,38BRM@33154|Opisthokonta,3NW0Y@4751|Fungi,3UZC3@5204|Basidiomycota,226XY@155619|Agaricomycetes	S		ko:K16302	Q12296.1	RecName: Full=Protein MAM3 [Saccharomyces cerevisiae S288C]	CNNM	PF01595.23	Cyclin M transmembrane N-terminal domain	MAEDHDVLVFGSRICFDVIISVILVLVGGAFAGLTIGLMGLDELRLRVLVTSSDNPREKRNAQTTLRLLEKGRHWVLVVLLLGNVIVNESLPIFLDNAIGGGVTAVVISTTAIAWPFAKLLDHLLGSHTTHTYKRKELRSLIHFHRTGPEPLRDEEIKMLDGVLQLSGKTIDSVMTPIQEARTLSTDTILDHACIDKLFVSRLTSTLPRFIELKAHAVSLSRLLSDHSRFPVHEPGRPFAFVGFLPIKRVRSPLHPVPTPRTYIHSSSRTPQLIGYDPSKTLPVNHFPLSALPEVPPWMDCLEALNYFQSGAFEMVLVRRSRLHGASGGGVVGILTLQDIIEISRLHPRILYLQEIMNNGADDCDGDNDGNDTKNDTILSKRSLLPIAETISISHGRRR…
MDBPgig1_00246	85982.XP_007323804.1	2CSN7@1|root,2RCH1@2759|Eukaryota,3AYP0@33154|Opisthokonta,3PAD5@4751|Fungi,3V3YW@5204|Basidiomycota,2294U@155619|Agaricomycetes	V			Q196Z3.1	RecName: Full=Putative tyrosine phosphatase 067L [Invertebrate iridescent virus 3]	DSPc	PF00782.23	Dual specificity phosphatase, catalytic domain	MSLSSCRASSLLIADTYKKDIASPSPTKRAWPLTAVYPRPIPNSYWATPLLLACEYPWTPKVLIPRRQKLDALLNAGVRTFIDLTECGELSPYADYLATRAAALGIDTSAIEYHRFPIRDRSLPDSIDHMNRIFDVLRDNEKRGRVSAVHCRGGIGRTGLVIGCWLVQSGVARDGVEALNIIAREWRTVEKCKRFPHSPETGPQFEFVRDFQRTYTMASA
MDBPgig1_00247	8364.ENSXETP00000030358	KOG0694@1|root,KOG0694@2759|Eukaryota,38B5Z@33154|Opisthokonta,3BDW7@33208|Metazoa,3CRM6@33213|Bilateria,482SP@7711|Chordata,48XHN@7742|Vertebrata	T	GO:0001932,GO:0001934,GO:0002225,GO:0002682,GO:0002684,GO:0002697,GO:0002699,GO:0002700,GO:0002702,GO:0002759,GO:0002760,GO:0002784,GO:0002831,GO:0002833,GO:0002920,GO:0002922,GO:0003674,GO:0003824,GO:0004672,GO:0004674,GO:0005488,GO:0005515,GO:0006355,GO:0006357,GO:0006464,GO:0006468,GO:0006793,GO:0006796,GO:0006807,GO:0006950,GO:0006952,GO:0007275,GO:0007399,GO:0008150,GO:0008152,GO:0009605,GO:…	ko:K06068,ko:K18052	J9VH94.2	RecName: Full=Serine/threonine-protein kinase PDK1 [Cryptococcus neoformans var. grubii H99]	Pkinase	PF00069.28	Protein kinase domain	MFSKLQNVFANKATKKVFLSSPSASCDGEASEPTTPFIGPREFCRPRFTLLCRTEIKGSHDRWKVIDKVDGRLRELKVVHTAALKPDEKIQASHELAALEAVRDDPKFVALRGQWVEGSDSCQLTEHMPFSLDAARMQGPLDPGRVRLYAAHIVNCLEILHSKGIVHNDVKLTNVFLSATGRPVLGGMGRAKILKRILACDDDFYDFNVTEGAEGGYFNFGMAYNPDEFARDIRGLAKSIYKMTTGKRLRRNIYGQPVKQPGDRILQPLWDLIRTIIDPYPSKLKTDIARVKAHPYFSGIDWAKIASPDAGTYNPAPVIAPKPKDPNATVFADLPEIECDWAMAYLQAKLKSSASAKPPPDLHRMTLDEAIRAYAPIGGVGTPRYFSSIEEEERMIGQT…
MDBPgig1_00248	80637.XP_007763782.1	2D30Q@1|root,2SPSS@2759|Eukaryota,3AMMM@33154|Opisthokonta,3PDZ2@4751|Fungi,3V5FR@5204|Basidiomycota,229UC@155619|Agaricomycetes	S								MSAPPSSKRRRSSSPELTEVRDSRFYFNDGSVVLSARDEQHMVVYFRVHASLLSRESTVFEDMFKIPTPPPSEKDTYDGVPLVVMHDKVEHLRGFLQAIYDPHMVFLERFSDDTPRAFTGPLILGKKYEANALMRRMVQHIEADWPSECYQQWKTRLRDLKEGEWSWPCAENLLNLSWTTNMRDELKNPLAMAYYNLSCDRGYFGHLLTSEDFSIMVHGRRKMEKFYKDSVLNGTGNPELRVCTSCKIGMIKDSVLLDMVKSRTRDFLTACDKRASRLSSGNWEGLCGNQHCGWMALRWLEGLTTQVFSKIPEFFPVSYDEDWRYDSDESS
MDBPgig1_00249	5334.XP_003030063.1	KOG0694@1|root,KOG0694@2759|Eukaryota,39KUW@33154|Opisthokonta,3Q589@4751|Fungi,3V7B6@5204|Basidiomycota,22FD3@155619|Agaricomycetes,3WA28@5338|Agaricales	T					Pkinase	PF00069.28	Protein kinase domain	MFSRIQQIFSKKSSKKALPPAPVMNQRTSKSKPLTVTAPSPTTLVEPPAVSLDSLRLVECLEETSSHRRWRVVHNKTGKRYDLKVTHTSKLSPEERIRARHETDALRIVKNDPSFIHMVAQWDDRSRSYQVTEFMPLTLEAARTQQPFDAGRVRLYAAHLVHCLDVLHTGGITHNHVKVSNIFLTSTGRPVLGGMDRVNILQSTLACPDDFEDFGASNYAEGGYFHFDLAYDKEEFAGDIYALAKAMYKMTTGRRLRRNARGPIFQPGDGVPQPLRDLITSIISPRPSSLQTDITRVKAHPYFSGIDWLKIACPDAEMFNPVTVIPKPEHPDATVHRKELPDTRCDRRDIASSKIDRKPLSNLPPNIPTPTIRRYTPGAYFIPGYSVKQQSERLIEERM…
MDBPgig1_00250	80637.XP_007763782.1	2D30Q@1|root,2SPSS@2759|Eukaryota,3AMMM@33154|Opisthokonta,3PDZ2@4751|Fungi,3V5FR@5204|Basidiomycota,229UC@155619|Agaricomycetes	S								MSSSPNESTEVRDSGLYFKDGTVVLSARDEHNKVVYFRVHGSLLAKESTVFEDMFDIPSPPLSTTDTYDGVPLVIMHDKAEHLRGFLHAIYAPHEIFLQRFSNNTPILLIGPLILAKKYEASALTRRIVRHIEADWPGKQYQLWKTRWTEIREGDFGAASAELLLKMSWTADMRDELKTPLAMAYYTLSGDRAHNGDLLTSEDCLIVLHGRRRMEQFYIDSVLHGTGNPALSLCESCKIRTFKDSVLLDMVKSRTLDFLRACEKRTLRLSSGKLRGICGSQKCQQAALAWLKGLTGLVYSMIPEFFLLTHEDSDDEADSDVSS
MDBPgig1_00251	529818.AMSG_05482T0	KOG0598@1|root,KOG0598@2759|Eukaryota	H		ko:K04688	J9VH94.2	RecName: Full=Serine/threonine-protein kinase PDK1 [Cryptococcus neoformans var. grubii H99]	Pkinase	PF00069.28	Protein kinase domain	MFSKLQNVFANKATKKPLQTPASEPNTLTNPSTSATSPAPFIGPQEFCRPRFTLLHRTEIKGSHDRWRVIDKMDGKLRELKVIHTAALKPDEKIQASYELAALEAVRDDPNFVALRGQWVEGPDSCQLTEHLPFSLDAVRTQRPLDAGRVRLYAAHIVNCLEILHSKGIVHNDVKLTNVFLSATGRPVLGGMGRAKILKRILACDDDFYDFNVTEGAEGGYFQFGMAYNPDEFARDIRGLAKSIYKMTTGKRLRRNIYGQPIKQPGDRIPQPLWDLIKTIIDPYPSKLKTDLARVKAHPYFSGIDWHKIACPDAGTYNPAPVIAIKPQDPNATVFSDLPEIECDWAMAYLKAKLKPSASAKPPPDVQRMTLDEAVRAYTPIGGIGAPRYFSSIEEEERM…
MDBPgig1_00252	221103.XP_007843806.1	2D0RE@1|root,2SF44@2759|Eukaryota,3AHZH@33154|Opisthokonta,3PAPC@4751|Fungi,3V46W@5204|Basidiomycota,226ZU@155619|Agaricomycetes,3W8WQ@5338|Agaricales	S					zf-MYND	PF01753.21	MYND finger	MVEKAALSLHGLSKSSNFLSNPSPQSDAIVRAWPRIFEWSTFFYTLDIQRRDADAATKRAAHDIIAGTWYSMSQVDRSTAIMVKTKGAVELMTQLFLIEDSLSAGSLPVAAATLVAFMLAAEDIKGCYDRIVAAADGKAEIVARLSLSRLRTIVNGPSLSTAAGMVTMNLVGALTQENGHPLRFAFLHHNVIQLTTKAAGAAAKLLNEGGPCVPILEGIIVAAFGTLVNCIESTDGFTWVTSAVQSGLLQAFVDASNVLARLEPPENRDTIMALFKEILPKYLVYRSVIEAVDDAIQKVEASPSGRSVRTTPAKDVWQRFKDLASERMRIVRKDAAVKGSTLRGCDNLKCQKLDYRNNFKKCGACSTSLYCSKECQAIAWKECDHKTVCKLKVKERLEG…
MDBPgig1_00253	203908.EGF97193	COG0277@1|root,2QVGN@2759|Eukaryota,38CUN@33154|Opisthokonta,3NX27@4751|Fungi,3UZUC@5204|Basidiomycota,2YF2Q@29000|Pucciniomycotina	C			E9F5F1.1	RecName: Full=FAD-linked oxidoreductase subF; AltName: Full=Subglutinol biosynthesis cluster protein E; Flags: Precursor [Metarhizium robertsii ARSEF 23]	FAD_binding_4	PF01565.26	FAD binding domain	MLVACLEDAGVVTIPPGAPDFAADSLPFNRRFSYAPSAIVFPGSAQDVSAAVKCAGRSGTPVATRSGGHSYAAFGLGGQDGSLVVDLSHMKNIILHQDHTAVIQPGNKLGDIALALFNSGGRAMPHGTCPYVGLGGHAGCGGFGLDSRMWGLLLDQTIAAEVVISNGTILKTSQSEHPDLFWALRGAAPSFGIVTELSFRTHEAPPSNIVFRYAYTTDPAAATSIFLAFQTFSQTFAPPELGLLVSIGQNREHNNISIAYRGIFYGSLAEFNRVISPLLAKVPKPQTSNVTQFEWIPSLVDFGGKGTLNTSIRPDGSDTFFVKSLMVPQEALLSRAAVRSLFDYIGDQGASTDTAWFVNVDLFGGKGSKLSEVPRDATAFAQRHGFYNFQMYASSSNLE…
MDBPgig1_00254	984962.XP_009545773.1	KOG0252@1|root,KOG0252@2759|Eukaryota,38H3A@33154|Opisthokonta,3NTWV@4751|Fungi,3UY2V@5204|Basidiomycota,227E0@155619|Agaricomycetes,3H081@355688|Agaricomycetes incertae sedis	P	GO:0003674,GO:0005215,GO:0005315,GO:0005575,GO:0005623,GO:0005886,GO:0005887,GO:0006810,GO:0006811,GO:0006817,GO:0006820,GO:0008150,GO:0015291,GO:0015318,GO:0015698,GO:0016020,GO:0016021,GO:0022804,GO:0022857,GO:0031224,GO:0031226,GO:0034220,GO:0035435,GO:0044425,GO:0044459,GO:0044464,GO:0051179,GO:0051234,GO:0055085,GO:0071944,GO:0098656,GO:0098660,GO:0098661	ko:K08176	Q9Y7Q9.1	RecName: Full=Probable metabolite transporter C2H8.02 [Schizosaccharomyces pombe 972h-]	Sugar_tr	PF00083.27	Sugar (and other) transporter	MSSEHTLPRPRHPNLEEFERGDSRRPAFYLTLAEVKLLGIAGVGFFLDAYDLFIINPVATMLQYRLYGGHSLPTGLEGFIKAGANIGSVIGQFTFGYLADALGRKGVYGKELILIILATILTITTPTGTLSPNSCLVYLGVFRILLGVGVGGDYPMSASVTSDRANLRKRGTLLAYIFSNQGWGSFVGSLVTIIVLACYKHVMDTEGETSKVDGAWRIIVGLSLIPAFGTLYQRLTLPESTRYLEAKKMDSTRSTPESLKQVAAQGTSIDEPQSSKEHVDIQARTVNASEESGIEKITEVAAEKAHFREFLHYFSEWRHARLLIGTCVCWFLLDIAFYGINLNQNVVLQQIGFAGSEGSAWHRLFRIATGNIIITALGFVPGYYASILTIELIGRKILQ…
MDBPgig1_00255	203908.EGF97193	COG0277@1|root,2QVGN@2759|Eukaryota,38CUN@33154|Opisthokonta,3NX27@4751|Fungi,3UZUC@5204|Basidiomycota,2YF2Q@29000|Pucciniomycotina	C			I1S2K2.1	RecName: Full=Chitooligosaccharide oxidase; Flags: Precursor [Fusarium graminearum PH-1]	FAD_binding_4	PF01565.26	FAD binding domain	MHIVLVEYNDMEAVYPFPYSSAFCGAALVAFVSVITAVAAFPHDRRADLLSCLNSGGVSTVAPGTSDFAQDALAFNRRFSYTPTVIVFPKSAKDVSSAVKCAGSSNIPVSARSGGHSYAAFGLGGQDGSLVIDLSQMKAITVNSDKTATIQTGNRLGDVASTLFNNGGRAMPHGTCPYVGLGGHAGCGGFGLDSRMWGLVLDQPLSAEVVLANGTILTASATQNGDLFWALRGAAPSFGIVTEYKMKTYDAPPSNIMFTYSYTVNPTTATAIFSAFQTFGQSSAPPELGIQASIGQTGQKNKISISLTGVYYGSQSNFNKVIQPLLAKVPKPQSTSVKQLDWLSSLVELGGINTIDTSLRPDSHDTFFAKSLMVHQDAPLTTAAIQSFFNYIGNQGATT…
MDBPgig1_00256	5334.XP_003034935.1	KOG1546@1|root,KOG1546@2759|Eukaryota,3A34R@33154|Opisthokonta,3PCCQ@4751|Fungi,3V43I@5204|Basidiomycota,225NS@155619|Agaricomycetes,3W8ZC@5338|Agaricales	DO			B0Y081.2	RecName: Full=Metacaspase-1B; Flags: Precursor [Aspergillus fumigatus A1163]_x005f_x0001_Q4WYT0.2 RecName: Full=Metacaspase-1B; Flags: Precursor [Aspergillus fumigatus Af293]	Peptidase_C14	PF00656.25	Caspase domain	MVFWRRSGRNRYDSTPTAPIPMPAPQPPQPWGFAPQPSYGSNPYGGYSSSYPPTMMPTYWGPVQPAISYIPVSSRAGQTYAVAGQPPGPPQFYALNSPRRHSKHSHHHRHHSRHRTPSPPRTPIIIPYTPPQQVIPQVYRVSGHVQLPSSTQQLVPIQHHSSHVHHSPSLPRPSSGYDTAPRPDPYQPSPNPDSVNPSPYPFSHQHPGFESYTQQPNSPAYNPHYTSPVEQPGGEYPQPAYDPYYPSPLPQDIIVHAPPPISEYDHHTDIHGIGQAVVDAFRYSRCTGRKRAICIGINYLGQGNELRGCINDAFHVRDFLINYYGFRERDILVMTDDSQSPKHIPTRENILYAMEWLVQTAQADDSLFFHYSGHGGRTPDTSGDEIDGYDEVIYPVDYE…
MDBPgig1_00257	529818.AMSG_05482T0	KOG0598@1|root,KOG0598@2759|Eukaryota	H		ko:K04688	J9VH94.2	RecName: Full=Serine/threonine-protein kinase PDK1 [Cryptococcus neoformans var. grubii H99]	Pkinase	PF00069.28	Protein kinase domain	MSATKGSIGVPTILSFVMFSKLQRVFANKATKQPLQTPASESNTLTSPSTSATTPAPFIGPQEFCRPRFELLHRTEIKGSHDRWRVIDKMDGKLRDLKVTHTATLKPDEKIQASHELAALEAVRDDPNFVTLRGQWVEGPDSCQLTEHMPFSLDAVRTQRPLDAGRVRLYAAHIVNCLETLHSKGIVHNDVKLTNVFLSATGRPVLGGMGRAKILERILACDDHFYDFNVTAGAEGGYFQFGMAYNPDEFARDIRGLAKSIYKMTTGKRLRRNIYGQPIKQPGDRIPQPLWDLIKTIIDPNPSKLKTDIARVKAHPYFSGIDWAKIACPDAGTYNPAPVIAPKPQDPHATVYTALPEIECDWAMAYLKAKLKPSASAKPPPDLHRMTLDEAVRAYTPIG…
MDBPgig1_00258											MHAKLTVALVGGHSDQIINALKAEDTFDVKHHDTIPYDQNPAALVLADDRHTLTESGIDQLLRHKTVIALFKPSRTLLQTVHKATNTPVDIPSLKVADDLPILIYSVNGMVHVAPTNIPNEAQVEALVKSALEKHHDKKEHPFKSVKVTVGQAGNSAEYSVLAISRAVAMARSTARFISNLVPPSDVIGFKKYDLPYVASSVCRL
MDBPgig1_00259											MQIAINWYTDFYSYATGADCRGKTANEFDKAGGVVHTIAIDRGSLSRSPFSADRYLGPPGHKRGVASYWFVDWSQTGTHCGSSMSMTGYQPRGVESQDGSTYKYAIDFQQDMQMFNNGGNAFYTFKSQYSNAFSLEKFQLHALQRSSGVDYSVDYKGYYDHWDDPDFSTDAWWNPGVFNEANRIVRDLPRDNIPINALTSFKSSVGEHELFSEHTFGLVIIVHRAEEYLLVLP
MDBPgig1_00260	80637.XP_007775729.1	COG2940@1|root,KOG1079@2759|Eukaryota,38DMC@33154|Opisthokonta,3NZVU@4751|Fungi,3V4WE@5204|Basidiomycota,229M3@155619|Agaricomycetes	K		ko:K11430	Q08BS4.1	RecName: Full=Histone-lysine N-methyltransferase EZH2; AltName: Full=Enhancer of zeste homolog 2 [Danio rerio]	SET	PF00856.31	SET domain	MLRSLRTSTVSSPPTLGATPTPKNQPASSSSSSEVARRPTVITLEPEVIEIPPLDDFKPTPSYESCTPVDIVQFVGDDPNPMKFFPFADDPRFDLAKYAGEYSSVSWETEFHDPDLEIIVLDAAKRLHDIHGLSYKEIDATGVLPLQLLASNADDGRLGLLDRGTQRDFPPYRKDICAKAFVGASAQPTSKVDMFRERLLPEFCFNMDCIHAYCSPHPTKPSFPPEPTKPQLTSEELRATIKSPCGPNCCVHGDSLDPQWPDDDMRLLETLLHVQPDALPCDMSIVLRKPCNEVFHHRRSMIPDAKARPEPLKRSWSATSNSKVIAQWANNPDFFPGGPCNHVGPCGEGCPCYDDKRNCIRRCVCDKNYTVAADVRSRLAVRPMGAPVERIDALADLLA…
MDBPgig1_00261	5346.XP_001838859.2	COG2940@1|root,KOG1079@2759|Eukaryota,3AM4B@33154|Opisthokonta,3PDW1@4751|Fungi,3V5K9@5204|Basidiomycota,22DFY@155619|Agaricomycetes,3W86C@5338|Agaricales	K		ko:K11430	Q945S8.2	RecName: Full=Histone-lysine N-methyltransferase ASHH3; AltName: Full=ASH1 homolog 3; AltName: Full=Protein SET DOMAIN GROUP 7 [Arabidopsis thaliana]	SET	PF00856.31	SET domain	MDDQVAPPNQSLCIEVFRQVWEEFYDWEQEYCTNLLRSLRVSTPPPQSAINPPPPTLPREQPRSSNIITLDPEVIEIPPLDDFKPTSSYESCTPVDINFALGDDPIQMEFFPFADDPKFDIAAFAREYTEFSWVTEFHDPDLEVIVLEAARRLHNSHGLSYKDIDATRVLPLTLLSPDPERQLGLLALGTQRDFPPFQQLSAKTFRNEIEHERLSNFEAFRTRLVPSFCFNLDCIQANCSPHQGSRTSFPRRTQAHLTSDELRAKADPACGPACFVLGDVKTPSKWKDDDVGLMRSTLLRVEPDALPCDMAIILRKPCNEVLYYRRQIIEDAKIQPEPPRRSQSLNLEGYKDGLKMRTSTLVLRVSTKVPAVPAVHAMTINVIASEDVPVGKIALCGPG…
MDBPgig1_00262	5341.XP_007330311.1	2AYMY@1|root,2S03K@2759|Eukaryota,3A1YX@33154|Opisthokonta,3P3D0@4751|Fungi,3V3QN@5204|Basidiomycota,22C2J@155619|Agaricomycetes,3W98J@5338|Agaricales	S								MGIFFSASKPDDIIVLLGPVEANKTTFVNTAAWHQLRGGSLLDRSLPVGKPGGGRCTTEVQLVQAKAPPYNRRVVLVDTPGFDDTLTIPEIITMVNKHLYNTYPNLNYRIAGILYFHPITQSELAIDPLNYLDSFERLCGPNPAPRIVLVTTPWWDEDICRLREADYKEPRVKKSWAKMTEQGSAIRRFEGSIASAWEIIGLLPAQC
MDBPgig1_00263	5341.XP_007330311.1	2AYMY@1|root,2S03K@2759|Eukaryota,3A1YX@33154|Opisthokonta,3P3D0@4751|Fungi,3V3QN@5204|Basidiomycota,22C2J@155619|Agaricomycetes,3W98J@5338|Agaricales	S								MGVYFSKPDDIVVLLGPVEANKSTFANVAARFTPFTSQALPVGKTQRGRCTKEVQLVQCKAPGSNREVILVDTPGFGDTLTIPDIVTMVIKHLNYTYFWTRNYRIAGILYFHPLTQSKMTVDPFNYLDSFARLCGPNPAPRIILVTTQWMLVPTWARAMKIADDVEKSWTKMNAGGSGVMRFYDTIASAWEIIDDLVSSV
MDBPgig1_00264	85982.XP_007314176.1	COG5253@1|root,KOG0229@2759|Eukaryota,38BAH@33154|Opisthokonta,3NW6Q@4751|Fungi,3UYYX@5204|Basidiomycota,228QT@155619|Agaricomycetes	T	GO:0000003,GO:0000935,GO:0003006,GO:0003674,GO:0003824,GO:0005488,GO:0005543,GO:0005575,GO:0005622,GO:0005623,GO:0005634,GO:0005886,GO:0006629,GO:0006644,GO:0006650,GO:0006793,GO:0006796,GO:0007049,GO:0008150,GO:0008152,GO:0008289,GO:0009653,GO:0009987,GO:0010927,GO:0016020,GO:0016043,GO:0016301,GO:0016307,GO:0016308,GO:0016310,GO:0016740,GO:0016772,GO:0016773,GO:0019637,GO:0019953,GO:0022402,GO:…	ko:K00889	O13853.3	RecName: Full=Phosphatidylinositol 4-phosphate 5-kinase its3; AltName: Full=1-phosphatidylinositol 4-phosphate kinase; AltName: Full=Diphosphoinositide kinase; AltName: Full=PIP5K; AltName: Full=PtdIns(4)P-5-kinase [Schizosaccharomyces pombe 972h-]	PIP5K	PF01504.21	Phosphatidylinositol-4-phosphate 5-Kinase	MAAPTLVVAVNVAVASWPYRPQQVEPSNQVNAPSLTTAGMNTAQVAAITPNEVHVVKVAQDTVHIAAGHIESSHPILGKAVDRNVHHKPLPLPEPIDIPETKLTYPPSPPDSDEGHDSMLPPTPTTPQVIFDEPEPMTLPGERQPSTSSSSRPESLQAHRNILQRAAADAPVPRSIAAPHSSVERDSLSKQAAHTSVAGYLHPPPPSISISVPKDLEHRLDGPSSGSSSMRPIRRNTTGSFRPQHTTVPSTSHIHFSTTADGELENDIQTAAEQIRRERARKRVKAQQKAQEEMEREARERAERSRERDRDKEDTPLVGNLIGKDHVNYVLMYNMLTGIRVGVSRCQAKIKRPLTDEDFTARHKFSFDIVGNELTPSTTYDFKFKDYAPWVFRSLREDF…
MDBPgig1_00265	221103.XP_007848222.1	2E1JV@1|root,2S8WN@2759|Eukaryota,39IZ1@33154|Opisthokonta,3Q3C6@4751|Fungi,3V2JK@5204|Basidiomycota,2281T@155619|Agaricomycetes,3W3TD@5338|Agaricales	S		ko:K14315			Ndc1_Nup	PF09531.13	Nucleoporin protein Ndc1-Nup	MSSGTPRRNIQVRAIPSAFATKSTPAIPPASETYEPLAKAVLRHRLTHYVSIRTAACCWIFASIWSGWTRRHALGLGGLLLNALVPSTLLYASSFWMMACLPALLLRKKYLTASPTIANSPLKTLYLAISKPTTIRTAITYCSSALSIAVLHAFASPDARLSVFVQSKKHPYYLNGRLLFLLCFQAFAAMAFTLRNVMLDRFAFRPTDSPSSSFSSKNLLRIIVTAMLLSTISLPASMVAFAIARIVILPVLFRIPFVPMLLKAFTAHFLRSPRHMLVSFRYFSLLSRAWFLGVSTSALWELSNALFDYYIPQQIAVGVSAADPAVNLISGALSSDKVMKHFAYAELRGLAVGETPAASAWRTGLFGDQKYMPSLWSTLAKNSLTTLGHDYQLFLRRGG…
MDBPgig1_00266	221103.XP_007846380.1	COG2124@1|root,KOG0156@2759|Eukaryota,38BSU@33154|Opisthokonta,3NWDQ@4751|Fungi,3V3CT@5204|Basidiomycota,224J1@155619|Agaricomycetes,3W8RR@5338|Agaricales	Q			F1SY73.1	RecName: Full=Cytochrome P450 monooxygenase 74 [Postia placenta Mad-698-R]	p450	PF00067.25	Cytochrome P450	MLPSILWFTFIAAVFAVGFQALRRRSPGRRRPYPPGPPSYPLIGHLLSIPSGNQQVEFHELAKKYGSIMHMEVFGQHTVILDNLQTCTDLLEKRSSLYSDRPEFVFVEIMDAVDLPMMPYGRRFREHRKFIHSRFTTTACTQFLQSHRRNAIILASNLLISPESQCEDYLILFASSTVTKAMTGYSIVSPDDEWIQLMKAQAKIGHDVKEMGGDLLEFLPFLQYLPSWFPGTASAVLGRSQQTMWRRLFDKAYDYVQQQITEGRDETSILSAAITEANPASDEQVDVLKRASGASIRAASDTTASVLHSFILLMTLYPEVQQRAQEEIDRVVGSERLPEFEDELPYVSALVQECFRWNPVVPLAIPHKSVRDDIYKDYFIPKGTLVIPNVYAMSRDENV…
MDBPgig1_00267	984962.XP_009550288.1	KOG3098@1|root,KOG3098@2759|Eukaryota,38F3W@33154|Opisthokonta,3NVA1@4751|Fungi,3V04D@5204|Basidiomycota,226Q3@155619|Agaricomycetes,3H0JH@355688|Agaricomycetes incertae sedis	S			Q9URX1.1	RecName: Full=UNC93-like protein C922.05c [Schizosaccharomyces pombe 972h-]	UNC-93	PF05978.19	Ion channel regulatory protein UNC-93	MADTTEKGYGSGDEASLQQVIYERPTGLKGVFYHPMTQIALLGFVCFMGPGLFNALNGLGAGGQVDSKTSANANAAVYATFAFAAFFAGSINNMLGSKLTLLLGSTGYALYVGSYLAMNIHPNAGPFVITAGALLGLCAGLLWTAQGSIMLAYPTESQKGIYIGVFWTIFNLGGVVGASVSLGQNFHSEANSVGNGTYIGFLILTLIGVTIPLLMANPNKMIRTDGTKVTTPRQPSWKTEIWGLWYALRTDPMIILLFPMFFASNWFYTWQFNEYNGALFNIRGRSLNNLVYWMSQIVGSVFIGFILDRRNLRRRVRAFVGWGILFAMVFVVHIWAYFYQKDYTRESVPAESTKMDIHDHGYAARIWLYIFCGLLDAMWQTSSYWMMGAMSNDPAKLAY…
MDBPgig1_00268	221103.XP_007847193.1	2CJ7R@1|root,2SI0Y@2759|Eukaryota,3AICH@33154|Opisthokonta,3PBHN@4751|Fungi,3V429@5204|Basidiomycota,2268Z@155619|Agaricomycetes,3W45P@5338|Agaricales				F1SYH1.1	RecName: Full=Cytochrome P450 monooxygenase 208 [Postia placenta Mad-698-R]	p450	PF00067.25	Cytochrome P450	MRNTLSTLSVRAGPSTGITSTPPAPSTSQAIPTIRLISATPSAAGFSSTEGSTSFADADSTGYSWASPHPPTATVIPKSSFSSLRPKASTSSLNPISKRRLVPKKSKLSILGLGSSSVAQSGSTAAVIPGQPSERDKDLSDVLRRVGVNGDSTRGKSGIEIYVDPTEDPEFGEIVVVRKKKSRALLDNVRWGDESSEASGMPLQEKSNNIQKVQETGKEKWWSIGRGRKESKESKDKVQAKPKVKSPLSQVHDENAPTNPTTRFNSFSNVLPRSLTPEPTTVAPERSRFNSLDSTTLLTSSKLHPITNPIHRGSLRSTSNPSPVPPGISLSADSAPMEPTYSRSGTPTAGGLLAPPSAHPGLAPLSSQAAPGQSGNANQGSIALRAIRSVRSLARMGSW…
MDBPgig1_00269	221103.XP_007847178.1	COG0515@1|root,KOG0192@2759|Eukaryota,3ANE3@33154|Opisthokonta,3PEYV@4751|Fungi,3V8XF@5204|Basidiomycota,22DKC@155619|Agaricomycetes,3W97F@5338|Agaricales	T			Q7T6X2.2	RecName: Full=Putative serine/threonine-protein kinase/receptor R826; Flags: Precursor [Acanthamoeba polyphaga mimivirus]	PK_Tyr_Ser-Thr	PF07714.20	Protein tyrosine and serine/threonine kinase	MTPSPYSAISETHIDEFPFKGGSFTNISRCSLGRASRNDSSCIVVKTWRVRPTSHDDSEAFSRTLYERLEQWRGLLHPNIATFIGVMSTRQGPPSLIMPLFAQGNAKDYLAKYPSTDILRLLCDVAAGLSYMHSWDPPLAHGTLKASNILITDEGVARISDPFINMLPVPPFWTIDSAVYARWLAPEIISNDEGEPLLASTAADVHSFGMTALELCTGHRPFSQLRSRVAVILSLMKGGRPLRPTAEEAPRLTDPLWAIIQHCWKQDPTKRPSAEIVYAWLNLVASHQ
MDBPgig1_00270											MLGLVYTLTARTLTGGGDAQLRSHHNMSALRGAATAPNFTAVMRVTLGVTRVPTHQSFVVKAFYTSQILHTTRACTDVSIASCTGAGMTLTSCEILGSFTGQPCWSGESMTTSDLLSPSLPHKSNRLVDAYFCLSIARSTTNVDSWHGLTLGHRNLKPSTAGCLFHGSLASSFSNMMPQKESQSPANPPFPFLLKFHFLSHSMATWAAA
MDBPgig1_00271	85982.XP_007316841.1	KOG0598@1|root,KOG0598@2759|Eukaryota,39TUW@33154|Opisthokonta,3NX4Y@4751|Fungi,3UZP9@5204|Basidiomycota,226RG@155619|Agaricomycetes	T		ko:K06069,ko:K13303	O94324.1	RecName: Full=Serine/threonine-protein kinase ppk31; AltName: Full=Meiotically up-regulated gene 25 protein [Schizosaccharomyces pombe 972h-]	Pkinase	PF00069.28	Protein kinase domain	MFSKLQNVFASKATKKPLTTPPVMERPAIESHTTNPSSAPFIGPQEFCRPRFRLLYQTETKESHNRWKVIDLANGRVHQLKVTQTASLKADEKIQSSHELDALEAVKDDPNFITLRGRWTEGNEACQLTEAMPFSLDAARMQRPLDAGRVRLYAAHIVNAVEILHSQGITHNDIKLTNVFFSATGRPVLGGMGRAKILKRILACDDDFYDFNVTDGAEGGHFNFGMAYNPDEFARDIRGLAKSMYKMTTGKRLRRNIYGQPVKQPGDRIPQPLWDLIKTIINPDPSKLQTDIACVKAHPYFSGINWAKIACPDAGTYNPAAAIVPKPKDPNATIFTDLPDIECDWEMGYLKAKLKPSAKPPPDLWRMTLDGAARAYTPIGGIGAPRYFSSIEEEERMIG…
MDBPgig1_00272											MFTKSTASTVAIAIVALNAASTACGKPMYVRFLFNNTFSHTKAQISPDDSDARRTLNARAGPSGTPAPAPVNDYDIDYDANYYNNYFGGWSPSWNFNGGQENGGGANLPWLPWGGNQNQNQNQNGQRPKQPGQPNRPKQPLPKDRKHQQQPNQRKPSNNRNHRPKPQQHKSGVRDVAPAPVNDYDIDYDANYYNNYFGGWGPSWNFNGGQENGGGGNLPWLPWGGNQNQNGQRPKQPGQGQPNRPKQPAPKDRKPQQPSRNQHKKPDNRPKPHQQPSQPKPQGSGRKREVAGNHFDAREPDLEERLRARRDAEDRQMWQRNLADTVELFGRGAFDERDVGNERLEARGYEYGSLDALD
MDBPgig1_00273	221103.XP_007852203.1	COG2124@1|root,KOG0156@2759|Eukaryota,38BSU@33154|Opisthokonta,3NWDQ@4751|Fungi,3V3CT@5204|Basidiomycota,224J1@155619|Agaricomycetes,3W8RR@5338|Agaricales	Q			F1SYC2.1	RecName: Full=Cytochrome P450 monooxygenase 136 [Postia placenta Mad-698-R]	p450	PF00067.25	Cytochrome P450	MDSSISRTLLLAGVGSLAAYLVTQSKRSLPLPPGPPADPLIGHLRIFPTSNQEDVFHEWAQKYGDVMCLRILGQTIIILDTHEAAVELLEKRSALYSDRPEVVVYNLMGWDRDLALIPYGSRFRKHRKILAPAFLPNACIPYQQTQLENAHLLVEGLSKSKGHNYLHLLGRYTSVIMRITYGHQIRSDDDIYIQLATNAGHSLHAGGVPGATPVDLLPFLQHMPSWFPGTHYANAARLWLPAVQKFHDHPFDAVVKQMAEGTAEESFLSLQLEATAGRTLSKDEIDDIKGAAAQVYVGGAETTWSGLTSFFMAMLLFPQCQKLAQEEVDRVIGKDRLPSFDDRESLPYVDAVVQETLRWGRIIPLGVPHRSTEDDIYRGMFIPKGSYIFANIAGMSLDE…
MDBPgig1_00274											MSSPDVLPSELPASTPHRPLVKPLMLEDLDIEDFHRRMILAELDPAVRDIIDFHRDNATEWRPLQQVEGLLTKMQGNLATERKEVTETYQKIKKQEQQRDVVSFSVSFLRGLYTAMQDTAETTSARSVYDDTASDVLHTEHGLTTGAGTSKASRYLPLKPLPYLASHSLWFLAKVDPEVRVIIDFLRYNTYEWPPREQVKRLLIKMHGDLAKEEEKLTTEECPPLYKFAGVCPRRGSHQYTMSSADVSPSELPASTRYRPLVQPLMLEHFDMKEWHHRKLLAGLDPEVRDIMDFRRDNVTEWPPLEQVQRLLTKMQENLDKEQKEMKETHQQIQKLQHQQAATSFSVTFLHDLHSAMQDMPETTVTQSACRSHHYTMHPGLYEPLTFHTLSMDLRRDLQ…
MDBPgig1_00275											MLAKSTASTVAIAIVALNAASSACAKPIPEDWDAVHALDTRADQSGGAAPVNDYDIDSEATYYNNYYGWNPSWNPDNGGEQNGGGGYSPWFPPWGNPGQNGPQPDGSDQPQQPTHPNQSQPPKKPTQTNKPPQPSKGPTQPGKLTPPQPSKQPGQPTKSQLPKPSGRPTQSQLPKPSGRPTKSQSPKPSGRPTKSQPLKPSGRPTKSQPSKPSGRPTKSQAPKQPGRPTKSQPPKQPGKPTKTQQPKQPGQPSKPPTQPPKQPSKPPTQPPKQPSKPPTQPPKQPSKPPTQPPKQPKQPSQPNKAPPKRPSRKGKRDESDAYFVVREEEFDTRDVFDGSYFEAREPDWEEELSTRDVEDSWMWERDMFDEAELFAREEFDERDVGDDYLEARGYEYSFL…
MDBPgig1_00276	984962.XP_009543283.1	2CXN2@1|root,2RYKG@2759|Eukaryota,39SC1@33154|Opisthokonta,3NZAM@4751|Fungi,3V4HF@5204|Basidiomycota,228N2@155619|Agaricomycetes,3H2V1@355688|Agaricomycetes incertae sedis	O			B2AC45.1	RecName: Full=Extracellular metalloprotease PODANS_2_14170; Flags: Precursor [Podospora anserina S mat+]	Peptidase_M43	PF05572.16	Pregnancy-associated plasma protein-A	MLRSIVTAALFGASYVLAGPLNVTAPRACGTTISNEALIAAEAHFQAHKVTPKAGFGTLAATIPIYFHVISSGSAVSQGNIPDSQIQSQINVMNSAFASAGITWTLAGVDRTVNSNWFNTAGPGNSAQTQMKTALRRGGANALNVYTVGFNSGAGAGLLGYATFPSSYSSRPSDDGVVFLYSSVPGGTTTNYNLGQTLTHEAGHWVGLYHTFQGGCASPGDSVDDTPPEASPASGCPVGRDTCSGGGVDPIHNFMDYSYDSCMTEFTPGQVARMRSQLATYRGISI
MDBPgig1_00277	529818.AMSG_05482T0	KOG0598@1|root,KOG0598@2759|Eukaryota	H		ko:K04688	O94324.1	RecName: Full=Serine/threonine-protein kinase ppk31; AltName: Full=Meiotically up-regulated gene 25 protein [Schizosaccharomyces pombe 972h-]	Pkinase	PF00069.28	Protein kinase domain	MFSKLQNVFANKASKKPLPTPPVIERPASESNNSSTSDTFIGPQEFCRARFRLLYLTEAKESHNRWKVIDLANGKVHHLKVTQTASLKPDDQIQASHELAALEAVKDDPNFITLRGQWMEGNEACQLTESMPFSLDAARMQGPLDAGRIRLYAAHIVNAVEILHSQGITHNDIKFTNVFFSATGRPVLGGMGRAKILKRILACDDDFYDFNVTDGAEGGHFNFGMAYNPDEFARDIRGLVKSMYKMTTGKRLRRNIYGQPIKQPGDRIPQPLWDLIKIIIDPHPSKLQTDIAHVKAHPYFSGIDWAKIASPDAGTYNPAAAIVPKPKDPNAAVFTDLPDIECDWEIAYLKAKLKPSAKPPPDLRRITLDDAVRAYTPTGGIAAPRYFSSIEEEEQMIGQ…
MDBPgig1_00278	80637.XP_007767043.1	28UPD@1|root,2R1EB@2759|Eukaryota,3AYYA@33154|Opisthokonta,3PK21@4751|Fungi,3V9KI@5204|Basidiomycota,22CAU@155619|Agaricomycetes	S					F-box-like	PF12937.10	F-box-like	MLFSFCKRLLTATTTESSELSMIFESAATFLKTFPSIEDIERELQFHQDFIRTINRYRNAELLSVSKLPSDVLSMIFEHLAVSPSATGDSSVSGHYSTWLPATQVCQGWREVALDTPRMWSCIYEHTQSEFVELLLQRSKSAPLHLLSHDPNDYPCHRPTMPLLVHQAERLVEIDLREDSLSNLPFYFDSSSFSNLHTLTLHSSGSWAVIPTIDMLHTLRNIEMLEALTLFYVLLPSETIPDALIAVLPRLMSMSINTSCIDALKILACISCPNVESVLIDCNGYTDAHDSDVLASVASAFYSLIPSPPPTWTTLLQVAQLSCTGIKIRPEHARIPAWPRDSPFEIFVKGPAVLVFHTLCSMLPTEGPLSLQLEPDLDIDCDALQLILRPLDSVREVYC…
MDBPgig1_00279	40492.XP_007298233.1	KOG0605@1|root,KOG0605@2759|Eukaryota,38ETW@33154|Opisthokonta,3NVV5@4751|Fungi,3V06E@5204|Basidiomycota,224W4@155619|Agaricomycetes,3H1XE@355688|Agaricomycetes incertae sedis	T	GO:0000003,GO:0000075,GO:0000166,GO:0000226,GO:0000278,GO:0000280,GO:0000281,GO:0000910,GO:0000917,GO:0003006,GO:0003674,GO:0003824,GO:0004672,GO:0004674,GO:0005488,GO:0005524,GO:0005575,GO:0005622,GO:0005623,GO:0005628,GO:0005634,GO:0005737,GO:0005815,GO:0005816,GO:0005826,GO:0005856,GO:0005933,GO:0005935,GO:0005938,GO:0006464,GO:0006468,GO:0006793,GO:0006796,GO:0006807,GO:0006873,GO:0006885,GO:…	ko:K06684,ko:K06686	Q09898.1	RecName: Full=Serine/threonine-protein kinase sid2 [Schizosaccharomyces pombe 972h-]	Pkinase	PF00069.28	Protein kinase domain	MKDGLPSHATDIHMDTAKGLTNMGGFPDVRMATAKGMTYGASDITMDTARAGTTMKQGGAAFQIWEKELLESPEIRRKATVAQLYFLDYYFQTLGYLATRKERRAKFDKDTSSRGLTASEYAKEFKSYCGRERVVLRRRRTKLRVEQFHIIAQVGQGGYGEVFLARKQETGEVCALKRMKKRTLFKMDEVRHVLVERDILTATKTPWLVRLLYAFQDTENVYLAMEYVPGGDFRTLLNNSGVLKEEHARYYICEMFAAVNELHKLGYIHRDLKPENFLVDSTGHVKLTDFGLATGALNPKRIESLKIKLDKVKDNQVVHRSTMERRSIYRSIRNEDPRYADSIVGSPDYMAPEVLRGKPYTYSVDYWSLGCILFEFLAGFPPFSGSTPEETWTNLKNWS…
MDBPgig1_00280	984962.XP_009546361.1	KOG2983@1|root,KOG2983@2759|Eukaryota,38FHE@33154|Opisthokonta,3NV5R@4751|Fungi,3V0GH@5204|Basidiomycota,22793@155619|Agaricomycetes,3H151@355688|Agaricomycetes incertae sedis	S	GO:0000166,GO:0000287,GO:0001732,GO:0002181,GO:0002183,GO:0003674,GO:0005488,GO:0005524,GO:0005575,GO:0005622,GO:0005623,GO:0005737,GO:0006412,GO:0006413,GO:0006417,GO:0006446,GO:0006518,GO:0006807,GO:0007049,GO:0007050,GO:0008144,GO:0008150,GO:0008152,GO:0009058,GO:0009059,GO:0009889,GO:0009891,GO:0009893,GO:0009987,GO:0010467,GO:0010468,GO:0010556,GO:0010557,GO:0010604,GO:0010608,GO:0010628,GO:…		A6SDA8.1	RecName: Full=Cell division cycle protein 123 [Botrytis cinerea B05.10]	D123	PF07065.17	D123	MTDSVFPPLTRRQVLDFQFSSWYPLYSQVSIKSTVIRPLSTEFEEYLNADGVFIPEGADDVPCSSELSDEDEDEDGSSRKKYAFPELDARIRECISDYGAVFPKLNFSSPKDASWLLPGSSPLKCTSPSDVYMLLKSSDFVAHDLSRETVFSDCFPSSDSGGAVNTEYELELVLRKWYPMDRSRELRCFIRDDTLIGISQRDSNYYDFYNEPETAATVVTTVKTFWEAQVRPRWKGPKHYTLDLLLTRDLTRAHVLDFNPYAPRTDPLLFTYDELHHISLSSEATHPVLTVIDSRAHPAANSNAPAHQHNMIPFETLSLSSGRDIEEFAKIWEAEVQKGMNGGSDDD
MDBPgig1_00281											MFSESDVSSTASSSRKRSLSGDCSDFPQAKRLTAHQLNPQIPAYIQDAVSPLLDIIPKLARDKTAKSSFHAAMVRWGRGLRTTSTLAL
MDBPgig1_00282	8364.ENSXETP00000030358	KOG0694@1|root,KOG0694@2759|Eukaryota,38B5Z@33154|Opisthokonta,3BDW7@33208|Metazoa,3CRM6@33213|Bilateria,482SP@7711|Chordata,48XHN@7742|Vertebrata	T	GO:0001932,GO:0001934,GO:0002225,GO:0002682,GO:0002684,GO:0002697,GO:0002699,GO:0002700,GO:0002702,GO:0002759,GO:0002760,GO:0002784,GO:0002831,GO:0002833,GO:0002920,GO:0002922,GO:0003674,GO:0003824,GO:0004672,GO:0004674,GO:0005488,GO:0005515,GO:0006355,GO:0006357,GO:0006464,GO:0006468,GO:0006793,GO:0006796,GO:0006807,GO:0006950,GO:0006952,GO:0007275,GO:0007399,GO:0008150,GO:0008152,GO:0009605,GO:…	ko:K06068,ko:K18052			Pkinase	PF00069.28	Protein kinase domain	MVSRGFGTEESSTCDLPLVSAFSSGSHSLSSNKPSRDTTIQRNSETALAQAEHARIGQLLSCARCDMALLLAKCLPMYGYLHVISMTGHRTIIDLESGRLLLASPYVDSRGQNELRPEADTPDICPLSSPAPLSTIPLSSHIVPTILSSIMFSKLQQVFASKATKKPLPTPPAMEKRTPASNTLTDPSTASTSTVVAQPEFYNARFKRLHPTELKKGHDRFKAIDRITGRVCELKVTRITALKPDELIQNCHELAALQAVEDDPNFVTLGGRWEEGIEAYQETEFMPFSMEAARMERPFDAGQIRLYGAHLVHCLEILHSQGIAHNNVKLANIFLSATGRPVLGGMGKAKMLRQILACDDDFYDFNVTAGAEGGHFFLGMDYNPDEFCRDIRGLAKSLY…
MDBPgig1_00283	164328.Phyra85518	COG2801@1|root,KOG0017@2759|Eukaryota,3QH4V@4776|Peronosporales	L			P10978.1	RecName: Full=Retrovirus-related Pol polyprotein from transposon TNT 1-94; Includes: RecName: Full=Protease; Includes: RecName: Full=Reverse transcriptase; Includes: RecName: Full=Endonuclease [Nicotiana tabacum]	RVT_2	PF07727.17	Reverse transcriptase (RNA-dependent DNA polymerase)	MLIKSIYAASTPSFNSQHLYPQFLMTRIPDKQWYCSDCGRLCPVELSLRRAGSLMVRCSSVNPSLPAGKCNFFRWVGSQGSSSPSPPAPSPPPPPALVPAIPPTQSTSASGCAHLGCNKKKIHTSCTRTSCRKHCVEAGGCLVRGHEAQVPRLLVDEAYRGKSPYFEIDPELVSWGNTIDAPFHNHPPPFDEITNNPSTVIPVTSPPTARPLSTEPQAGLSTMADSLYPQPGPSTAVLSTAAPREHAIVPAKPSAAPPKSTPAPNLPRYAVQMQPLFTAQIKAQQDLHEATRQAQTRRINEAQLVKRTIMVYAWQLDGVAPAVLSIQDGFVWPHFAITKELLGDLELGNKDVAVYNFKFGLWTRVKAPHVLEVHEGECVFIKALTIQDQDLAQFEEHRR…
MDBPgig1_00284	80637.XP_007767043.1	28UPD@1|root,2R1EB@2759|Eukaryota,3AYYA@33154|Opisthokonta,3PK21@4751|Fungi,3V9KI@5204|Basidiomycota,22CAU@155619|Agaricomycetes	S					F-box-like	PF12937.10	F-box-like	MVFDSAACFLKTSPTMEDVERELQFHRDFIRAINRYRNAELLSVSKLPSDVLSIIFEHLAFSPSATENFSVSCHYSAWLPATQVCQGWREVALDMPRMWSCIYEHTKPEFVELLLQRSKLAPLQFRSDDPNDLWNHNPTMPLLVHQAERLVEIDLRGGSLSKFLPYFDTSSFSNLHTLTLQSSGSWAVIPTIDMLRALRNMEMLEALKLIYVLCASETIPDTVTAVLPHLISMTINTDRIEVLAILTCISCPNVQSVLVDSQDNNQDLDWDLLASVTTAFYSLIPLPPPTWITLLHVAQRSCTGIKIRSQHESIDDWPRVTPFEMFVRAPAVPVSRTLCSLLPTEGPLSLQLEPYLDIDSDALQLLLRPLDSLWEAYCFDVQQIITILSLTPDAHHGAS…
MDBPgig1_00285	5286.M7WSA3	KOG0598@1|root,KOG0598@2759|Eukaryota,38BVS@33154|Opisthokonta,3NUBB@4751|Fungi,3UYR7@5204|Basidiomycota,2YBXJ@29000|Pucciniomycotina	T		ko:K19800	Q54UZ1.1	RecName: Full=Probable serine/threonine-protein kinase DDB_G0280717 [Dictyostelium discoideum]	Pkinase	PF00069.28	Protein kinase domain	MFSKLQQVFASKATNKPLPTPPAMDQRTAESNTLTTLTNPSTASTSTVVAQPEYYNARFKRLHPTELKKGHDRFKAIDRITGRVCELKVTRITALKPDELIQNCHELAALQAVEDDPNFITLGGRWEEGIEAYQETEFMPFSMEDARMERPFDAGRIRLYGAHLVHCLEILHSQGIAHNGVKLANIFLSATGRPVLGGMGKTKLLKRILACDDDFYDFNVTDGAEGGHFFLGMDYNPDEFCRDIRGLAKSLYKMTTGRRLRRNIYGQPIQQPGDKIPKPLWDLITIIIDPYPSKLKTNIAHVKAHPYFSGIDWNKIASPDAGTFNPAPVIAPKPKDPNVTIFTDVLEIECDWQMAYLKAKLKPSAKPTPPPDLQRMTLATAVRGYTPPGGSGAPRYFSS…
MDBPgig1_00286	85982.XP_007323548.1	COG5052@1|root,KOG1725@2759|Eukaryota,39TRY@33154|Opisthokonta,3P44Z@4751|Fungi,3V1A0@5204|Basidiomycota,226H4@155619|Agaricomycetes	U	GO:0003674,GO:0005488,GO:0005515,GO:0005575,GO:0005622,GO:0005623,GO:0005634,GO:0005635,GO:0005737,GO:0005783,GO:0005789,GO:0005933,GO:0005934,GO:0005938,GO:0006810,GO:0006950,GO:0006996,GO:0006997,GO:0006999,GO:0007029,GO:0007031,GO:0008150,GO:0009987,GO:0010256,GO:0012505,GO:0016020,GO:0016021,GO:0016043,GO:0016192,GO:0022607,GO:0030176,GO:0030427,GO:0031224,GO:0031227,GO:0031967,GO:0031975,GO:…	ko:K17279	P0CN16.1	RecName: Full=Protein YOP1 [Cryptococcus neoformans var. neoformans JEC21]_x005f_x0001_P0CN17.1 RecName: Full=Protein YOP1 [Cryptococcus neoformans var. neoformans B-3501A]	TB2_DP1_HVA22	PF03134.22	TB2/DP1, HVA22 family	MSAAQRVQQHPVVVEVSNRANYYVSQLDKELTKYPVLINLERRTQIPKTYTVIGAVVLLAFLHLVNPLAAPISNLIGWGLPAYLSFKALESPGTQDDVQWLTYWVVFGFFNFLESFALRPVLYYFPWYFSFKTVFIIWLQLPAFRGAQTMYHTVLKPVVSNLSASQVAVPTSYPETTADHLRERAGAATSD
MDBPgig1_00287	67593.Physo132874	COG2801@1|root,KOG0017@2759|Eukaryota,3QH4V@4776|Peronosporales	L			P10978.1	RecName: Full=Retrovirus-related Pol polyprotein from transposon TNT 1-94; Includes: RecName: Full=Protease; Includes: RecName: Full=Reverse transcriptase; Includes: RecName: Full=Endonuclease [Nicotiana tabacum]	RVT_2	PF07727.17	Reverse transcriptase (RNA-dependent DNA polymerase)	MSHPPSRPPSSAGLIGPGAPGDAAGPGFAGHGPDLAEHGSPDSPTLPQSATITSNPITLSPSDAANPRVTIRTVREANWGDVADLDLELDNWFAWHTRLELVLQVSGGLYDYVTRRAIIPDQLREPNAYNHYCINLNTVAAFIRLHCSERELLHINGLSDPADIWVALRNRHTRRGAVSQTLLIEEALKIRFSRGEPLNTTQDNINKITERIFAMGPLHPDKFRMCLTLCALQPDFVNLRDYLANALSSAPPNEPYSMTAWRGRLTLEQQLLNAASASAALSSEAHIANNVRSCSNCKKRGHEHRFCIQPNGGMAGRDIRDAIAAQRAARPSTQSSSRRGARSHSNSPSPHASYYISNGIAYPIASAATAPPTPSPLQEPSLSSFSASPEAEAHLVSPL…
MDBPgig1_00288	221103.XP_007845128.1	295EY@1|root,2RCCZ@2759|Eukaryota,3AYKS@33154|Opisthokonta,3PJR2@4751|Fungi,3V943@5204|Basidiomycota,22DSV@155619|Agaricomycetes,3W8IR@5338|Agaricales									MSYAQSLSSSSSTTLEDRHLANLIYILRGANHRYQQIAANVRQSITPTQRARLRARDLGLQLDIQLALQLDHRFVSTIPLPVISTSPPPTIATHFAAQPAQRSVPKIRIPAQGSDRRQAYAGNAVASSKWSPSPVTTVSSRPIVCHDGTRDTRRDVDVPIDIEDAEEEEVDDGSDDQSMYSVSTADDSCGLITPENMMPICNTRVKRKSSELYIVEKRAKCA
MDBPgig1_00289	90675.XP_010452349.1	KOG0592@1|root,KOG0592@2759|Eukaryota,37RHD@33090|Viridiplantae,3G9E5@35493|Streptophyta,3HX61@3699|Brassicales	T	GO:0001932,GO:0001934,GO:0003674,GO:0003824,GO:0004672,GO:0004674,GO:0005488,GO:0005543,GO:0005575,GO:0005622,GO:0005623,GO:0006464,GO:0006468,GO:0006793,GO:0006796,GO:0006807,GO:0007154,GO:0007165,GO:0008150,GO:0008152,GO:0008289,GO:0009893,GO:0009987,GO:0010562,GO:0010604,GO:0016301,GO:0016310,GO:0016740,GO:0016772,GO:0016773,GO:0018105,GO:0018193,GO:0018209,GO:0019220,GO:0019222,GO:0019538,GO:…	ko:K06276	Q54UZ1.1	RecName: Full=Probable serine/threonine-protein kinase DDB_G0280717 [Dictyostelium discoideum]	Pkinase	PF00069.28	Protein kinase domain	MFSKLQQVFASKATKKPLPTPPVMEKRTAESNTLTNPSTASTSTVVAQPEYYNARFKRLHPTELKNGHDRFKAIDRITGRVCELKVTRITALKPDELIQNCHELAALQAVEDDPNFVTLGGRWEEGIEAYQETEFMPFSLEAARTEQPFDGGRIRLYGAHIVNALEILHSQGIAHNDIKLTNIFLSATGRPVLGGMGKAKLLKRILACDDDFYDFHVTDGAEGGHFILGMDYNPDEFSRDIRGLAKSLYKMTTGRRLRRNIYGQPIQQPGDKIPKPLWDLINIIIDPYPSKLKTHIAHVKAHPYFAGIDWDKIASPDAGTFNPAPVIAPKPKDPNATIFTDVPEIECNWQMAYLKAKLKPSATPSPDLQRMTLGTAVRGYTPPGGAAAPRYFSSIEEEE…
MDBPgig1_00290	203908.EGF97193	COG0277@1|root,2QVGN@2759|Eukaryota,38CUN@33154|Opisthokonta,3NX27@4751|Fungi,3UZUC@5204|Basidiomycota,2YF2Q@29000|Pucciniomycotina	C			G2QG48.1	RecName: Full=Xylooligosaccharide oxidase; Short=XOS; Flags: Precursor [Thermothelomyces thermophilus ATCC 42464]	BBE	PF08031.15	Berberine and berberine like	MKNITVHDDQNATIQTGNRLGDVALALFNHSSRAMPHGTCPYVGIGGHAGCGGFGLDSRLWGLVLDQPVSAEVVISNGSILTASASENPDLFWAIRGAAPSFGIVTEYKMKTYTAPTSNVLFNYSYTVDPAEASNIFSAFQAFGQDSAPPELGLQISILQAQRNNTISIALLGVYYGSEPDFDKTIEPLLSMVPTPQHQNVTTLGWIPSLIELGRINTLNTSGAFFIKSLMVPQTATLNNMAIRSFFDYLGTEGISTSTTWRVLVDLFGGKGSKINEVPHNATAFAQRNSLYTLQMSASSRNMESPFPENGISFVDNMLYSITSKMPSDWNFGAYAWFVDPTLSAAQWQKQYYGDNYPRLVEVHKIYDDLSVFRYPQAIGN
MDBPgig1_00291	221103.XP_007852445.1	28PCU@1|root,2QW09@2759|Eukaryota,39YD0@33154|Opisthokonta,3PD72@4751|Fungi,3VBJP@5204|Basidiomycota,22EQA@155619|Agaricomycetes,3W9XX@5338|Agaricales	G			A2QEQ6.1	RecName: Full=Beta-glucuronidase; Short=GlcAase; AltName: Full=Beta-D-glucuronoside glucuronosohydrolase; Flags: Precursor [Aspergillus niger CBS 513.88]	Glyco_hydro_79C	PF16862.8	Glycosyl hydrolase family 79 C-terminal beta domain	MARYTHALGLLILACRVFALDLTLPTVPPSEGRAISPSLVSLSLEQDRWTDWSGTTSRNDFFFNTLDNIKQIAGEPPQIRIGADSEDRTNFRADVQFAQTIFPAPSTITPYPEASNITVGNSYYLTARFLPSGTRIIWGVNLGSNNITAAFLEARSIGEAFSSQAMKTAGVVLDFIEVGNEPDVFSYHNHRTTSYTSAQYIQEWISFASNVSEAAGISASSHTKLFGPSFASFPTPAAGGTFTAQAIFDQGFLSSEPGKLLTTFSQHHYSGYSGTGDSGILQDLMSKAYIRGNLTIFSPDVQLARQRGLDYVLGETNSFALHGAPGVSNSAGAALWLLDYALFASQVGISRVFFHEGIGYKYNLIQPVALTRSIIDGSPLPSPIPPHVQPQYYAAIIAA…
MDBPgig1_00292	221103.XP_007856034.1	KOG1818@1|root,KOG1818@2759|Eukaryota,38EGA@33154|Opisthokonta,3NWSX@4751|Fungi,3UZSA@5204|Basidiomycota,224K1@155619|Agaricomycetes,3W6AT@5338|Agaricales	TU	GO:0000003,GO:0000322,GO:0000323,GO:0000324,GO:0000329,GO:0003006,GO:0003674,GO:0003824,GO:0005488,GO:0005515,GO:0005543,GO:0005575,GO:0005622,GO:0005623,GO:0005628,GO:0005737,GO:0005768,GO:0005773,GO:0005774,GO:0006464,GO:0006508,GO:0006511,GO:0006605,GO:0006623,GO:0006807,GO:0006810,GO:0006811,GO:0006820,GO:0006862,GO:0006886,GO:0006897,GO:0007034,GO:0007049,GO:0008104,GO:0008150,GO:0008152,GO:…	ko:K12182	Q0CJV3.1	RecName: Full=Vacuolar protein sorting-associated protein 27 [Aspergillus terreus NIH2624]	VHS	PF00790.22	VHS domain	MASISTWLWGTSQLDDAIDRATSELLPAGSEDIALNLEICDQIRSKSIPAKDAMRSLKRRLNHKNPNVQLLALGLTDVCVKNGGDLFLNEVASREFMDNLVSILKIPALNLDVKNAILKHVQNWSIAFERKPSLGYVGQVYKTLVQEGFKFPPKDLAVANAAMVDTQTAPEWIDSDVCLRCRTAFTFTNRKHHCRNCGQVFDQACSSKSMPLPHFGITQEVRVCDGCYNKLTKKAERVDKGHHHHHRHSSSSRHHTAKELADAELQRAIQLSLQEANMGRPGYTPSQPSPSTYYSEPPIVDRDTRPATVDEEEDPDLKAAIEASLREANAPKPSAPVAAESPRVEQQASAYGYAAGSGPMYSQAQNGYTPTAAPPQPALPALPKIPNYDLEPLEEDAIL…
MDBPgig1_00293	8364.ENSXETP00000030358	KOG0694@1|root,KOG0694@2759|Eukaryota,38B5Z@33154|Opisthokonta,3BDW7@33208|Metazoa,3CRM6@33213|Bilateria,482SP@7711|Chordata,48XHN@7742|Vertebrata	T	GO:0001932,GO:0001934,GO:0002225,GO:0002682,GO:0002684,GO:0002697,GO:0002699,GO:0002700,GO:0002702,GO:0002759,GO:0002760,GO:0002784,GO:0002831,GO:0002833,GO:0002920,GO:0002922,GO:0003674,GO:0003824,GO:0004672,GO:0004674,GO:0005488,GO:0005515,GO:0006355,GO:0006357,GO:0006464,GO:0006468,GO:0006793,GO:0006796,GO:0006807,GO:0006950,GO:0006952,GO:0007275,GO:0007399,GO:0008150,GO:0008152,GO:0009605,GO:…	ko:K06068,ko:K18052	Q54UZ1.1	RecName: Full=Probable serine/threonine-protein kinase DDB_G0280717 [Dictyostelium discoideum]	Pkinase	PF00069.28	Protein kinase domain	MFSKLQQVFASKATKKVFRFDSLPGFSRAHCAPSQPLPTPPAMEKRNPESNTLTNPSTASTSTVVAQPEYYNARFKRLHPTELKKGHDRFKAIDRITGKVCELKVTRITALKPEELIQNCHELAALQAVEDDPNFVTLGGRWEEGIEAYQETEFMPFSLEAARTERPFDAGRIRLYGAHIVNSLEILHSQGITHNDIKLSNIFLSATGRPVLGGMGKAKILKKILACDDDFYDFHVTDGAEGGHFFLGMDYNPDEFARDIRGLAKSLYKMTTGRRLRRNIYGQPIQQPGDKLPKPLWDLINIIIDPYPSKLKTHIAHVKAHPYFAGIDWNKIVSPDAGTFNPAPVIAPKPKDPNAAIFTDVPEIECDWQMAYLKAKLKPSAKPAPPPDLQRMALATAVR…
MDBPgig1_00294	221103.XP_007846679.1	COG2124@1|root,KOG0684@2759|Eukaryota,38DPK@33154|Opisthokonta,3NW9W@4751|Fungi,3UYKG@5204|Basidiomycota,2259E@155619|Agaricomycetes,3W34H@5338|Agaricales	Q	GO:0001766,GO:0003674,GO:0003824,GO:0004497,GO:0005488,GO:0005575,GO:0005622,GO:0005623,GO:0005737,GO:0005783,GO:0005789,GO:0005886,GO:0006066,GO:0006629,GO:0006694,GO:0006696,GO:0008144,GO:0008150,GO:0008152,GO:0008202,GO:0008204,GO:0008398,GO:0008610,GO:0009058,GO:0009987,GO:0010570,GO:0012505,GO:0016020,GO:0016021,GO:0016043,GO:0016125,GO:0016126,GO:0016128,GO:0016129,GO:0016491,GO:0016705,GO:…	ko:K05917	P49602.1	RecName: Full=Lanosterol 14-alpha demethylase; AltName: Full=CYPLI; AltName: Full=Cytochrome P450 51; AltName: Full=Cytochrome P450-14DM; AltName: Full=Cytochrome P450-LIA1; AltName: Full=Sterol 14-alpha demethylase [Ustilago maydis 521]	p450	PF00067.25	Cytochrome P450	MLLVDRLAAAWSAPNLPGITGAWLTFLTIVTAPIILIVLNAVWQLIASKDPSKPPTVFHWLPIIGSALNYGNDPLNFFLRCREKHGDVFTFILFGRQVTVALGAKGNDFVLGGKSTVFNAEDAYTHLTTPVFGKDVIFDIPNEKFMEQKRFIKVGLSADNFRAYVGMVEDEVEEFMNNDSAFRVYAKNDANEWGCFDAADTLAEITILTAARTLQGQDVRSKLDKTFSQIYNDLDGGFTPLNFFFPNLPLESYRKRDRANQKMSEFYINIIKQRRQQTSEGDHDMISSFIRHTYRDGSPLKDHEIAHLMIALLMAGQHTSSASGSWALLHLADNPAIADALYQEQVKHFSTPDRKLRSMTYEELRELPLLDAVIRETLRLHPPIHSIMRYVRDDVIVPP…
MDBPgig1_00295	5341.XP_007325343.1	COG0308@1|root,KOG1047@2759|Eukaryota,38DQ5@33154|Opisthokonta,3NV5N@4751|Fungi,3UZY1@5204|Basidiomycota,226G3@155619|Agaricomycetes,3W4CD@5338|Agaricales	EIOV	GO:0000322,GO:0000323,GO:0000324,GO:0000328,GO:0003674,GO:0003824,GO:0004177,GO:0004301,GO:0005488,GO:0005575,GO:0005622,GO:0005623,GO:0005634,GO:0005737,GO:0005768,GO:0005770,GO:0005771,GO:0005773,GO:0005775,GO:0006508,GO:0006518,GO:0006629,GO:0006807,GO:0008104,GO:0008150,GO:0008152,GO:0008233,GO:0008235,GO:0008237,GO:0008238,GO:0008270,GO:0009056,GO:0009057,GO:0009987,GO:0012505,GO:0016787,GO:…	ko:K01254,ko:K15428	Q3SZH7.3	RecName: Full=Leukotriene A-4 hydrolase; Short=LTA-4 hydrolase; AltName: Full=Leukotriene A(4) hydrolase; AltName: Full=Tripeptide aminopeptidase LTA4H [Bos taurus]	Leuk-A4-hydro_C	PF09127.14	Leukotriene A4 hydrolase, C-terminal	MDPTTQSNYFQVASLHVAFDWVVDFRKKIISGSATHTVEVKEGGVKEVIFDTADLDLHGVQVQGKDVAYDVKDKHPVMGSALHIPLPDGLEAGAKVTVKVTYATTEACTALQWLEKEQTQGKSFPYLFSQCQPIYARALAPLQDTPSVKITYSANVSSVLPVLLSAIRQSPPSDGPAHDGKEIGKDSVVYSYDQPVPIPSYLIAIACGNVRYKPFKPLSGKTWKSGIWAEPEMIDAAYWEFSEDTNKLRKTQSPSRIDSSASDDFYSVSFLAAEEEIVTPYRFANLQENACLTFLTPTLLAGDRTLVDVVVHELTHSWFGNGVTHAHASHFWLNEGWTTYIERVLQEKLHSPAHRGFSFLIGSKALKDALKGYEDRPKYQRLMIEFEVGEDPDDAYSSI…
MDBPgig1_00296	221103.XP_007845097.1	COG5347@1|root,KOG0703@2759|Eukaryota,38IKR@33154|Opisthokonta,3NZDI@4751|Fungi,3UZQZ@5204|Basidiomycota,224D1@155619|Agaricomycetes,3W4KZ@5338|Agaricales	T	GO:0003674,GO:0005096,GO:0005575,GO:0005622,GO:0005623,GO:0005737,GO:0005829,GO:0006810,GO:0006888,GO:0006891,GO:0008047,GO:0008150,GO:0009966,GO:0010646,GO:0016192,GO:0023051,GO:0030135,GO:0030136,GO:0030234,GO:0030695,GO:0031410,GO:0031982,GO:0043085,GO:0043087,GO:0043226,GO:0043227,GO:0043229,GO:0043547,GO:0044093,GO:0044424,GO:0044444,GO:0044464,GO:0046907,GO:0048193,GO:0048583,GO:0050789,GO:…	ko:K12486	Q9UT34.1	RecName: Full=Uncharacterized protein C824.09c [Schizosaccharomyces pombe 972h-]	ArfGap	PF01412.21	Putative GTPase activating protein for Arf	MSRQDKATSERFTRTLRDLVKKPENKVCADCKRNGQSAPPRVVSHALSHGWMMTMSLPDPRWASWNIGVFLCIRCSGIHRGMGTHISKVKSVDLDVWTPEQMESIQKWGNHRANLYWEAHLKPGHVPPEHKMESFIRSKYETRRWAMEGPPPKDPSVLENGSPTAASSSPAPAITPPPPSSVPAHHRPAASISTRHAPSPSQSITSRQPQPHQLLSASHVNQPPRVAPPPPSAQAQAPSPSTQTQPTPAPTPQNDLFSLDFHAPAASATSTAHQSPSTKDVKQDILSLFSSPAAPAAPSAFAAQSPAFAQSSPWSQQQQVPQQQQAFAQSTSMMGQNGTGMWGVSSGWSAPVVPPAQGNFWGNSHPAPPTQTPIGVNPLANTNDIWGGGSGSATAGGDL…
MDBPgig1_00297	85982.XP_007323554.1	2E08U@1|root,2S7Q0@2759|Eukaryota,3A9ZT@33154|Opisthokonta,3P6QS@4751|Fungi,3V26W@5204|Basidiomycota,228XH@155619|Agaricomycetes			ko:K22386			GET2	PF08690.13	GET complex subunit GET2	MSAAARAEARRKAILSRGGDRLAKLTTSARGEDGSTYLNTDAPASRLSTFVGEDSSGMPTPPPRASPSPSQPSTHAAETFAAPNVDPSVWSPEQQAQLLQALMGGVTPPRPLPGMPQLDAGSKEEGISATPPDDPFAAMMTSLQQQQQHAPSGQSGGKGPAVAQGPPSRLQKLMPFVHLGAMWILLSYFVLYKEPEMFKVRTHSSMDVGIWSRWAELTRSPSVEGAWGIALVPFFWVFTTIQIVLHSMRIISGFDAVQPPALLGLALPHLPQTLSSIIINGMKYMQMASLFLDDIAGLIVGIGFIIFFSNLFSQ
MDBPgig1_00298	5346.XP_001828522.1	29J6T@1|root,2RSEW@2759|Eukaryota,3ADA3@33154|Opisthokonta,3P8S0@4751|Fungi,3V5VF@5204|Basidiomycota,22A0G@155619|Agaricomycetes,3W8AR@5338|Agaricales	S		ko:K17404			L51_S25_CI-B8	PF05047.19	Mitochondrial ribosomal protein L51 / S25 / CI-B8 domain	MARKPKTIPGPSRLSKILANLNASPRLELTNLQSLRLTLASKNDHFGARHFLKDQLPRIRWANPNLNIEVERVPKSLKESWRPELSLQFTNGTEKTLDLQDKWSTAIVRELMDAAGDKSWFRWKEEAAVTGSSLLPGEELEPEAVPSSTTRPPSLGEFRARQAQSAAAKAAATPIPPTSTPAASPTATV
MDBPgig1_00299	104355.XP_007861397.1	KOG2897@1|root,KOG2897@2759|Eukaryota,395KK@33154|Opisthokonta,3Q2Q3@4751|Fungi,3V3BC@5204|Basidiomycota,22EKJ@155619|Agaricomycetes	S		ko:K11664			YL1	PF05764.16	YL1 nuclear protein	MDEDAAPTEFLATRRSKRSTAGNRMEVALAELGVEDLSKDVEDDRDFHVERDEEDVFESDFESTDEEAPQGEGEASEKQVQEEEKRERKASILTCSLSRMLRVMQRATFHPEAFSKAKETKIKTPKAKLNRRVSLGVVVDAETGEVLEGETEEVPVASPVVAGKRKSKRSHTVLNTSATVSRLRLEEEKRAAAPKKSKIEAKVYTQDELIARALDNEEGNIVEHRNYLQLEDEKRKRARVVRTAISGPVLRWVSKAEEEKVRVEVEVPVVQSPVPVPAPRTIQMPATSAYGPGPVLQLSPVTFPPTSSGTLTYAQYPYTTNLPYTQAATQAAAQSYGAGASTSAPTTTSYSGYASWYPYQPRPAVVPEKEKQVVEKVEKVAKCYLVHELDQKEGVQKPG…
MDBPgig1_00300											MQRTSNERTSPHVASQIPPVPHDRLVDAMKAFLAVEPGIEETAENKEIFDLINKYFNPSSHISSTETRYLYAKLNKRVKDVAVGQLAEEYIEDLEVSPFTKYDNFSFSQWHEGVPPARVELYESVFNVVSRSKLFTELGGGARPPPKALQYVTAAIASKEIDPRVAADRLYALTDGSRAHAEACGLLGRREFCCHKFSY
MDBPgig1_00301	221103.XP_007856039.1	COG0249@1|root,KOG0220@2759|Eukaryota,38GMT@33154|Opisthokonta,3NXFQ@4751|Fungi,3UZIB@5204|Basidiomycota,225HB@155619|Agaricomycetes,3W58X@5338|Agaricales	L	GO:0000003,GO:0000228,GO:0000280,GO:0000793,GO:0000794,GO:0000795,GO:0003674,GO:0003676,GO:0003677,GO:0003690,GO:0003824,GO:0005488,GO:0005575,GO:0005622,GO:0005623,GO:0005634,GO:0005694,GO:0006139,GO:0006259,GO:0006281,GO:0006298,GO:0006310,GO:0006725,GO:0006807,GO:0006950,GO:0006974,GO:0006996,GO:0007049,GO:0007059,GO:0007127,GO:0007129,GO:0007131,GO:0008094,GO:0008150,GO:0008152,GO:0009987,GO:…	ko:K08740	O15457.2	RecName: Full=MutS protein homolog 4; Short=hMSH4 [Homo sapiens]	MutS_V	PF00488.24	MutS domain V	MTAASTRHEGSYVVALIEGRGVAREVGLAALDKDTGKVMLVQLADCQTYVKTLHQMHLHFPSTILVPDTFVSATEVALGSAAKNSYNASLMVEYIQEEFPYVPLESVGRKYWNDVGGLEFISQLCIDDEDRTATMLAVSQKYYALSAACALFKYAEAKLNTRFASHSLRIRYVPVEGTMMIDPETVKNLELVSSSVHKKSKLTLFGYVLILLHNHLPPTGLNDIAIRILNHTYTPMAARLLRVNILSPITVPDAINARLDFVEELIQCEDKFTDTRDALRTFKKMDFDKLVAALTTSEAQLVNSAKSASMRISQLLDLRNAIQGIPILEQALSGGQCHLMRIVHSMLADERLTRIETLVSSHLNEESAPSKFGIAAVNARVYALKANTNHLLDVARETY…
MDBPgig1_00302	5286.M7WJW4	COG2801@1|root,KOG0017@2759|Eukaryota,38F42@33154|Opisthokonta,3NVKU@4751|Fungi,3UXZ9@5204|Basidiomycota,2YFR4@29000|Pucciniomycotina	L			P20825.1	RecName: Full=Retrovirus-related Pol polyprotein from transposon 297; Includes: RecName: Full=Protease; Includes: RecName: Full=Reverse transcriptase; Includes: RecName: Full=Endonuclease [Drosophila melanogaster]	RT_RNaseH	PF17917.4	RNase H-like domain found in reverse transcriptase	MSSLPLRAPPRSLIRLLEVSRYLAVPFAVSRCLAVSRGASHDLAALKLSRTFTFTLVYVVHFSFFALLSLYSSHSSLPQTVKLPPRKTTAPVETRTQVARTLRGRFAVAENAAASGTSDSPSLPGSPPETPQISPAELFSLSPLSDLSISPKSLQDTPASTYNTPHCSPVTADDAHTATPTQVRPHLPPRYLSSVPFYCPIMPQKLAEVKQKTPESMPILREGKLMPAVVKTFEAKLLNYFMLKDTGPEKQVPVTLACVEDPLIMEWIAAEGEALKKMAFEEFMLAFRSKWLDEHWDLKVRRELFAMQQGEFESFASFESAFSAKNVMLADTIHYLSEAERRGHLDARMNEDTAKDCQAEKCHLIPKYDDWRNAVVAIDDRRRHHLTLIQKHAKPATYT…
MDBPgig1_00303	160860.XP_007341227.1	2EA8S@1|root,2SGHH@2759|Eukaryota,3AN75@33154|Opisthokonta,3PF19@4751|Fungi,3V99T@5204|Basidiomycota,22AHX@155619|Agaricomycetes,3H79C@355688|Agaricomycetes incertae sedis						Dimer_Tnp_hAT	PF05699.17	hAT family C-terminal dimerisation region	MLLFAVKYQKAIDKITSNKNYNLRKFELMDKEWDTATQLCKVLKIFKDTTLFFSRSTPNIAKVLEVFDYFDEKLATHSLVDSFKPAIKAALSIAKKTINRYYNKMDYSEIYCIAMVLHPEDKLQYFQHAGWAQNWKTAEETIRDEYQHFYESHDVENISPAPETKSQTPSQCKESSNMFDNLPYRASHTSSAKAKADKLKLYLESPPEEVDNTLKWWQVKRTVYPRLYRMALDYLTISTTSVDVKRLFSRGHLVLSHVCNRMSVRGHPMTPFYFPLSRPLSALSRVTLACHLYHFVLLLDLSYAFAKVLRYFSRSRGASRDVSRGLSRDVSRGLSRGPSKHLVASRTFLDISPSLSFIIDPSPSP
MDBPgig1_00304	65672.G4T9D2	COG2801@1|root,KOG0017@2759|Eukaryota,38DPC@33154|Opisthokonta,3NUZ7@4751|Fungi,3UY7N@5204|Basidiomycota,227R3@155619|Agaricomycetes,3H58M@355688|Agaricomycetes incertae sedis	L			P10978.1	RecName: Full=Retrovirus-related Pol polyprotein from transposon TNT 1-94; Includes: RecName: Full=Protease; Includes: RecName: Full=Reverse transcriptase; Includes: RecName: Full=Endonuclease [Nicotiana tabacum]				MVMMRMMRMRMRSEDEDENEGEEDEEGDEEEDDGSMGKNLGGEVDEDKEEGTDNEMEVDTMATPCKVSSNYKQVASESPTADRIHKNTRRSVSHSTATSSSSSATTPALSRSPSPDKGDMDEDDCQDAFRISGGHAHGNALGNAANMADLDIVKIRGKKRWPNWGLNPGPSGFSPDALTTELNGLGFPTNSKHHNPTLDVPPLSVPLTIRGTTMAPILGRGPLPPLYHYPPLGYAMVMTRAVAIPHSGHVLDYKQQTSLRMQPSVESDPALGMQPTLYHHKGHAYGRANGAHRPQYTYRRGLQSLVVIGSLNKAILRLIWTLITSSKHHFIALITTSLTCFKKYKTWAETQTGKRLRTFRSDQGGEYMGKQFHRYLEENGINHQYSNRNRPQQNGVAER…
MDBPgig1_00305	65672.G4T9D2	COG2801@1|root,KOG0017@2759|Eukaryota,38DPC@33154|Opisthokonta,3NUZ7@4751|Fungi,3UY7N@5204|Basidiomycota,227R3@155619|Agaricomycetes,3H58M@355688|Agaricomycetes incertae sedis	L			P10978.1	RecName: Full=Retrovirus-related Pol polyprotein from transposon TNT 1-94; Includes: RecName: Full=Protease; Includes: RecName: Full=Reverse transcriptase; Includes: RecName: Full=Endonuclease [Nicotiana tabacum]	RVT_2	PF07727.17	Reverse transcriptase (RNA-dependent DNA polymerase)	MVTLRLSHKHHDGIKQMLKENMVIGMTLDSSAKPDPVCEPCKAGKMVAHPFTSSETRATELLELVHSDVHYVGEVSHSGHKYWITFIDDYSRLKAVFPMKLKSDSLACFKKYKTWAETQTGKRLRTFRSDQGGEYMGKEFHRYLEENGINHQYSNRNRPQQNGVAERANRLLSERITAMLNEAGLSLAFWGECLAALVHVLNRCITSTVLHATPYEVWNRKKPSVEHLRVWGCVAYVHVQKDKREHLGSHFEKCIFIGYPDQTKGWRFYNPATKKVILCERADFDERYNYAGKLLRGQPPSDLNSTPPLPKPPTTPTHTDHKKDQPSVHLPDAGNGDDGDDDDNGDGGGNDAARQDVDEDSEAGEAHEPPPPPPRRPAARHRRIESPPPPGEWWKIPKP…
MDBPgig1_00306	65672.G4TWW2	COG2801@1|root,KOG0017@2759|Eukaryota,38DPC@33154|Opisthokonta,3NUZ7@4751|Fungi,3UY7N@5204|Basidiomycota,227R3@155619|Agaricomycetes,3H58M@355688|Agaricomycetes incertae sedis	L			P10978.1	RecName: Full=Retrovirus-related Pol polyprotein from transposon TNT 1-94; Includes: RecName: Full=Protease; Includes: RecName: Full=Reverse transcriptase; Includes: RecName: Full=Endonuclease [Nicotiana tabacum]	RVT_2	PF07727.17	Reverse transcriptase (RNA-dependent DNA polymerase)	MSDSTSSQAIKIKPLNNSNYQEWRGEMKARLMSLALWRLVSGKEKKPSVSAEADKWELKAEKAAGEIYLLIEADQRVHVRGIEEDPIAMWEALEKAHLTKRPGARFNAYDDLFNIRKEEAEGLMELGNRIEKAMANIQNLRPQSFTVEQLDEELQCMALIRALPEDYKHLSSALLLVDKLDKHTILQAFRSEELNRQRTENANRAAVGGFRGRGRGRGRGRGGRGGPVQNLAHNQCRNCLKTGHWGWECTEPPRSGGGGAASNGTGNLGSSGNHAKQAAEEQADIVTEFAGQASTTSHYALGTSSNTDHWNTDTGATSHMTPHKDWIRNYTPLRVGIRLADHRVIYSAGVGDVLFRPLINGKIARDVQISRVLHVPDLHNNLLSVLYLTKNKGFRVEIQ…
MDBPgig1_00307	65672.G4T9D2	COG2801@1|root,KOG0017@2759|Eukaryota,38DPC@33154|Opisthokonta,3NUZ7@4751|Fungi,3UY7N@5204|Basidiomycota,227R3@155619|Agaricomycetes,3H58M@355688|Agaricomycetes incertae sedis	L			P10978.1	RecName: Full=Retrovirus-related Pol polyprotein from transposon TNT 1-94; Includes: RecName: Full=Protease; Includes: RecName: Full=Reverse transcriptase; Includes: RecName: Full=Endonuclease [Nicotiana tabacum]	RVT_2	PF07727.17	Reverse transcriptase (RNA-dependent DNA polymerase)	MTTKLCTPAWEPREPTPAIQESDDEEEDNGGEPEDDDEEDAFEVEGIKLAPGERLVEPETYKQAMKTPYAEKWHEAAVEEIKAHLSNGTWTLVTLPEGYQAIGSRWVFRVKYLADGSIERFKGRVVAKGFSQRPGFDYFETWASPSRIGTIKIVMALAALDGMHLRSVDISHAFINSPIDCEVYMEQPAGFVQKGPHGEKMVCKLNKSIYGLKQSPRLWDEVLGEALESMGFRNIYSDPALRIYDNGSLRIIVPVWVDDLTIASKSKPALDKFVVDLSKHFKLRDLGETTYLLGMEIKRDWDSSKLYLSQRQYIINKLAEFGMSDCKPVGTPLLPGTKLTKEDCPSTWAEAKEMASIPYMSAVGSVLYLAMMTRPDIAFAASALARFNSNPGMNHWKAV…
MDBPgig1_00308	65672.G4TWW2	COG2801@1|root,KOG0017@2759|Eukaryota,38DPC@33154|Opisthokonta,3NUZ7@4751|Fungi,3UY7N@5204|Basidiomycota,227R3@155619|Agaricomycetes,3H58M@355688|Agaricomycetes incertae sedis	L			P10978.1	RecName: Full=Retrovirus-related Pol polyprotein from transposon TNT 1-94; Includes: RecName: Full=Protease; Includes: RecName: Full=Reverse transcriptase; Includes: RecName: Full=Endonuclease [Nicotiana tabacum]	RVT_2	PF07727.17	Reverse transcriptase (RNA-dependent DNA polymerase)	MEATEKAAGEIYLLIEADQRVHVRGIEEDPIAMWEALEKAHLTKRPGARFNAYDDLFNIRKEEAEGLMELGNRIEKAMANIQNLRPQSFTVEQLDEELQCMALIRALPEDYKHLSSALLLVDKLDKHTILQAFRSEELNRQRTENANRAAVGGFRGRGRGRGRGRGGRGGPIPNLAHNQCRNCLKTGHWGWECTEPPRSGGGGAASNGTGNLGSSGNHAKQAAEEQADIVTEFAGQASTTSHYALVTSSNTDHWNTDTGATSHMTPHKDWIRNYTPLRVGIRLADHRVIYSAGVGDVLFRPLINGKIARDVQISRVLHVPDLHNNLLSVLYLTKNKGFRVEIQKDSMNFERDGHILFTATVNNAGVGYLDGYTVGLENVHAAATLPLTLALWHRRLSHQ…
MDBPgig1_00309	65672.G4TWW2	COG2801@1|root,KOG0017@2759|Eukaryota,38DPC@33154|Opisthokonta,3NUZ7@4751|Fungi,3UY7N@5204|Basidiomycota,227R3@155619|Agaricomycetes,3H58M@355688|Agaricomycetes incertae sedis	L			P10978.1	RecName: Full=Retrovirus-related Pol polyprotein from transposon TNT 1-94; Includes: RecName: Full=Protease; Includes: RecName: Full=Reverse transcriptase; Includes: RecName: Full=Endonuclease [Nicotiana tabacum]	RVT_2	PF07727.17	Reverse transcriptase (RNA-dependent DNA polymerase)	MSDSTSSQAIKIKPLNNSNYQEWRGEMKARLMSLALWRLVSGKEKKPSVSAEADKWELKAEKAAGEIYLLIEADQRVHVRGIEEDPIAMWEALEKAHLTKRPGARFNAYDDLFNIRKEEAEGLMELGNRIEKAMANIQNLRPQSFTVEQLDEELQCMALIRALPEDYKHLSSALLLVDKLDKHTILQAFRSEELNRQRTENANRAAVGGFRGRGRGRGRGRGGRGGPIPNLAHNQCRNCLKTGHWGWECTEPPRSGGGGAASNGTGNLGSSGNHAKQAAEEQADIVTEFAGQASTTSHYALVTSSNTDHWNTDTGATSHMTPHKDWIRNYTPLRVGIRLADHRVIYSAGVGNVLFRPLINGKIARDVQISRVLHVPDLHNNLLSVLYLTKNKGFRVEIQ…
MDBPgig1_00310	202698.XP_007378080.1	2E1UA@1|root,2S94A@2759|Eukaryota,3A9M8@33154|Opisthokonta,3P86N@4751|Fungi,3V5G8@5204|Basidiomycota,229ES@155619|Agaricomycetes,3H6S1@355688|Agaricomycetes incertae sedis									MKAYYQCRPPFTGSHQDGLEYWQTLVVNANEHPIKKLAVILFSVVPHTAEVERLFSQLGNTQSVKRCNLTIENFKTLGKLCSNYSSKLYEKDCAEGTPTHHLATDLDKNFTWTPLLTVEANHREAYLAIEDITEEDIEEAFGGVQKEGSSMVEPDGMEVLEGNVY
MDBPgig1_00311	85982.XP_007312222.1	2AIR6@1|root,2RZ5B@2759|Eukaryota,3AQEE@33154|Opisthokonta,3PFF6@4751|Fungi,3V68M@5204|Basidiomycota,22B0Q@155619|Agaricomycetes						Retrotran_gag_2	PF14223.9	gag-polypeptide of LTR copia-type	MSDSTSSQAIKIKPLNNSNYQEWRGEMKARLMSLALWRLVSGKEKKPSVSAEADKWELKAEKAAGEIYLLIEADQRVHVRGIEEDPIAMWEALEKAHLTKRPGARFNAYDDLFNIRKEEAEGLMELGNRIEKAMANIQNLRPQSFTVEQLDEELQCMALIRALPEDYKHLSSALLLVDKLDKHTILQAFRSEELNRQRTENANRAAVGGFRGRGRGRGRGRGGRGGPQ
MDBPgig1_00312	65672.G4TWW2	COG2801@1|root,KOG0017@2759|Eukaryota,38DPC@33154|Opisthokonta,3NUZ7@4751|Fungi,3UY7N@5204|Basidiomycota,227R3@155619|Agaricomycetes,3H58M@355688|Agaricomycetes incertae sedis	L			P10978.1	RecName: Full=Retrovirus-related Pol polyprotein from transposon TNT 1-94; Includes: RecName: Full=Protease; Includes: RecName: Full=Reverse transcriptase; Includes: RecName: Full=Endonuclease [Nicotiana tabacum]	RVT_2	PF07727.17	Reverse transcriptase (RNA-dependent DNA polymerase)	MIIIFTFPRFLLGVVNPGACWILSTLYHRSCCLVVNKSSQDYCGPIPNLAHNQCRNCLKTGHWGWECTEPPRSGGGGAASNGTGNLGSSGNHAKQAAEEQADIVTEFAGQASTTSHYALGTSSNTDHWNTDTGATSHMTPHKDWIRDYTPLRVGIRLADHRVIYSAGVGNVLFRPLINGKIARDVQISRVLHVPDLHNNLLSVLYLTKNKGFRVEIQKDSMNFERDGHILFTATVNNAGVGYLDGHTVALENVHAAATLPLTLALWHRRLSHQHHDGIKQMLKENMVIGMTLDSSAKPDPVCEPCKAGKMVAHPFTSSETRATELLELVHSDVHYVGEVSHSGHKYWITFIDDYSRLKAVFPMKLKSDSLACFKKYKTWAETQTGKRLRTFRSDQGGEY…
MDBPgig1_00313	85982.XP_007314333.1	COG2801@1|root,KOG1911@1|root,KOG0017@2759|Eukaryota,KOG1911@2759|Eukaryota,38F42@33154|Opisthokonta,3NVKU@4751|Fungi,3UXZ9@5204|Basidiomycota,22C0E@155619|Agaricomycetes	L	GO:0003674,GO:0003824,GO:0003964,GO:0005575,GO:0005622,GO:0005623,GO:0005634,GO:0006139,GO:0006259,GO:0006278,GO:0006725,GO:0006807,GO:0008150,GO:0008152,GO:0009058,GO:0009059,GO:0009987,GO:0016740,GO:0016772,GO:0016779,GO:0018130,GO:0019438,GO:0034061,GO:0034641,GO:0034645,GO:0034654,GO:0043170,GO:0043226,GO:0043227,GO:0043229,GO:0043231,GO:0044237,GO:0044238,GO:0044249,GO:0044260,GO:0044271,GO:…		Q89703.1	RecName: Full=Putative enzymatic polyprotein; Includes: RecName: Full=Protease; Short=PR; Includes: RecName: Full=Reverse transcriptase; Short=RT; Includes: RecName: Full=Ribonuclease H [Cassava vein mosaic virus]	RT_RNaseH	PF17917.4	RNase H-like domain found in reverse transcriptase	MGTYMCPYTDDLLDPHQAAWDQITSLIRLMETMAHEGLSSITVAKSTLNSMVENFDADVDGIICEQMWMEQDIWNLLWKVPDEEHSSRKILFGKALKQSLKVGSRVTLACHLYHFALLLDPSYAFSRSRDISRCFSRSRDVSRCLAVLLVISRYLAMSSRSSSWSLEASLHFSFFALLSLYSSHSSLIRAALRSIPLSLRAHVIFFSFLLFTLEPYGKRPDRRKTARPSIFDQSVIPSALLLSRDSRDSLEPMSDLPETDAELSARLAAQVLEMRSHVEQQDATLRQILDKLERLSPATAHEPRASTSGLESSIHAPTPSPSSNNSRLKPAPPPLFDGKRENGRAFLNSLRIYFQLRPTDFPDDQTRIVWALSYFQKERAKEYSNMVFRSPRSPYFEDW…
MDBPgig1_00314											MSSLPLRAPPRSLIRLLEVSRYLAVLLAVSRCLAVSRGASRDLAVSRDVFAVFLVVSRSISSLLLLRSLISLLFSLFSNPCGAPLHPSFTSRPCDILLFPSLQWLRYYTVVAIVLTPRIYSSHLVGGTP
MDBPgig1_00315	5334.XP_003037634.1	COG5599@1|root,KOG0789@2759|Eukaryota,3AGYB@33154|Opisthokonta,3NW1A@4751|Fungi,3VCCZ@5204|Basidiomycota,224SN@155619|Agaricomycetes,3W5ZM@5338|Agaricales	T	GO:0000003,GO:0000173,GO:0000188,GO:0000746,GO:0000747,GO:0001932,GO:0001933,GO:0003674,GO:0003824,GO:0004721,GO:0004725,GO:0005575,GO:0005622,GO:0005623,GO:0005634,GO:0005737,GO:0006355,GO:0006464,GO:0006469,GO:0006470,GO:0006793,GO:0006796,GO:0006807,GO:0006950,GO:0006970,GO:0007154,GO:0007165,GO:0007231,GO:0007346,GO:0007584,GO:0008150,GO:0008152,GO:0009605,GO:0009628,GO:0009889,GO:0009890,GO:…	ko:K01104,ko:K19806	J9VT33.1	RecName: Full=Copper-dependent transcription factor 1 [Cryptococcus neoformans var. grubii H99]	Y_phosphatase	PF00102.30	Protein-tyrosine phosphatase	MSFFSAVKNETGEDNVRTFAEAISQRPFAPLSAPPLLNAAVMNHSGAATTSTTSTPSFIPVPPSSLLPWLNDPTTLVVDIRPPQAYTAARLPRALSLSVPSTLLKRPNFSLERLIAMLPSATTRSRFNKWHTAARIIVYDADSAAIPDHSNIHGLLRKFRNDSALFTGDLAWVVGGFQAVWRDQPRLIDNNPPSPEAETEDDEHGGSRHVLRARDLPISVFASAAIRAPPPRPSSLAARIQAQGIPSRSRSLSAVVDIPTISSTSIMALSIPATQPAYNPFFDTIRQNTELSHGITERIALRLPRRVRKRILDLPFRWLQDIARKADPLTPPPLDQPDPTQSDSSCASDSDNSYHSPPLLLSPNPLPDPADVDEGTEALAMQFYRIELAEQRRLIGVMD…
MDBPgig1_00316	40492.XP_007303863.1	KOG0988@1|root,KOG0988@2759|Eukaryota,38HE1@33154|Opisthokonta,3NV3Z@4751|Fungi,3V45P@5204|Basidiomycota,2268U@155619|Agaricomycetes,3H6V4@355688|Agaricomycetes incertae sedis	A			Q9SG02.1	RecName: Full=RNA-dependent RNA polymerase 6; Short=AtRDRP6; AltName: Full=Protein SILENCING DEFECTIVE 1; AltName: Full=Protein SUPPRESSOR OF GENE SILENCING 2; AltName: Full=RNA-directed RNA polymerase 6 [Arabidopsis thaliana]	RdRP	PF05183.15	RNA dependent RNA polymerase	MASISVRRLQKELNEIKTDGCPVGINLVKADDFATWWFTIEVMGDSLYKDEVHTLQFRFDNQYPISSPAVQFVITDGREAPVHPHVYSNGHICASILGNEWSPVLSVVAVCVTLQSMLASCKKKERPIDNDRYVRHAPDNPKKTRFHYDGTTFTIPVASSHLSISLLRSLDDDHPPSLSINVIEPSSINMQHDIRFIEGTLFLTVGTRLPSLQVFDRSTNVLALTQRGSDAMQIFMRGVAFRDNEDDLKASLATILHRPPFPTTYKMNFHIQLFRRGTTPLGRGLLTFPNAALAQLFLRMYPRGLIISGRTVQFLPSTREPDQALIQKVASSEWEDPIQLRRERQRITEDSAPIVISRASFGRFCPDGVFSAEVDIRGPETKIVCNIDLRQLQLLVPAP…
MDBPgig1_00317	5341.XP_007325531.1	COG0181@1|root,KOG2892@2759|Eukaryota,38D6W@33154|Opisthokonta,3NU7D@4751|Fungi,3UZJX@5204|Basidiomycota,2281Y@155619|Agaricomycetes,3W3Z3@5338|Agaricales	H	GO:0003674,GO:0003824,GO:0004418,GO:0005575,GO:0005622,GO:0005623,GO:0005634,GO:0005737,GO:0006725,GO:0006778,GO:0006779,GO:0006783,GO:0006807,GO:0008150,GO:0008152,GO:0009058,GO:0009405,GO:0009987,GO:0016740,GO:0016765,GO:0018130,GO:0019438,GO:0033013,GO:0033014,GO:0034641,GO:0042168,GO:0042440,GO:0043226,GO:0043227,GO:0043229,GO:0043231,GO:0044237,GO:0044249,GO:0044271,GO:0044419,GO:0044424,GO:…	ko:K01749	Q6BM23.1	RecName: Full=Porphobilinogen deaminase; Short=PBG; AltName: Full=Hydroxymethylbilane synthase; Short=HMBS; AltName: Full=Pre-uroporphyrinogen synthase [Debaryomyces hansenii CBS767]	Porphobil_deam	PF01379.23	Porphobilinogen deaminase, dipyromethane cofactor binding domain	MMSSEQRTFTLASRASQLAQIQTNIVLDALQKAFPSTDAGNPKFATSFMSTAGDKNQSQALYLLGGKALWTKELEVALKEGVVDMLVHSLKDVPTTLPEGCVLGAILEREDPVDSLVVKAGKPWKTLGDLADGSVVGTSSVRRTAQLRRKFPKLEFLDVRGNLNTRFAKLDAPDGPYAALILAKAGIVRMGWGHRISSDITPPTLYHAVSQGALGVEIRADDEEALKLCGVLTHWETEWRCLAERACLRVLEGGCSVPVGVFSELKTSTSLRITGCVTGIDGSAHVEETLEETVNSKEEAEAVGVRLARRLMENGARAILDEINEDRERRAAEAA
MDBPgig1_00318								F-box-like	PF12937.10	F-box-like	MSGNSERELTASMHRLPGELILAIIGHLSHDTKSLKSCSLVCHSWVEPAQTYLFQNTDISINPSTAFQPCTQLFQILQSSPHIPHYIRHLSIVFHEASLQALLPLPAVRSLMIVSTVCHPWHDLPHTFFLPLISNPMLEKLCISGVTISHSGEELIQILRRCANSIQTLILSDIWCAGSDSHSGYGDHEEEVNTTTNAVELTKLGEFVMEGYVPEFGSALTMPNLQFLRLELLAYADESRRRTLSCIPRTLKSLLLDCWNGTVPDLIPSFQEYSELRTIHFSSWHQLTLDAFIGPFTHTPLHTFRHLEYVLLSMRSPSLFKTLLIMFPYDGEVDHTDPASLQGIRIRGIGCLKDLVADVRARLHYLDSKGALELRLWDKRFRACMDDEFSKLDFLQRIM…
MDBPgig1_00319	164328.Phyra83367	KOG0598@1|root,KOG0598@2759|Eukaryota,3Q8BW@4776|Peronosporales	T			Q54UZ1.1	RecName: Full=Probable serine/threonine-protein kinase DDB_G0280717 [Dictyostelium discoideum]	Pkinase	PF00069.28	Protein kinase domain	MFSKLQQVFASKATKKPLPMPPTMEKRNPESNTLTNSSTASTSTVVAQPEYYNARFKRLHPTELKKGHDRFKAIDRITGRVCELKVTRITALKPEELIQNCHELAALQAVEDDPNFVTLGGRWEEGIEAYQETEFMPFSLEAARTEQHFDAGRIRLYAAHIVNALEILHNQGITHNNIKLTNIFLSATGRPVLGGMGKAKMLKKILACDDDFYDFNVTDGAEGGHFFLGMDYNPDEFSRDIRGLAKSLYKMTTGRRLRRNIYGQPIQQPGDKIPKPLWDLINIIIDPYPSKLKTHIAHVKAHPYFAGINWDKIASPDAGTFNPAPVIAPKPKDPNATIFTDVPEIECDWQMAYLKAKLKPTATPPPDLQRMTLDTALRAYAPPGGAGAPRYFSSIEQEE…
MDBPgig1_00320	221103.XP_007851949.1	29J6P@1|root,2RSES@2759|Eukaryota,3AYGB@33154|Opisthokonta,3PJKV@4751|Fungi,3V8Z1@5204|Basidiomycota,22DMB@155619|Agaricomycetes,3W7I9@5338|Agaricales									MMRMELPAELLQGIIHHLSHDTKSLKSCSLVSHSWVRPAQTYLFQNTDFSINPSTAFQPCRQLFQILQSSPHISPYIRHLSIVFHGDPLQETLQAFLQLLPAVRSLKIVSADCHSWHDIPHTFFLPLISNPLLEKLCISGVTVSYSGDELIQFLRHCANSIQTLILTDIWSPDSDSHSSEGGHHKEVVNTTTDPVELSKLREFVMEGYVPEFGTALTMPNLQFLHLELLTYADESRRRTLSCIPRTLKSLLLDCWNASIPDLIPSFQEYSELRTIHFSAWHQGTLDAFTEPFCRTPSYTFRHLEYMLFSMCLPLSSERRYLSRWDPSVWDRVAAGLDPLLSFGQFKTLLIMFPYDGEVDHTDPASLQGIRIRGIGCLKDLVADVRARLHYLDSKGALEL…
MDBPgig1_00321	5346.XP_001828936.2	COG0694@1|root,KOG2358@2759|Eukaryota,38H60@33154|Opisthokonta,3NYHI@4751|Fungi,3UZ6R@5204|Basidiomycota,225YI@155619|Agaricomycetes,3W58E@5338|Agaricales	O	GO:0005575,GO:0005622,GO:0005623,GO:0005737,GO:0005739,GO:0005759,GO:0006807,GO:0008150,GO:0008152,GO:0010467,GO:0019538,GO:0031974,GO:0043170,GO:0043226,GO:0043227,GO:0043229,GO:0043231,GO:0043233,GO:0044238,GO:0044422,GO:0044424,GO:0044429,GO:0044444,GO:0044446,GO:0044464,GO:0051604,GO:0070013,GO:0071704,GO:0097428,GO:0106035,GO:1901564	ko:K22074	Q9LIG6.1	RecName: Full=NifU-like protein 4, mitochondrial; Short=AtNfu-III; Short=AtNfu4; Flags: Precursor [Arabidopsis thaliana]	Nfu_N	PF08712.14	Scaffold protein Nfu/NifU N terminal	MTLSTFVPSTRNRLESQMRPPLARSMFIQSEATPNEDSLKFIPGVPVMEEGTAEFLDTRAALKSPLAIRLMGIEGVKGVFYGPDFVTVSKDSENPWAVLKPEIYSILMEQFSSGQPLFRSEEDKDAAGPQDTKILDTDSETVAMIKELLETRVRPAIMEDGGDIEYRGFDEESGVVEVKLKGSCRGCDSSTVTLKSGIERMLMHYVPEVKGVEQVLDQEEEMSLNEFSKLEKRLADEATKKDSSMAQYMSV
MDBPgig1_00322	85982.XP_007323581.1	COG0438@1|root,KOG2941@2759|Eukaryota,38CDI@33154|Opisthokonta,3NTXV@4751|Fungi,3UZEW@5204|Basidiomycota,226MK@155619|Agaricomycetes	O	GO:0000030,GO:0003674,GO:0003824,GO:0005575,GO:0005622,GO:0005623,GO:0005737,GO:0005783,GO:0006464,GO:0006486,GO:0006487,GO:0006488,GO:0006490,GO:0006629,GO:0006807,GO:0008150,GO:0008152,GO:0009058,GO:0009059,GO:0009100,GO:0009101,GO:0009987,GO:0012505,GO:0016740,GO:0016757,GO:0016758,GO:0019187,GO:0019538,GO:0034645,GO:0036211,GO:0043170,GO:0043226,GO:0043227,GO:0043229,GO:0043231,GO:0043412,GO:…	ko:K03842	Q921Q3.3	RecName: Full=Chitobiosyldiphosphodolichol beta-mannosyltransferase; AltName: Full=Asparagine-linked glycosylation protein 1 homolog; AltName: Full=Beta-1,4-mannosyltransferase; AltName: Full=GDP-Man:GlcNAc2-PP-dolichol mannosyltransferase; AltName: Full=GDP-mannose-dolichol diphosphochitobiose mannosyltransferase [Mus musculus]	Glyco_trans_1_4	PF13692.9	Glycosyl transferases group 1	MTTRGSGDCAVKPIIARAMDPSSSSTTTTTWVPPLLTTTILLFVAWKIWHFLKYPPKPSFRHRSVAILVLGDIGRSPRMMYHAESFAQIPFETYFIGYGGSEPIPSLKRLPHVHFIYLSEPPSFLQKIPFIISGPLKVLTQISTILFALLFEVADPPEFILVQNPPSIPTLALVWLVSRIRGSKVIIDWHNLGYTILALKLGDQHLFVRMAKKFEAAFGRTAYAHLFVTQAMHDFLVKEWDLVGIKAVLHDRPPKHFHKSSPQDVHRLFRDLAPHFTHGSLAGFVPDFSLPYSTPLTTTPSQSPLTTVTTPAFNRVQLPVLRPDRPALVVSSTSWTPDEDFGILLSALELYEKKARNRKAAGALPKLLVILTGKGPQKEMYMERVRKLQTGEEGDGWKW…
MDBPgig1_00323	221103.XP_007842545.1	COG1500@1|root,KOG2917@2759|Eukaryota,38DFK@33154|Opisthokonta,3NYU7@4751|Fungi,3UZZX@5204|Basidiomycota,227RD@155619|Agaricomycetes,3W3E1@5338|Agaricales	J	GO:0003674,GO:0003676,GO:0003723,GO:0005085,GO:0005488,GO:0005515,GO:0005575,GO:0005622,GO:0005623,GO:0005634,GO:0005737,GO:0006139,GO:0006364,GO:0006396,GO:0006725,GO:0006807,GO:0006996,GO:0008150,GO:0008152,GO:0009987,GO:0010467,GO:0016043,GO:0016070,GO:0016072,GO:0019899,GO:0022607,GO:0022613,GO:0022618,GO:0030684,GO:0030687,GO:0032991,GO:0034470,GO:0034622,GO:0034641,GO:0034660,GO:0042254,GO:…	ko:K14574	O14179.1	RecName: Full=Ribosome maturation protein sdo1 [Schizosaccharomyces pombe 972h-]	SBDS	PF01172.21	Shwachman-Bodian-Diamond syndrome (SBDS) protein	MPQIQQPSGQIKLTNVSIVRLKKGGKRFEIACYKNKVQEWRNGVETNLDDVMQITNVFVNVSKGEVAKSGDLKKAFGTPDVDTIIQEILKKGELQVGEKERDHDLSSLRREIATLVAEKCVDPKTQKPYAVGLIEKAMTEAGFSVKQGKTAKSQVSECIRQIQASSALEIQRARMRIKVSMPTDDGKRLREKVIEGVEKVEEEKTTDTEWETILLIDPSQFRVINDLLQKECKGRGRIETLTLSATAGN
MDBPgig1_00324	221103.XP_007842543.1	KOG3771@1|root,KOG3771@2759|Eukaryota,38I4I@33154|Opisthokonta,3NU0B@4751|Fungi,3UXXZ@5204|Basidiomycota,227D1@155619|Agaricomycetes,3W54D@5338|Agaricales	U	GO:0003674,GO:0005085,GO:0005086,GO:0005488,GO:0005515,GO:0005516,GO:0005575,GO:0005622,GO:0005623,GO:0005737,GO:0005794,GO:0005802,GO:0005826,GO:0005829,GO:0005856,GO:0005937,GO:0005938,GO:0006810,GO:0006897,GO:0006950,GO:0006974,GO:0007009,GO:0007163,GO:0008064,GO:0008092,GO:0008150,GO:0008360,GO:0009405,GO:0009607,GO:0009987,GO:0010256,GO:0012505,GO:0015629,GO:0016043,GO:0016192,GO:0019899,GO:…	ko:K12562	O74352.1	RecName: Full=Protein hob1; AltName: Full=Homolog of Bin1 [Schizosaccharomyces pombe 972h-]	BAR	PF03114.21	BAR domain	MKGIAKAVKRTPFMVTSKVGMSKKSTDPEFDDYQRHFTDMEKATEKLLKDIKAFMDGVTGLFTAGAGFSTHFSTIFNPIAGEYDLIGKNPDSEHTIKHVERYQTAMEEMRGSIGPELELIESRIVGPVKELQVLVDYDRFNNSLTKLRDKKDKSLNDERNLFKLEQDFEIATNEYEYINSSLKQDLPRFMQLATQFIDPLFHSLFYMQLNIYYIMLEKVNNFGEEAKMDIANRPGSQIAEEYEARRGDAVANIENLQIIKRIISVSRMVQANRSGGPGLGRAPSAATTSSNGSSSLRAPPPVRSASSASTSSFKKAPPPPPGAPSAAPPPYTPPVAAAGVAAAAAAAKRAPPPPPLKPKPKPAPPPPQIVVALYDFTAQADGDLSFRTGDRIELVQRTA…
MDBPgig1_00325	160860.XP_007346990.1	2B2JW@1|root,2S0CW@2759|Eukaryota,3A2J5@33154|Opisthokonta,3P3P5@4751|Fungi,3V0X7@5204|Basidiomycota,22AHJ@155619|Agaricomycetes,3H78U@355688|Agaricomycetes incertae sedis									MTNVTQTESAGEDRRNDVTGDRVLDTPSRTRYEPEGTANGNPEFSPEIIEQLDEIVDAYKQGAKTRSQATAELFTTVSGFDGAREEAKNLAFTQYVEQILLYDQRLLNATSRNSFGTGVNLGVAGDPSRKDERRRGRPRDDEDDDDRGDDREEEESDGENGDQRGRSNKKAKLYEADMPWFARQASLESSLDPVVQESLRILKTFADDPKFVRKSLLTAVGRPAFPESEWDAIIRGRTVDLDVVHSAKFTIRPISDRTERLGDLEIKTGRFEAAKKIRSASEWTSSWHDASRAYRFCFPHRELELEQYGNSINELFAAKHPDFHARVIAFDKARSRDSSVQSLNREALNPVERASKQLDGSRKQKSVTGSTSGPVRSAQEDAGIDTSVESASNPDMVQI…
MDBPgig1_00326	5551.XP_003237747.1	2DZH2@1|root,2S712@2759|Eukaryota,3A8Z0@33154|Opisthokonta,3P6ZT@4751|Fungi,3QYNZ@4890|Ascomycota,20IYC@147545|Eurotiomycetes,3B5Z3@33183|Onygenales,3FWKX@34384|Arthrodermataceae									MPASPYGYYTVRSSGVNSQGNYYCRYDYGPSAINQNSYHYDNLNGSSYYSNPDGSTCYNDAHGNSFYTPALGNASTTGSAST
MDBPgig1_00327	221103.XP_007854451.1	KOG0252@1|root,KOG0252@2759|Eukaryota,38H3A@33154|Opisthokonta,3NTWV@4751|Fungi,3UY2V@5204|Basidiomycota,227E0@155619|Agaricomycetes,3W413@5338|Agaricales	P	GO:0003674,GO:0005215,GO:0005315,GO:0005575,GO:0005623,GO:0005886,GO:0005887,GO:0006810,GO:0006811,GO:0006817,GO:0006820,GO:0008150,GO:0015291,GO:0015318,GO:0015698,GO:0016020,GO:0016021,GO:0022804,GO:0022857,GO:0031224,GO:0031226,GO:0034220,GO:0035435,GO:0044425,GO:0044459,GO:0044464,GO:0051179,GO:0051234,GO:0055085,GO:0071944,GO:0098656,GO:0098660,GO:0098661	ko:K08176	Q9Y7Q9.1	RecName: Full=Probable metabolite transporter C2H8.02 [Schizosaccharomyces pombe 972h-]	Sugar_tr	PF00083.27	Sugar (and other) transporter	MSPRQAPSDLEEYERSSSERPAFYLTYPEVKLLGIAGIGFFLDAYDLFIINPVATMLQYRLYGGKHLPANLEGFVKAGANIGSVIGQFGFGYAADALGRKAVYGKELMLIILATILTLTTPTGSLAPDNCLIYLGVFRILLGIGVGGDYPMSASVTSDRANLRKRGTLLAYIFSNQGWGSFVGGLATMVVLACYKHVMNDEGKTSRVDGVWRIIVGISLIPAFGTLYQRLTLGEASRFEASKRLNTEEDAVDDLKKAALPEKEAAAVDKDQVEVEARALPQLSSGSSEEKIEAVAGKKAHLDEFIRYFSEWRHAKLLLGTCMCWFLLDIAFYGINLNQNVVLQQIGFDGAQGTPWEKLFKIATGNIIITALGFVPGYYASILTIEYLGRKWIQIQGFLM…
MDBPgig1_00328	40492.XP_007298568.1	2E1TR@1|root,2S93V@2759|Eukaryota,3A8P7@33154|Opisthokonta,3P7JY@4751|Fungi,3V2E2@5204|Basidiomycota,228YE@155619|Agaricomycetes,3H4ZX@355688|Agaricomycetes incertae sedis	S					F-box-like	PF12937.10	F-box-like	MSLLQDVLRSQSMDSFVVVDKSSDPNNQIDREHDSDDDSYVNVISLPGTPQRTRPSSPTGKSSVSARPLPGPLHLRSKAPVSPTDPLRVFPTEVSQKIFGRLSIRDLSRCARVSKKWIWFQHYRKENFHDESLPPGKWTKRESKQNWSQASKEPSLGATTKAMRSGYTSPTTGSGYQTPREIREEKWRLEAEATSKPGKLEMREMYKELGGRKSKTKFKMGAPGIRDKGGWSNGDDE
MDBPgig1_00329	85982.XP_007323591.1	COG0167@1|root,KOG1436@2759|Eukaryota,39TZG@33154|Opisthokonta,3NXK0@4751|Fungi,3V1HK@5204|Basidiomycota,22DY3@155619|Agaricomycetes	F	GO:0003674,GO:0003824,GO:0004152,GO:0005575,GO:0005622,GO:0005623,GO:0005737,GO:0006139,GO:0006206,GO:0006207,GO:0006725,GO:0006807,GO:0008150,GO:0008152,GO:0009058,GO:0009112,GO:0009987,GO:0016020,GO:0016491,GO:0016627,GO:0016635,GO:0018130,GO:0019856,GO:0019898,GO:0034641,GO:0044237,GO:0044238,GO:0044249,GO:0044271,GO:0044281,GO:0044424,GO:0044425,GO:0044464,GO:0046112,GO:0046483,GO:0055086,GO:…	ko:K00226			DHO_dh	PF01180.24	Dihydroorotate dehydrogenase	MVAIRSIEINPPIINSSCAWSSDKAQLQALYDSVHTGAVTTRTATTEGFKQTDKHTVSFMSSEDGATTINSYGYSPHPLSTYLQWVKEVLSSPSSDSPPAALENKPFIISITSSDPSDLRGMIASIQSCLRQEPDGRPSSWASRVAIELNTSCPNINYAPPPGYNPSASPLVELLAVLGEAFDADPTLTIGLKLPPFVYEGQFHDLVKAVSALSEGKDKNPIAFFTCTNTLGNSLLFASQTGADGADSSMYALPTPLGGLAGSPLHPLALGNVHTFARLIKRPEYAALKDIVIIGVGGVTDVQGVQRMRQAGASVVGAATIFGKFGVDAFAMLVDKPAS
MDBPgig1_00330	5341.XP_007330378.1	COG0572@1|root,KOG4203@2759|Eukaryota,38HW6@33154|Opisthokonta,3NW7D@4751|Fungi,3V07N@5204|Basidiomycota,225Y6@155619|Agaricomycetes,3W4MM@5338|Agaricales	TZ	GO:0003674,GO:0003824,GO:0004845,GO:0004849,GO:0005575,GO:0005622,GO:0005623,GO:0005634,GO:0005737,GO:0005829,GO:0006139,GO:0006206,GO:0006213,GO:0006220,GO:0006221,GO:0006222,GO:0006725,GO:0006753,GO:0006793,GO:0006796,GO:0006807,GO:0008150,GO:0008152,GO:0008655,GO:0009058,GO:0009112,GO:0009116,GO:0009117,GO:0009119,GO:0009123,GO:0009124,GO:0009129,GO:0009130,GO:0009156,GO:0009161,GO:0009163,GO:…	ko:K00876	Q91YL3.1	RecName: Full=Uridine-cytidine kinase-like 1 [Mus musculus]	PRK	PF00485.21	Phosphoribulokinase / Uridine kinase family	MTMNILDGVEGGRTHSPPLHYDLNIQPKKNQVLVSHGRPPWYGEDGKRMNDAFVVAVAGGSASGKTHVARRIVQSLGSIPTVIILSQDSFYNRHSPEEVELAHQNLVDFDHPDAIDMPLFASCLADLKACKQTNIPVYSFEEHQRLDETKYLYGASVIITEGILALHDPELRKLYDLKVFVQCDSDLMLARRIQRDVKERGRSVEGILDQYLRYVKPAYDNFVRPSASHADIIVPGSNNNVAIDLICTHVRRQLVERATRFRQKMAIPRLYLNLPGDANATPSLDHLGLHVLPHTPQVQGTFTILRSKDTSRQDFIFFVDRLSTLLVEHALQQLPYSPITVITPTEEPYHGKQLDVQDICGVSILRSGGALTRGIRRVINDISLGSMLIQSDAKTGEPL…
MDBPgig1_00331	85982.XP_007323590.1	COG5128@1|root,KOG3315@2759|Eukaryota,38DX5@33154|Opisthokonta,3P13Z@4751|Fungi,3V0VP@5204|Basidiomycota,225X8@155619|Agaricomycetes	U	GO:0005575,GO:0005622,GO:0005623,GO:0005737,GO:0005768,GO:0005793,GO:0005794,GO:0005829,GO:0006810,GO:0006886,GO:0006888,GO:0008104,GO:0008150,GO:0012505,GO:0015031,GO:0015833,GO:0016192,GO:0030008,GO:0031410,GO:0031982,GO:0032991,GO:0033036,GO:0034613,GO:0042886,GO:0043226,GO:0043227,GO:0043229,GO:0043231,GO:0044422,GO:0044424,GO:0044431,GO:0044433,GO:0044440,GO:0044444,GO:0044446,GO:0044464,GO:…	ko:K20280	Q9P7N9.1	RecName: Full=Transport protein particle subunit trs31; Short=TRAPP subunit trs31 [Schizosaccharomyces pombe 972h-]	TRAPP	PF04051.19	Transport protein particle (TRAPP) component	MAYTQPHPRLSVLSTASLPPSADYASPTNSSTRFSLASGPSLSNTLVGTSKGANARPNVYDRNLNKSRFAEVSGSAFAFLFSEMVQYTQKRVSGIADLERRLNTLGYRVGVRVLELMMYRQEASSKAPKREIKLLPVLMLIHSQVWKAVFGKAADAIEKSVENADECAYLFIIVTGSAFLHLPGFHEVTISLIYFPDMIVDNDPPIERHISVPRDMSQLSCSSFTAGIVEAVLDGLGFVRSPVCPLPNPIFNRQSPTARSCDSP
MDBPgig1_00332	85982.XP_007323589.1	28I6I@1|root,2QQGP@2759|Eukaryota,39U90@33154|Opisthokonta,3Q37J@4751|Fungi,3V3SR@5204|Basidiomycota,225Q1@155619|Agaricomycetes									MLSPVDIQHHLYSSFLDGRTADVALHVRGTWNAIYKLHRVVLIQSGYFKSLFTAGFAESSPRLGGHLRGPDELDLVLDDQNITRAAHLYGGGPSLTLPPFLVPTQLNPLSSSFPIASKPSVLAATPDGHHPVTPRFLLSLLATSLFLSIPTLASDALSMILNSVGPWTVVGYLRFAIGKGIGWNGEWGEWDSEEKQAAVGLENVAALIGDEQDSSDVKDVKGDVADAETDLSNRLADTQINDLPSSASLESPIEKHGAHVTPEPYLYYGAVSDKIGQAVVCWLARWGVDLFLYEVKKDMPSGDKNTTRSPADRLFTRSIAHLRQRAMSVPENRPSSAPSSPSALSTFRPSDKAEDPLVPVIWGVKGLEATWVAALLSADTIFVKGERERYDLAAAVVEM…
MDBPgig1_00333	40483.S8DT16	KOG1425@1|root,KOG1425@2759|Eukaryota,38SMH@33154|Opisthokonta,3NZ8S@4751|Fungi,3V0I6@5204|Basidiomycota,227T7@155619|Agaricomycetes,3H0KJ@355688|Agaricomycetes incertae sedis	Z	GO:0000375,GO:0000377,GO:0000398,GO:0005575,GO:0005622,GO:0005623,GO:0005634,GO:0005681,GO:0005684,GO:0006139,GO:0006396,GO:0006397,GO:0006725,GO:0006807,GO:0008150,GO:0008152,GO:0008380,GO:0009987,GO:0010467,GO:0016070,GO:0016071,GO:0032991,GO:0034641,GO:0043170,GO:0043226,GO:0043227,GO:0043229,GO:0043231,GO:0044237,GO:0044238,GO:0044422,GO:0044424,GO:0044428,GO:0044446,GO:0044464,GO:0045292,GO:…	ko:K13110	Q93712.1	RecName: Full=Microfibrillar-associated protein 1 [Caenorhabditis elegans]	MFAP1	PF06991.14	Microfibril-associated/Pre-mRNA processing	MSSTTVRKQAPRPAKPVGRYWQGKAPKGAAEIDSDSDAEETTQQPVDDGDVDIAGDQDIVDEEGEEELPLQKMQAKDVRQRMVNVRLKDVSISQEGKVIVAGREESGRTLMEESEEEESEDEAKQHEEESSEEETSSEEEEQPKVQFRPVFVAKRNRGTIAERDALLNDTEESLKKKELEAEERKKQSHDLVAESIRRELAEKEKEDEVPDVDDTDGLDPSAEFEAWRLRELGRIKAEKEEEVRREEEREEIERRRALPEAQRLKEDLERADKLRADKPKGQQKFLQKYWHKGAFHQDAEILKRHDFTEATESTVDVSVLPKVMQVKNFGKRSRTKYTHLLDQDTTVGSGGFGGTAPVKAGGTSLEAGGCFLCGGPHLKKDCPQNQGPIPGRGPGGTGS…
MDBPgig1_00334	5346.XP_001828950.2	KOG0527@1|root,KOG0527@2759|Eukaryota,3AAAJ@33154|Opisthokonta,3P6VC@4751|Fungi,3V2DZ@5204|Basidiomycota,2298W@155619|Agaricomycetes,3W80G@5338|Agaricales	K		ko:K22496			HMG_box	PF00505.22	HMG (high mobility group) box	MFNTLLFPSPADTNTPIQVSGGWAPPSPSSSSQSDPPTPPRPRGGRKQPPGHIPRPRNSFMIFRSSCLAQRTISRQVEHDHRLISRIIASMWRKMSEDEREIWNKKAREEKAAHALKYPNYRFNPRQRTPANKPVRRRVKRNGQEELDRCDRLAELIMAGKHGDELARAAKDLALHSPEPEKKTSTKSTNTSPLTSTPALSDFVSLADELHTPAINNSSVLPPVEPHFPQFVGPTPPQVVENETTSYISPLLVEAFDEATVASSLLYNFDAHDTYQAHTLSSPASAPTPAYHPSPLPLLSVDTHYATLTSPAASFTPLSPLSLSPQSEPLPELQYPVPTPRHLPLPIDPSTLTPAPAPPTTLPILSLDRSENDYLLRTQPLNTWFYQTLHGFPHWSFED…
MDBPgig1_00335	40483.S8E3S0	KOG2168@1|root,KOG2168@2759|Eukaryota,38B6B@33154|Opisthokonta,3NU66@4751|Fungi,3UYT8@5204|Basidiomycota,2262Z@155619|Agaricomycetes,3H1SX@355688|Agaricomycetes incertae sedis	D	GO:0000054,GO:0000055,GO:0003674,GO:0005198,GO:0005575,GO:0005622,GO:0005623,GO:0005634,GO:0005635,GO:0005643,GO:0006403,GO:0006405,GO:0006406,GO:0006606,GO:0006611,GO:0006810,GO:0006886,GO:0006913,GO:0006996,GO:0006997,GO:0006999,GO:0007346,GO:0008104,GO:0008150,GO:0008152,GO:0009987,GO:0010389,GO:0010467,GO:0010564,GO:0012505,GO:0015031,GO:0015833,GO:0015931,GO:0016020,GO:0016021,GO:0016043,GO:…	ko:K14309						MSADLSSLLSSSKALTSHLSKPDLPSVHLSLDQIEAQSRRLVSRYSGTANDSDRANYLLAQAQVDASALSNSIAHLNTSTTFTPLQALQDTDVAGYLRHAHEQNLISTIEEGRKETQADFYRLLEDRSQKDWEAKKRRVFEELGGLVGSENRASTSELKKSMHAKANLSARLTFYAFGVSDRSLVQHDDPKSFVANAEQDDGL
MDBPgig1_00336	5346.XP_001828529.1	KOG2168@1|root,KOG2168@2759|Eukaryota,38B6B@33154|Opisthokonta,3NU66@4751|Fungi,3UYT8@5204|Basidiomycota,2262Z@155619|Agaricomycetes,3W55A@5338|Agaricales	D	GO:0000054,GO:0000055,GO:0003674,GO:0005198,GO:0005575,GO:0005622,GO:0005623,GO:0005634,GO:0005635,GO:0005643,GO:0006403,GO:0006405,GO:0006406,GO:0006606,GO:0006611,GO:0006810,GO:0006886,GO:0006913,GO:0006996,GO:0006997,GO:0006999,GO:0007346,GO:0008104,GO:0008150,GO:0008152,GO:0009987,GO:0010389,GO:0010467,GO:0010564,GO:0012505,GO:0015031,GO:0015833,GO:0015931,GO:0016020,GO:0016021,GO:0016043,GO:…	ko:K14309	O94418.1	RecName: Full=Meiotically up-regulated gene 87 protein [Schizosaccharomyces pombe 972h-]	Nic96	PF04097.17	Nup93/Nic96	MTRNFHVLSKITTEPPSLPPIEHAGAHILNQSLFERKYARAYLGDQESREASALRRQIAKGAREALEEQYWDIIERTIQARPAEAKLGGDPSIANKIRAFLLVLYYKNGEWEDRIELVAGQPLWARLFYLVRTGHTQEASDLATQCQQAIEHREASFVSHFRAWIESPNRRSINPIFPVYSPPDTTPDYPNPIEITSNPFKLALYKLMGRLEPSRRNVPQVTTTTEDWLWFQLTMVDEDEHGGLRGLADVLLGYGEHHFEPPNQQARRGVWSGVLLMCGQFERAVAALWNHQETEVEAVHLAIALAYHGLLRVPSRAETSDMTPLSLSPASPPALNLAMIIWRYVRQFVKMDAKEALQYVYCVCLAADQGDVGKEHVENAWELVRRIIVLGNSGPGWEE…
MDBPgig1_00337	80637.XP_007775233.1	28IPB@1|root,2QR0D@2759|Eukaryota,3AP7T@33154|Opisthokonta,3PEK3@4751|Fungi	S								MPEQSESPIFCFSQLDDSTFEMYSDFYGLPSTPISIYRTGVPWPRPTGPEAYRVPKEARPIFTHPMVAVWRELGRQVYEYLDSIAVKWTSIDPVRFVEFGRETVARPLFLWVGVMPGTLSRDDARVAAVGCKQILAQFQITDVEISFRESVFALSAGQQQLLKYGSFFDPTADVKAPFTPALGLRIAPKDTPRFEGVGGLYICEGGESDRVFILTARHVVLPPGICGNDLYAPMDATQPPRDVILLGSKAFQEAFGSIMSRVGNESLKADYDRANIQQLEEGIEDDSEDDDINSAQEYHKNRLKTIEKSIQSLYDFHGKISRFWAMESQRVLGHIAYAPPISVGTGDKRYTEDWALVELHREKIDWNRFKGNVLDLDSWIQGSPYKFIEKMYPGANTRS…
MDBPgig1_00338	85982.XP_007323676.1	2EWFA@1|root,2SY9H@2759|Eukaryota,3AMPC@33154|Opisthokonta,3PDZ5@4751|Fungi,3V5S5@5204|Basidiomycota,229SA@155619|Agaricomycetes									MRPIISYDDISLPYEPPPEADPPSHPNPSPSQLRPAKKRKRSNNINNPKTRGPASTASRPGNNGNSTQVGQEDSNDEDPDVEEESRELTHDEIWDDSALIEAWDAAMEEYEASLESLVAKPNDLEIFASANGAVKKDARTSPNEDEVENSAPVDFDAFVPTHDPSLGMTHEGLVGEEDEHGCPVPPPGSLVSQDEAFSKALGAMYWAGYWTAAYHYSRRTSRRTDEYEEEDDEDEDEDQEMLPTQR
MDBPgig1_00339	529818.AMSG_05482T0	KOG0598@1|root,KOG0598@2759|Eukaryota	H		ko:K04688	Q54UZ1.1	RecName: Full=Probable serine/threonine-protein kinase DDB_G0280717 [Dictyostelium discoideum]	Pkinase	PF00069.28	Protein kinase domain	MFSKLQNVFANKATKKPLPTPPAMEKRTPTSNTLTNPSTASTSTVVAQPQFYNARFKRLHPTELKNGHDRFKAIDRITGKVCELKVTRITALKPDELVQNCHELAALQAVEDDPNFVTLGGRWEEGNEAYQETEFMPFSLEAARMERSFDAGRIRLYAAHLVHCLKILHSQGITHNNVKLANYFLSATGRPVLGGMGKAKILKRILACDDDFYDFNVTDGAEGGHFFLGMDYNPDEFSRDIRGLAKSLYKMTTGRRLRRNIYGQPIQQPGDKIPKPLWDLINIIIDPYPSKLKTHIAHVKAHPYFAGINWDKIASPDAGTFNPAPVITPKPKDPNATVFNDIPEIEVDWQMAYLKAKLKPSATPPPDLQRMTLDTVVRGYTPPGGAGAPRYFSSIEEEE…
MDBPgig1_00340	5341.XP_007334079.1	29J6P@1|root,2RSES@2759|Eukaryota,3AYGB@33154|Opisthokonta,3PJKV@4751|Fungi,3V8Z1@5204|Basidiomycota,22DMB@155619|Agaricomycetes,3W7I9@5338|Agaricales									MTRLPVELLDAIIGHVSNDETTLKYCSLVCHSWVTPAQTYAFQTIELSASQPNVFQSCRELFRILQLSPHIALYIRSLIIEFDENLLQDKCLQALLRFLPAVRSLRIAPALPLGFHPWEELPYTFVLSIISLISNPSFEKLCIRSVIFTPSGDELTQLLRSCANSLQTLVLSHIRRSDSFDSEEEDGDYATADAATNPVELTKLTEFVVQGDLPEFGGAVKMPNLQFLQGELATYEHGSRGAMLYSCVPKTLQNLGLEFWSKVRLCLVPATMLTVVDASVAPGVVPSFQDCSELRCIHFSSWGQSQLDSFMHAFRHTPSCNFRHLEYLILSLEHSPNNEDEVAWNVLWDGFAAFLVPLLFLGQFKKFLITVSYPGHVDQRDPTDLEGIHIGGHSRVKDL…
MDBPgig1_00341	5346.XP_001830865.1	29J6P@1|root,2RSES@2759|Eukaryota,3AYGB@33154|Opisthokonta,3PJKV@4751|Fungi,3V8Z1@5204|Basidiomycota,22DMB@155619|Agaricomycetes,3W7I9@5338|Agaricales						F-box-like	PF12937.10	F-box-like	MESPRLPEELLDAIMSYPILSQDKPSLRSCSLVCRSWVKPAQTHLFRAIEIAIHYGSKQMQMLQSCKQLFQILQSSPHISFYIRHILILFDDGLLQDKSLQALLQLLPAVRYLKIQPYVNGCHWLDLPGAFLLSLVPLISNPTFQRLWIAGIVFTPSGSELMQFLRYCANSIQALTLSDIYHSHGQDGDDSTTVDAATNPVVLTNLRELVAHGNLPAFGGAIKMPNLQFLEGDLRTDPAGGYVVYPFVPKTITNLVLDIGLRNSIIPDAIPCFQVYSELRCIHLNCWHQSDLGPFIQPFRCTPSSNFRHLEYLFLRLNVPLISVTRDTWDASLWDDFTAALVPLLSLQFKTLLIILLHSGDVDQKDPASLQEIQIGKKHIKDFVDEVRARLHSLDSKGA…
MDBPgig1_00342								F-box-like	PF12937.10	F-box-like	MERPMRLPAELLDAIMSYLIPSYDFPDKPTLKASSLVCRSWVKPAQTYLFQTIEIAVHRFPNQSKLFQSCARLVQILQTSPHISFYVRHLLIIFDADILQDKSLQALLQLLPTIRYLNIRPSRSSYPWRDLPHAFLLSLISLISNPMLRKLQIGGVMFTPSGGELTQVLRYCANTIQALILADIYRSGDKGENDGDDDHATADATTNPVVLTKLKELVANGDLPAFRGAIKMPNLQFLERDIIGHMDDEISVDPWVLKTITSLSLDLGFSYRVTPEDIPSFQDYSELRCIHLNCWHQTDLDSFTEPFRRTPSSNFRHLEYLILNVNAPLTSEFGSAWDASLWDDLTAPLVPLLSLGRFKTFLIILSYGGCVGRSDPASLGEIRIGRKRVKDFVAAVRAQ…
MDBPgig1_00343	221103.XP_007845102.1	28IZZ@1|root,2QRBS@2759|Eukaryota,38FYF@33154|Opisthokonta,3NVPT@4751|Fungi,3V3RM@5204|Basidiomycota,22BM4@155619|Agaricomycetes,3W3HV@5338|Agaricales	S					DAO	PF01266.27	FAD dependent oxidoreductase	MGSIVSRVRLAARVLRALAAAYDEIARKVAATPGLPVNDPSTPYWAIPPAQIACHGAEDPLPPTRKEDTDADSTYDDADADVVIIGSGVTGTAVARTILDWDAQRVRNQGGVPIRVVMLEARDACSGATARNGGHITPPLYHDYISLKNRFGSATARRIIRFRLAHIEEFLKVAEEEGLLLDSQARKVQTFDVFFDPKAFQEAKEKLAEYKKDMPKESIDYRVLDPIDGVDLVKAYQISPRAVGCISTVAGAIHPYRLVTGILSRLLSEYPDNFHLYTHTPCLSVATSRDKPFYTLTTPKGVIRTPHVVHATNGWVSHLIEPLRGKIIPLRGTMTAQRPGLNLGSPPSLHSPNDDSLCLSEPQAISNLGSNPFGDRWTGTRSFVFYSTASSNVWDYLTQ…
MDBPgig1_00344	5346.XP_001828575.2	KOG4339@1|root,KOG4339@2759|Eukaryota,39S5X@33154|Opisthokonta,3NVE2@4751|Fungi,3V0YF@5204|Basidiomycota,227EV@155619|Agaricomycetes,3W4R1@5338|Agaricales	S								MGGELSRKYPLTTDIALTAANADDCPLLISSSLAIVNHRLSQVLEDSGCRSLGCYQQNCWPSLLPSMAILAPSDWSYSPRDNKMDVPTQPNSSVQRPRASPNDHASSSASSQAHQQHAAPTQQHQQFPFSVQQQQPQGSWTPSITAPPFYPSFFQNQQQAPQFALHGHGQGQVPQQPNFYDPTANAQLAQWTYQQMMFHAQQGFPMIQPQQFPSQQRMSPSSGPSNDYYAQNQITGPFAPYTSGTPPPHRNQGDQQQQQPPNAMAQQVAFHPYRRPTRQASHPTDNGEWRSGGPSHPPYIRSDASGSSTSVNSSGSQRQRTNSIQSAQSGPNSSASNNSIRSRNGSPAIPSGSARSSPAPTSPTSVSSASSSRVPPHHRKLSSSSSNSNAPSVRSATHS…
MDBPgig1_00345	5341.XP_007325086.1	KOG1107@1|root,KOG1107@2759|Eukaryota,38DTF@33154|Opisthokonta,3NVAF@4751|Fungi,3UY12@5204|Basidiomycota,225WQ@155619|Agaricomycetes,3W6JN@5338|Agaricales	U	GO:0000322,GO:0000323,GO:0000324,GO:0000329,GO:0003674,GO:0005215,GO:0005575,GO:0005622,GO:0005623,GO:0005737,GO:0005768,GO:0005770,GO:0005773,GO:0005774,GO:0006810,GO:0006886,GO:0008104,GO:0008150,GO:0008565,GO:0009987,GO:0012505,GO:0015031,GO:0015833,GO:0016020,GO:0016192,GO:0016197,GO:0016482,GO:0030904,GO:0030906,GO:0031090,GO:0031410,GO:0031982,GO:0032507,GO:0032991,GO:0033036,GO:0033365,GO:…	ko:K18468	Q96QK1.2	RecName: Full=Vacuolar protein sorting-associated protein 35; Short=hVPS35; AltName: Full=Maternal-embryonic 3; AltName: Full=Vesicle protein sorting 35 [Homo sapiens]	Vps35	PF03635.20	Vacuolar protein sorting-associated protein 35	MAQPVVEEGKLLSEALNTVKIQVQQMKRHLELDQLMDALKSASLMLAELRTSSLSPKQYYELYMAVFDALRHLSNYLSEAHTQGRHHLADLYELVQYAGNIVPRLYLMITVGSVYMSIPEAPVKEIMKDMMEMSRGVLHPIRGLFLRHYLSGQTRDHLPVGVDPGPAGCLQDSISFVLTNFIEMNKLWVRLQHQGHSRDREKRELERRELRILVGTNLVRLSQLDGVDLDLYQRIILPSVLEQIVNCKDVIAQEYLMEVVIQVFTDEFHLHTLGPFLSATAQLHPKVNIKQIVIALIDRLAAYAAREAESEDPDETKKQEEAAAKRLAEKVKLQKTQRLRDTTTSQTETPSTEASPWDASSAPQSPQTQNAPESAKPEVNGTNESLAEDNVEEKAKPVE…
MDBPgig1_00346	221103.XP_007842540.1	KOG1477@1|root,KOG1477@2759|Eukaryota,38DWC@33154|Opisthokonta,3NVY9@4751|Fungi,3V3SM@5204|Basidiomycota,22EF6@155619|Agaricomycetes	S	GO:0005575,GO:0005622,GO:0005623,GO:0005634,GO:0005737,GO:0006109,GO:0006111,GO:0006508,GO:0006511,GO:0006807,GO:0006808,GO:0008150,GO:0008152,GO:0009056,GO:0009057,GO:0009889,GO:0009890,GO:0009892,GO:0009987,GO:0010498,GO:0010675,GO:0010677,GO:0010906,GO:0019222,GO:0019538,GO:0019941,GO:0030163,GO:0031323,GO:0031324,GO:0031326,GO:0031327,GO:0032991,GO:0034657,GO:0043161,GO:0043170,GO:0043226,GO:…	ko:K12864	Q6VN19.2	RecName: Full=Ran-binding protein 10; Short=RanBP10 [Mus musculus]	SPRY	PF00622.31	SPRY domain	MSNRPARSASIPIPRNTTATSPTRNLEAALSIPFLPPPRPRIVSSISSNTRLNSPDDHRGVGLSHVPRHTGNSVGAPLATSVSPIRPTSRSLTLTSGIPPRNAHRTSTFEPRIVRGDSSSRVQSDAGCLPSTSTSVPSTRTRRPSSTGVRAPSAQRGISSVASASGSSPMPGSSSATGFSRPAYLEQSALRHLLQTEEPPKLPARKADAGSSLGVAPPQLSQGSAGMESDDESRSSSTPPRDTSAPPRAPSNSRPTVKAPSITQLILPSRWSEEARHSALSVSGEGRELSFQATSLNGDKESAAARTIHPAPAACGIYYYEVEILSKGAKGSFVSVGFSGSETKLNRLPGWDRNSWGYHGHDGYIYASDREGQAFGPIFQTGDTIGCGIDFTTRRMFYT…
MDBPgig1_00347	104355.XP_007861354.1	KOG3061@1|root,KOG3061@2759|Eukaryota,3A06T@33154|Opisthokonta,3Q39A@4751|Fungi,3VC6S@5204|Basidiomycota,229SZ@155619|Agaricomycetes,3H8VZ@355688|Agaricomycetes incertae sedis	O		ko:K11599			UMP1	PF05348.14	Proteasome maturation factor UMP1	MDTSLRLVPAQEPKSASVQETANSLGLHDTMQYGPRSIAAEVKTQSQLKGRLENWEETRDNTKLNLLRNAQGMHAPMRLLMERRIVSHVMLPNPHMPGFDDSNIHLDILMGRDETLDAADIFGTVDTKLPLNVHAEMEKKRRI
MDBPgig1_00348	104355.XP_007861357.1	2CXQI@1|root,2RZ2M@2759|Eukaryota,38HKF@33154|Opisthokonta,3P2Y0@4751|Fungi,3V12C@5204|Basidiomycota,227S7@155619|Agaricomycetes,3H4PY@355688|Agaricomycetes incertae sedis	S					NAD_binding_8	PF13450.9	NAD(P)-binding Rossmann-like domain	MRETVKVAVVGSGLAGLTAAYLLSRDRNEADVAFEVHLFEKSPSIGMDSSSISLPIPDTDDVRRIDVPMRSFQGGYYPQIIKLYKHLGVSSRVADFSYSFSYLTPSVHLSDKSQTIITKTIYDGASGRRGVSMPSWIRAMYVGKQDEDWASRIAVKTWCWGLHAVMILQLVYCFLRFSWMSVPIFRPSKLRTMTFREWSTESVPKGLIARLLGLDTIWEGFISGILIPIFSAVCTTGEEDVLAHPMEEFLDYMWLTLGTHHYVVEHGVRDVVRRLSKNIEHIHLGTPISSIEPDSLHPRLATVTCLTADGKKAYEGFSHIVFATQAPKAVSLLKTYAAALPQDSKQFAVVKEQIECIKKFEYRTSIVINHTDDTLLPDSIDDHRDLNLILLAPGSSLPR…
MDBPgig1_00349	221103.XP_007842541.1	COG0316@1|root,KOG1120@2759|Eukaryota,3A0C2@33154|Opisthokonta,3P2UB@4751|Fungi,3V14R@5204|Basidiomycota,229QR@155619|Agaricomycetes,3W7IS@5338|Agaricales	P	GO:0003674,GO:0003824,GO:0005488,GO:0005506,GO:0005575,GO:0005622,GO:0005623,GO:0005737,GO:0005739,GO:0005759,GO:0006082,GO:0006732,GO:0006766,GO:0006767,GO:0006768,GO:0006790,GO:0006807,GO:0008150,GO:0008152,GO:0008198,GO:0009058,GO:0009102,GO:0009108,GO:0009110,GO:0009987,GO:0010467,GO:0016043,GO:0016053,GO:0016226,GO:0016740,GO:0016782,GO:0017144,GO:0018130,GO:0019538,GO:0019752,GO:0022607,GO:…	ko:K22063	Q07821.1	RecName: Full=Iron-sulfur assembly protein 1 [Saccharomyces cerevisiae S288C]	Fe-S_biosyn	PF01521.23	Iron-sulphur cluster biosynthesis	MASFTTRMSRLTHSAHLSHFLSYPPNSPLCTRRAMMSALRTGADRREPPSLDSPPRAVPSTPSLSPDAASPQTAAPPPPAPKVERPRPRIRSTKAALTIMPAAVERLRALVKGPTPQLIRIGVKHKGCAGMSYHLEFVEKPGKFDEIVEQDGVRVLIDSKALFSIIGSEMDWKEDALSAKFAFNNPNIKDACGCGESFTVSS
MDBPgig1_00350	5334.XP_003030063.1	KOG0694@1|root,KOG0694@2759|Eukaryota,39KUW@33154|Opisthokonta,3Q589@4751|Fungi,3V7B6@5204|Basidiomycota,22FD3@155619|Agaricomycetes,3WA28@5338|Agaricales	T			Q9WUA6.1	RecName: Full=RAC-gamma serine/threonine-protein kinase; AltName: Full=Protein kinase Akt-3; AltName: Full=Protein kinase B gamma; Short=PKB gamma; AltName: Full=RAC-PK-gamma [Mus musculus]	Pkinase	PF00069.28	Protein kinase domain	MHHAPYDEHLSSTCPAPVYFDTYNVLKRLHRGRNSTIYLITPKYERLVLKVIDKSTSKRRLAQALTEQRTLREVVNNAQFTRLVRSWHDTKHFYLVLDYYPETLADALAGPSFDISRARVYAAGIFTALSALHSKQIIHRDINAFNIFFRSDGQVVLGGFAKCATLKPDPTDPSSTSLGITDPFPPSKCDALEYMSPERLYVYQYSFESDVWSVGVLIYRMVVGRLPFRGNTIDELRQSVYENEIDFPEDKDIDPATQDLVSRLLCRDPANRLTNIDEIQRHPYFKFIDWSTIVHRRTISPWRPNVSNYPIIRHSKNALTISRGDTYDGPDGSPDPHPDFSFENNGPACATTEVLYPQAYRNLPSTMRMVTGSRCARACGTVTTEGFARSAGNVTRHLY…
MDBPgig1_00351	85982.XP_007323633.1	KOG2326@1|root,KOG2326@2759|Eukaryota,38H1Y@33154|Opisthokonta,3NWV8@4751|Fungi,3V0ZD@5204|Basidiomycota,226QT@155619|Agaricomycetes	L	GO:0000003,GO:0000228,GO:0000723,GO:0000724,GO:0000725,GO:0000726,GO:0000781,GO:0000784,GO:0003006,GO:0003674,GO:0003676,GO:0003677,GO:0003723,GO:0005488,GO:0005575,GO:0005622,GO:0005623,GO:0005634,GO:0005694,GO:0006139,GO:0006259,GO:0006281,GO:0006302,GO:0006303,GO:0006310,GO:0006325,GO:0006333,GO:0006342,GO:0006348,GO:0006355,GO:0006725,GO:0006807,GO:0006950,GO:0006974,GO:0006996,GO:0007530,GO:…	ko:K10885	Q2H6C5.1	RecName: Full=ATP-dependent DNA helicase II subunit 2; AltName: Full=ATP-dependent DNA helicase II subunit Ku80 [Chaetomium globosum CBS 148.51]	Ku	PF02735.19	Ku70/Ku80 beta-barrel domain	MPAERAGYTVTMFLLDMSPSMGHMRTVELPPGPDGVQRTTEITNLEYALQFVKLKVQEMIYNGRKTDQCGFIVFGSDETNNIVNAKSGGYDNVSEYIPIAQPNINTLAKLDDLEPTSVSGDPIDALVVAIETQNAYLGSKKTWTRKIVLITDGESPIEIEDWKTIVQKMDALDISLTVVGVDFDDEELPFYEENKSAIKQANEKFFAELTSSMHTGIVGTCALALRETTRPDIKQTKSALMPTVLRLGDTDTRPEEAFSISVKASKSTATARPKSWKKFAMRPPDEEVDGMDVDERKAIFAELKLRSEYSTDPNVDEDDDDDVKMEEDADQKKKALEVIDKEQLIRGFKYGTTYVPCPDGQFPKLPTRKGIDICGFFKGRNFRRELSMGEIQYVWADPA…
MDBPgig1_00352	5341.XP_007325094.1	COG0553@1|root,KOG0386@2759|Eukaryota,38FDR@33154|Opisthokonta,3NX7W@4751|Fungi,3UYM1@5204|Basidiomycota,227YU@155619|Agaricomycetes,3W4HT@5338|Agaricales	A	GO:0000003,GO:0000086,GO:0000122,GO:0000166,GO:0000228,GO:0000278,GO:0000785,GO:0000790,GO:0000988,GO:0000990,GO:0000991,GO:0003674,GO:0003676,GO:0003677,GO:0003678,GO:0003824,GO:0004003,GO:0004386,GO:0005488,GO:0005515,GO:0005524,GO:0005575,GO:0005622,GO:0005623,GO:0005634,GO:0005694,GO:0006139,GO:0006259,GO:0006281,GO:0006284,GO:0006302,GO:0006323,GO:0006325,GO:0006333,GO:0006337,GO:0006338,GO:…	ko:K11786	Q9UTN6.1	RecName: Full=Chromatin structure-remodeling complex subunit snf21; AltName: Full=ATP-dependent helicase snf21; AltName: Full=RSC complex subunit snf21 [Schizosaccharomyces pombe 972h-]	SNF2-rel_dom	PF00176.26	SNF2-related domain	MLANNPPQNASLNLTVPQQQQRPLQPQLSTSDAQLRNLLARAEFLRKNPLEQKSGELEQIMKVIQTIGQNRQLQQQHMTNGQPMLNGHSTPLLNGNTPSNPPSLTSGPIPNPPLPPTSHTPVSFTGDQINALRAQIHAFKLLSRGLPVPDNIQQAIRVPNTAVPELEKLLQGPDVSSRIVDAAVKSAKGEPSPELAVGVKAEDQDPGINPADLPKGPFLEDDVNSGIYPYNAYRHPLTHLKRSTDTDPKLFSTRLQRLLIPTLMPPGLDAHQIINERERFIEARIQQRIKELENLPSTIGDGGFEAIDAMDGLKDEKENETLVESNAISLIPPTTHGKLRAIIELKSLRLLEKQRTLRQNVADRLAHGSILPINRTDYRRTRKPTIRDARMTEQLERKQ…
MDBPgig1_00353	104355.XP_007861423.1	KOG2460@1|root,KOG2460@2759|Eukaryota,38E9N@33154|Opisthokonta,3NWNZ@4751|Fungi,3V076@5204|Basidiomycota,22559@155619|Agaricomycetes,3H18I@355688|Agaricomycetes incertae sedis	U	GO:0003674,GO:0005047,GO:0005488,GO:0005575,GO:0005622,GO:0005623,GO:0005634,GO:0005737,GO:0005783,GO:0005786,GO:0006605,GO:0006612,GO:0006613,GO:0006614,GO:0006616,GO:0006617,GO:0006810,GO:0006886,GO:0008104,GO:0008150,GO:0009987,GO:0012505,GO:0015031,GO:0015833,GO:0016043,GO:0022607,GO:0031974,GO:0031981,GO:0032991,GO:0033036,GO:0033365,GO:0034399,GO:0034613,GO:0034622,GO:0042886,GO:0043021,GO:…	ko:K03107	Q8BMA6.2	RecName: Full=Signal recognition particle subunit SRP68; Short=SRP68; AltName: Full=Signal recognition particle 68 kDa protein [Mus musculus]	SRP68	PF16969.8	RNA-binding signal recognition particle 68	MASVKLRVLQLANEQRAAYGLRYNDYERYRKHCSNRTHRLRSSLKLTHGKGREFKKLPTVADEKLTDGHLELLLFESERAWAHAQELLAIINKQPDAKAGLKQAAKGRFRRSIHWATQLLSRCQTLYAQSRLSAEAFLEAHIYLLILHGRWLRQRYELEDALPQLVVAKSLLDELAATLPTSRDQALAVLFSDEISPEIRYCAHELGREKAYDIEGIVAEFAPKYKNELVEGCEKLIQKLKEEEAAAGKAGASTKLKPLLWEGTPVPIRNPELVDVLLKVQDAQARLEGESQSSDVPDDKGKRKRNQATSSKKGVAAYDSILHTLSDAEEVARKLAESQRSSGTSSSTVSTSRDIHFVHAYIVYQLLSRRIQRDLLLISSLLASHIVSRKPGVSSLKSG…
MDBPgig1_00354	221103.XP_007842521.1	COG0003@1|root,KOG2825@2759|Eukaryota,38BC4@33154|Opisthokonta,3NX42@4751|Fungi,3UYN7@5204|Basidiomycota,227Q5@155619|Agaricomycetes,3W4PF@5338|Agaricales	P	GO:0000749,GO:0000750,GO:0003674,GO:0003824,GO:0005085,GO:0005488,GO:0005515,GO:0005575,GO:0005622,GO:0005623,GO:0005737,GO:0005783,GO:0005829,GO:0006457,GO:0006605,GO:0006612,GO:0006620,GO:0006810,GO:0006886,GO:0006890,GO:0006950,GO:0006996,GO:0007029,GO:0007154,GO:0007165,GO:0007186,GO:0008104,GO:0008150,GO:0009266,GO:0009408,GO:0009628,GO:0009987,GO:0010033,GO:0010035,GO:0010038,GO:0010256,GO:…	ko:K01551	A8N0V8.1	RecName: Full=ATPase GET3; AltName: Full=Arsenical pump-driving ATPase; AltName: Full=Arsenite-stimulated ATPase; AltName: Full=Golgi to ER traffic protein 3; AltName: Full=Guided entry of tail-anchored proteins 3 [Coprinopsis cinerea okayama7#130]	ArsA_ATPase	PF02374.18	Anion-transporting ATPase	MAESPETLPPNLQNILDQTSLKWIFCGMFPSPSLRVATCGSQQSAGVRWQRRCRYDQNALWSIMRVPNLIARKDHYLVFPSDPARQVPQVCSLNSHNLSDAFGQKFSKDATKVNGFDNLFAMEIDPTSAIQEMVEQSDSNGMMGTMMQDLAFAIPGVDEAMSFAEIMKYVKSMEYSVIVFDTAPTGHTLRFLSFPTVLEKALGKLSTLGSRFGPMISQMSSMMGGEQTSQEDMFAKLESMRAVISEVNAQFKDPEKTTFICVCISEFLSLYETERLVQELTSYEIDTHNIVVNQLLFPKKSSNCEHCRVRHKMQQKYLGEAHELYDDFFHIVQLPLLTEEVRGPEKLQEFSKMLIEPYAPNLD
MDBPgig1_00355	85982.XP_007323636.1	2BY31@1|root,2RPD7@2759|Eukaryota,39TRC@33154|Opisthokonta,3NVYA@4751|Fungi,3V2CS@5204|Basidiomycota,225MN@155619|Agaricomycetes	K	GO:0000003,GO:0000122,GO:0000228,GO:0000302,GO:0000304,GO:0000785,GO:0000790,GO:0000976,GO:0000977,GO:0000978,GO:0000981,GO:0000982,GO:0000987,GO:0000988,GO:0000989,GO:0001012,GO:0001067,GO:0001076,GO:0001077,GO:0001079,GO:0001080,GO:0001134,GO:0001135,GO:0001190,GO:0001191,GO:0001228,GO:0003006,GO:0003674,GO:0003676,GO:0003677,GO:0003682,GO:0003690,GO:0003700,GO:0005488,GO:0005515,GO:0005575,GO:…	ko:K09043	J9VEC2.2	RecName: Full=AP-1-like transcription factor yap1; AltName: Full=BZIP domain-containing transcription factor yap1 [Cryptococcus neoformans var. grubii H99]	Erf4	PF10256.12	Golgin subfamily A member 7/ERF4 family	MTEAGFSTHGLPPTEPEEARASLASSSRLNHDDLGEANSTIANTAAAAATVTTTADLMGGGRASAEPGSGSTLVMRNSSNNSENGVTGDSKPALSSSLSPNNAGGEMKESFLVLARTPDPDVDVRVDAEEEEENRKDGGETNMENTRRRSGLGRDVGDTRASWRDPRDARPDSSPVLRGAASAADDSIYEGREDETRVEDEDDGANVPDGSESWHPLSPKPPPPPSQRGRGEVGNDTIIGGQDVTIVVEEGDVVDSHGRVLFHEDELDEKPSAINSPRRTSHLRLDLKPPSPQPWDLVDPPDTNGRPTKEEMYPSHRSRFHSLQNRHRSPIPKSSYYFGPPPPDSAYGTPPVGQIGAHHPREILRIERDYTGGELTQFAPIYPLELEGRITPTQFLESI…
MDBPgig1_00356	5341.XP_007325363.1	COG0457@1|root,KOG1124@2759|Eukaryota,38CAZ@33154|Opisthokonta,3NVJD@4751|Fungi,3UZBE@5204|Basidiomycota,226V0@155619|Agaricomycetes,3W68J@5338|Agaricales	S	GO:0000122,GO:0000228,GO:0000785,GO:0000790,GO:0000988,GO:0000989,GO:0001076,GO:0001190,GO:0001191,GO:0003674,GO:0005488,GO:0005515,GO:0005575,GO:0005622,GO:0005623,GO:0005634,GO:0005654,GO:0005694,GO:0005737,GO:0006139,GO:0006323,GO:0006325,GO:0006333,GO:0006338,GO:0006342,GO:0006351,GO:0006355,GO:0006357,GO:0006366,GO:0006725,GO:0006807,GO:0006996,GO:0008150,GO:0008152,GO:0009058,GO:0009059,GO:…	ko:K06665			TPR_1	PF00515.31	Tetratricopeptide repeat	MAGQKYNKAYEAYQQAVYRDGRNPTFWCSIGVLYFQINQFRDALDAYSRAIRINPYISEVWFDLGSLYESCNNQISDAIDAYARASELDPSNHVISQRLQLLKTAQATGGSLPAAPGPQDVHPTAYASAVIPPPGLTGPPLLLQPTSQRPPPFRTDSRGPPNEISLPPPSQVGNGPSSPPFRGGPPPPVVLDESRHVSSHTPLAPMDVDRPPHARDYPPPPARDPPSRGPVGHNLLLQHPIPQHQIPAEELRNGSHSTHHPDSYYSRNRVHSRSPTPPQQARRSPFQPYPPPPGRQPVGPAQPSAAPAQRSPRVYPHAEPQRPIEQEGGWDRRPPPAEPREWERRHHSRPSGDYVPHPSQAPSHFYPSRSPGPSAQRVHSPEPSPRSAQPPQPPRTYWD…
MDBPgig1_00357	221103.XP_007842559.1	COG0457@1|root,KOG1124@2759|Eukaryota,38CAZ@33154|Opisthokonta,3NVJD@4751|Fungi,3UZBE@5204|Basidiomycota,226V0@155619|Agaricomycetes,3W68J@5338|Agaricales	S	GO:0000122,GO:0000228,GO:0000785,GO:0000790,GO:0000988,GO:0000989,GO:0001076,GO:0001190,GO:0001191,GO:0003674,GO:0005488,GO:0005515,GO:0005575,GO:0005622,GO:0005623,GO:0005634,GO:0005654,GO:0005694,GO:0005737,GO:0006139,GO:0006323,GO:0006325,GO:0006333,GO:0006338,GO:0006342,GO:0006351,GO:0006355,GO:0006357,GO:0006366,GO:0006725,GO:0006807,GO:0006996,GO:0008150,GO:0008152,GO:0009058,GO:0009059,GO:…	ko:K06665	O77033.1	RecName: Full=General transcriptional corepressor trfA [Dictyostelium discoideum]	TPR_1	PF00515.31	Tetratricopeptide repeat	MSLRHISRPQDRPDARMHETTPGPVHSQLFQGHPSQAPPPPPPSHHAPHLNGNAPIPSTPLSNGTSHGNSIVSPTAAPNTVPNGVGSSSSITHKLAVANEQTWLLIGRVAEQMADLDHALLAYENALRHNPVSLAGLTQVAGIARIKENYPKAIDYFQRVLQLQEDNGEVWSALGHCYLMQDDLQKAYSAYQQALYLLPNPKEDPKLWYGIGILYDRYGSLDHAEEAFSSVLRMDKDLDFDKANEILFRLGIIYKQQGKYEESLACFDRILRNPPSPLAHADIWFQIGHVYEQQKDHVRAKDAYERVVADNPGHAKVLQQLGWLYHQDGSSFQNQELAIQYLTKSLEAGK
MDBPgig1_00358	984962.XP_009541522.1	COG5085@1|root,KOG4503@2759|Eukaryota,39VFP@33154|Opisthokonta,3P1MY@4751|Fungi,3VC2J@5204|Basidiomycota,22F5F@155619|Agaricomycetes,3H8TU@355688|Agaricomycetes incertae sedis	S	GO:0005575,GO:0005622,GO:0005623,GO:0005634,GO:0005635,GO:0005737,GO:0005783,GO:0005789,GO:0006996,GO:0006997,GO:0006998,GO:0008150,GO:0009987,GO:0010256,GO:0012505,GO:0016020,GO:0016043,GO:0031090,GO:0031965,GO:0031967,GO:0031975,GO:0031984,GO:0042175,GO:0042592,GO:0043226,GO:0043227,GO:0043229,GO:0043231,GO:0044422,GO:0044424,GO:0044425,GO:0044428,GO:0044432,GO:0044444,GO:0044446,GO:0044464,GO:…				Brr6_like_C_C	PF10104.12	Di-sulfide bridge nucleocytoplasmic transport domain	MPLQARRSTEAPMDWDYTSRTTVEPVWRQKDELTTPKKRPLATANWQPAPLQPPSSPIFGANQNVPFIFNTTPLRQAPPEQPWAPPPNFSPTKPIFELEVKDVDMTEATPPQSEDKRSDKLRLIAPGAMRRVYNARKKAREEKVRSRDVTVEDASESEDEDENGAITPITQTTSNHYTLNMPSPPAPQSDLPYLLSGYLQFFFNLSLILLFLYLVVQFIRTVQRDVQERISEYSMDIVQEIAMCSTQFKTNCGAHTVPAMANQCGLWETCMNRDPSIVGRAKVGAELIAEVVNGFVEPISWKTLIFTLTSLSFLTVFINTLFSIYRSRHQPGPGAPPLHPSYSIPPPTRYPHFGTYLPPGTPTPSWGKSWDSFNEEDAQCPPRRRRLEGGGSVKIG
MDBPgig1_00359	5334.XP_003026531.1	COG0740@1|root,KOG0840@2759|Eukaryota,38PE0@33154|Opisthokonta,3P040@4751|Fungi,3V0DG@5204|Basidiomycota,225EB@155619|Agaricomycetes,3W5XT@5338|Agaricales	O		ko:K01358	C5BTJ0.1	RecName: Full=ATP-dependent Clp protease proteolytic subunit; AltName: Full=Endopeptidase Clp [Teredinibacter turnerae T7901]	CLP_protease	PF00574.26	Clp protease	MLLRPLLSTARQHVARSASTRRFFHPLSGQSWSAPTSNNLIPIVIEQTGRGERSYDIFSRLLRERVIMLYGPIRDTDSALIIAQLLFLEAEETSKPIHLYINSPGGSVTAGLAIYDTMQVRPNDLRCFPAMALIFQYSMSHHPSTLTVLGRLAPWGPSSLLLVGVMVLEHIEDSYAVYQGQKGKRHCLPNASIMIHQPSGGASGQASDIAIHAKEILRVRDLLTGIYQRHCGKGDESKEAGLQRFGQALERDYFMTAQEALDFGIVDGALLVPARTASYEAKQLVQPCFERMAYRGCMWRCHALRVAEMPSPASRAPVPTLSKVKREDLVKTCFSPPPSPCVTMKALSGLVLALSSAPSALGNFGQRDEPPPLIRANIPLLRTQDGRYGVHVNMSSSNP…
MDBPgig1_00360	221103.XP_007842553.1	KOG3607@1|root,KOG3607@2759|Eukaryota,38B6W@33154|Opisthokonta,3NTZ6@4751|Fungi,3UZHA@5204|Basidiomycota,226Y3@155619|Agaricomycetes,3W3JR@5338|Agaricales	O	GO:0003674,GO:0003824,GO:0005575,GO:0006508,GO:0006807,GO:0008150,GO:0008152,GO:0008233,GO:0008237,GO:0016020,GO:0016787,GO:0019538,GO:0043170,GO:0044238,GO:0070011,GO:0071704,GO:0140096,GO:1901564		Q4WQ08.2	RecName: Full=Disintegrin and metalloproteinase domain-containing protein B; Short=ADAM B; Flags: Precursor [Aspergillus fumigatus Af293]	Reprolysin_5	PF13688.9	Metallo-peptidase family M12	MVTFRSRAPPKPLKRVAHPETLALEIFPRHPVAQDTITRRAVPSPRSTTLRHDDSFRLTISAFGDTFHLHLQPNEHLIHPAARIHYYTTTSDGRSILTGTVPLLRESVKAYEGDVIHGDVSPSRMREDAAKIAHSRLPKLGWARIMVHHQGDVALGIPPVFEGAFSVKGDVYHVMTKDNYHLTKHHLDPEIVHTLDGDDMDSSLVIWRDSDAMTAEEEKLVASGVRLTDGNELRLDGAAKSPRPQTCAHDSLPYNADVMGSLDQRPLTSPSWYHTLGFGLGKDLEPRQNDVVGNGMGSNFAGSIGDATGCPKTQKLLYMGVAADCKYTSQYGSKENATTRILTDWNTASSLYKSTFNVSLGIIELQIQDTTCPSPVDPRTPWNTDCSTVTLNDRLSLFS…
MDBPgig1_00361	5341.XP_007325537.1	2C8EX@1|root,2SP7B@2759|Eukaryota,3APBM@33154|Opisthokonta,3PE70@4751|Fungi,3V5HP@5204|Basidiomycota,229TY@155619|Agaricomycetes,3W7QY@5338|Agaricales									MKQYDATRPPITAKKTAADNLTGSDCNLIGECARKSTPPTMNFPVLDTQSTLTFPSASDVTGPFAMLGGLAGDLHTIYVRLGGITAVINYIKHFHIRRWRLIGNFKNTGSRHPHAPPFPTITAYANNCCRTAETNLIYVPSTTRMSGAGNSTSATGSRSRQPARRKPNDDAGYFGPTGSSSVAGNKRHAMDKAEGEPRLKRKRVETSGLATGATRKEADVEKPSMVDFSTLPITVLYRYMTQFDLIPTINPSPLSAEDPPPPSTLDQPFRHNSRPPSPPPQTTPANRPQRSSASRDHQQQQRRRSQRLVDEYQPRVPVLVDVEELNTVLATVVERHFREVIVYYRRVVLYYDATQLILGFPLTTDSKNLTDMISPPRSIPLSKLTPLTWGHCPWMHGER…
MDBPgig1_00362	80637.XP_007763171.1	COG0082@1|root,KOG4492@2759|Eukaryota,38EIY@33154|Opisthokonta,3NUJB@4751|Fungi,3UZFH@5204|Basidiomycota,225U5@155619|Agaricomycetes	E	GO:0000166,GO:0003674,GO:0003824,GO:0004107,GO:0005488,GO:0005575,GO:0005622,GO:0005623,GO:0005737,GO:0005829,GO:0006082,GO:0006520,GO:0006725,GO:0006807,GO:0008150,GO:0008152,GO:0008652,GO:0009058,GO:0009072,GO:0009073,GO:0009423,GO:0009987,GO:0010181,GO:0016053,GO:0016491,GO:0016645,GO:0016646,GO:0016829,GO:0016835,GO:0016838,GO:0019438,GO:0019752,GO:0032553,GO:0036094,GO:0042602,GO:0043167,GO:…	ko:K01736	O74413.2	RecName: Full=Chorismate synthase; AltName: Full=5-enolpyruvylshikimate-3-phosphate phospholyase [Schizosaccharomyces pombe 972h-]	Chorismate_synt	PF01264.24	Chorismate synthase	MSTFGRLFRVTTYGESHCASVGAIIDGCPPGLTLSAEDVQVQLSRRRPGQSNLTTPRNEKDLVHLQSGIEHGVTLGTPIGLLVKNEDQRPHDYSETDLYPRPSHADLTYLTKYGVKASSGGGRSSARETIGRVAAGAIAEKYLKQAYGIEIVAFVSSVGKIHLPSTVAPPSVTADTDEDNDDVSDALSDEFKQLLATISREEVDKHATRCPHPETAERMTKRIIRAKDALDSIGGTVTCVIRNVPSGLGEPVFDKFEAELGHAMLSIPATKSFEIGSGFRGTEVPGSKHNDPFVKKADGTLGTKTNWSGGVQGGITNGEDIYFRIGFKSPATISQAQETAQYDGTPGVLAARGRHDPCVVPRAVPIVEAMAALVVMDQVLIQNARKTAASLLPPITTLP…
MDBPgig1_00363	40483.S8DYF8	2ESC0@1|root,2SUYB@2759|Eukaryota,3AT5J@33154|Opisthokonta,3PFJA@4751|Fungi,3V6BD@5204|Basidiomycota,22AK2@155619|Agaricomycetes,3H5R5@355688|Agaricomycetes incertae sedis									MATKPDLTESQLSEPSLFSAHNTSRTKLLLICDLGSENDVGKVFDLTRLPDAHDDTLASYCLLHEQYLCQRSHTHLPSLVVDDPITSLDLHTHDNTLAISPAEEPDSSEETDGGGVPVTIPTVRPGGRVRFRSRVRIASGVHRQRANSLRATGEYANCNELTVGESSLSSSPSSSISAPLRSEATDDAECRPEWGTLGQRVRLFARRGKDKSSMSLERQLERRERRRRKLGLPPLDSSSYRNEMRSTLPSECTPLVGRNNPRSFYVENEGGQPGDVCYDSDVEEEATSTQPPRGVDEMFGPLPGRLLNLHWWWWQLEPIATCNFCPSPDLDGEN
MDBPgig1_00364	40483.S8FI45	COG0391@1|root,2QUXN@2759|Eukaryota,38GWW@33154|Opisthokonta,3NXK8@4751|Fungi,3UYE8@5204|Basidiomycota,225ZE@155619|Agaricomycetes,3H2DD@355688|Agaricomycetes incertae sedis	S			P53980.1	RecName: Full=Uncharacterized protein YNL011C [Saccharomyces cerevisiae S288C]	CofD	PF01933.21	2-phospho-L-lactate transferase CofD	MANQPPSSLYLGPQSMAPDSPGSSVFDLPTQNPKAHQDRRIIGGLSSPADNDRISREQVSFVVISGGTGGNSICSAFGNASYVLPVSDDGGSSSEIIRVLGGPSIGDIRSRLIRLIPSAPPSSPLEAIRNLLSYRLPSRYSERQARDEWRDIVEGRSTLWAGIPNDRKETIRGFLVYFESELLKRAHKNFSFLNGSIGNYFLAAAQGFFRSLPSAIFLFSSITNSQATILPVIITNHTVTIAAELENGGKLVGQCEISHPVKTDAPSVNVFDADPWSPTDGMDQSLTQKQNVMFEAANKDEYEPLPAKIIRLYYMNAYGHEVHPSPNPDYLSSLSTNEVLVYSCGSLWTSIMPCLALRGVSTAIARSRSLRIKVLLLNSVNDRETNGYTAVDYITAIVS…
MDBPgig1_00365	5334.XP_003038959.1	2EIVQ@1|root,2SR9E@2759|Eukaryota,3ANUC@33154|Opisthokonta,3PER4@4751|Fungi,3V5VG@5204|Basidiomycota,229TT@155619|Agaricomycetes,3W81Z@5338|Agaricales									MFLRPWPTLLFYSILMVGLVIAKPINVTVDDRYGPFPQVGENITYQQGWFNSGLDKCTMCPPFPAFQLAFNGTWMRATYNRKTLQEEPKYASLKFNGTAIYVYIIRAPNSAAGVDGNTELLFTLDGVTTTFEADAPKTVFAQVAFARSALGDGEHTLTIQNGQVNGKYDEVMVFLDSIVYTTDDSVLALDNDNNSAPAVTSQPDRAKSFDNKVAITAGICGALGGTLLLLLSLLLYRCMKRRRTQILTLNSERWRSGRYDEPPPSVTSWHPSLFVRSLQSKHPASDYAPSVASSQRRMLSRSSMASSWSDPSHRDDPTEYDTTDASKSVRVGSTREYTNPYGRRDPLEAVQEWQQRQSHLRDLGRQYPMMKATITGASFASEPPSGLAYVPQPPASPTQ…
MDBPgig1_00366	221103.XP_007842562.1	COG0488@1|root,KOG0062@2759|Eukaryota,38FBM@33154|Opisthokonta,3NWE1@4751|Fungi,3UZ84@5204|Basidiomycota,225NF@155619|Agaricomycetes,3W5ZE@5338|Agaricales	EJ		ko:K06158	O59672.1	RecName: Full=Uncharacterized ABC transporter ATP-binding protein C29A3.09c [Schizosaccharomyces pombe 972h-]	ABC_tran	PF00005.30	ABC transporter	MPKVAQIEAIVEVSVRNGPSTGRLFARWKLTPTQMEEHKPCDHPNMSAEDIAEEIRANLPGTEEIIVQYLAGYLVDDAGEEEDVLQVTRAILESLAGDRLDVLEKLMNRLANLLEDQLNARLKRASGPKLMKLDKVMDMSKSAMSNTIALSGGVDLESINKGKASRVDMKKLEKQEAKLKAKIEKRARRDLYEGSKLLDAHKKQQTYEEIFMKINPLEAGAASKNKSKDIHLPSIDVNFGSNRILRSSGATLTLAHGRRYGLIGRNGVGKSTLLRHIAMREVPIPSHITILFVEQEVIVGDDTLALDSVLKADVWRDHLLREEAALNAKLAELEREGDDKRFEDAREEASSRLAEVHARLSEMDAESGPARAAALLAGLGFDENAQKQPTRSFSGGWRM…
MDBPgig1_00367	104355.XP_007861430.1	COG0187@1|root,KOG0355@2759|Eukaryota,38CPA@33154|Opisthokonta,3NWYX@4751|Fungi,3UZQE@5204|Basidiomycota,224M9@155619|Agaricomycetes,3H2XC@355688|Agaricomycetes incertae sedis	B	GO:0000003,GO:0000018,GO:0000019,GO:0000070,GO:0000075,GO:0000166,GO:0000228,GO:0000278,GO:0000280,GO:0000712,GO:0000775,GO:0000785,GO:0000790,GO:0000793,GO:0000794,GO:0000795,GO:0000819,GO:0003674,GO:0003676,GO:0003677,GO:0003824,GO:0003916,GO:0003918,GO:0005488,GO:0005524,GO:0005575,GO:0005622,GO:0005623,GO:0005634,GO:0005694,GO:0005737,GO:0005739,GO:0006139,GO:0006259,GO:0006260,GO:0006261,GO:…	ko:K03164	Q9Y8G8.1	RecName: Full=DNA topoisomerase 2; AltName: Full=DNA topoisomerase II [Penicillium chrysogenum]	DNA_topoisoIV	PF00521.23	DNA gyrase/topoisomerase IV, subunit A	MSSSEGENFDFDNISDGSDSDGYAPATKKAMKPKAAPKSKAATASKAATKSTKGKAKKVLVDHDDNADEPMDVDEGKESDDHAEGPFPTQAKPPAKKKTASETYTKLSQLEHILKRPDSYIGSIETITQAMWTYDADTKRMVHREVKYVPGFFKIVDEILVNAADNKINDASMDSLKVTIDVENCTISVYNNGKGIPVEIHATEKIHIPELIFGHLLSSSNYDDDEKKLTGGRNGYGAKLANIYSLEFTIETADKSNEKKYSQTWTKNMTQVGKAKITKNSRGEEWTRVTFKPDLARFGMTRIDPDTAGLLRKRVYDLAGTVKDVKVYLNDERLKVKNFKQYVDMYLDSAAADAKENSGGAAQAKPSIIYEQIGPRWEIAFATSDGSFQHVSFANSIST…
MDBPgig1_00368	208960.XP_007266339.1	2EIVQ@1|root,2SR9E@2759|Eukaryota,3ANUC@33154|Opisthokonta,3PER4@4751|Fungi,3V5VG@5204|Basidiomycota,229TT@155619|Agaricomycetes,3H5UH@355688|Agaricomycetes incertae sedis									MATLFALLPLLAGLTLVGAAPFNVTVDDQFGSLPRIGANISYSEGWFGDGFSNCGQCRPPFRQAVNGTWTSSTYIPKEASDNPKTATLLFNGTAVYVNCIIGPSTVAGVIGNVDITFSVDGLVAGTHVEPAPQQYIYLTAFKREGLSPGPHTLTIQNGRQNGQFDQVMMFLDSVIYTTDDSLIQESRPSPSATPPNQPTQSSGQQQSSGNNRVERNTLIIAAVCSSIGGFALGLLAFWLSSRAIRSRSTSSVPPPTPYHEYSPSPPEPKVSPSFSPPNSAAVRSPIGASSASGSSHRLSTVIDIQRTATRQSVGQTTDLPSPNGPPPSYYNDRRS
MDBPgig1_00369	221103.XP_007845162.1	KOG2210@1|root,KOG2210@2759|Eukaryota,38CEM@33154|Opisthokonta,3NUQ2@4751|Fungi,3UZ2Y@5204|Basidiomycota,226N9@155619|Agaricomycetes,3W6E1@5338|Agaricales	T	GO:0003674,GO:0005488,GO:0005496,GO:0005543,GO:0005575,GO:0005622,GO:0005623,GO:0005737,GO:0005783,GO:0005829,GO:0005938,GO:0006066,GO:0006629,GO:0006694,GO:0006696,GO:0006810,GO:0006869,GO:0006887,GO:0006897,GO:0006914,GO:0007034,GO:0007163,GO:0008142,GO:0008150,GO:0008152,GO:0008202,GO:0008204,GO:0008289,GO:0008610,GO:0009056,GO:0009058,GO:0009405,GO:0009987,GO:0010314,GO:0010876,GO:0012505,GO:…	ko:K22285	Q9UUA1.2	RecName: Full=Oxysterol-binding protein homolog C23B6.01c [Schizosaccharomyces pombe 972h-]	Oxysterol_BP	PF01237.21	Oxysterol-binding protein	MLRVMAQPRSRVRHLRMDRETRLFVGMWPTSCDIDDDQWNRDEDEGSIISSLISQLRVGMDLSRVTFPTFVLEPRSMLERITDFMSHPDLIFGAEHCNDPEERFIRVLQYYLAGWHIKPKGVKKPYNPVLGEFFRCRYNYEDGAQGFYIAEQANRVTILGELKPKSKFLGNSVSTTMEGENRVRLLGAMDDGEYVITMPNMYARGILFGRMVLELGDTCIAKNEKNGLYCDLEFKTKGFFSGTYNAISGRVRNKTSDIGEISGRWSHVMDFKDTRTGEKRVLFDAVKDGQNVCPKWVAPEAEQEPNESRRLWRDLTKAIIAKDMEAATTAKSAVEDAQREERRIREEKGLTHVPRYFKLKNGRWVPKIEIPTDPNNAASVIQEWIWPPSSHSASKS
MDBPgig1_00370	221103.XP_007842546.1	2E78V@1|root,2SDVW@2759|Eukaryota,3ABU6@33154|Opisthokonta,3PC9D@4751|Fungi,3V3GU@5204|Basidiomycota,22EJR@155619|Agaricomycetes									MARPHDHLPRLNIPPTLNLQQPLGFDRIQAGSMYSPALPTTIQSGFHPSFPMSNSLQTPMQAFFSQQPPPAPGRPSHRPGQASMQFTGPSMPPGGFAVTPLTGHFPRHSMVLGPGQMLPGQLGPPFPGKHRKQMSIGGPPKAALGGPGRNHSPLPVPVAVAAATAPSPKVKKVAVNLPKESVRGEDGEVQERPNWARNPVPTSEIPIDESVPPVETVSAEIYPPDYFRDHIPDTVDVFLPGKRAWEEMKRKAIEEKLAKLGVERGSGSNVPYIHAPHARAASISSPADPALLMFKLNKLQQQQATSSTSSVSSSPQPPFALSPSPHQAAPRFISNRHGHSLSLAQPPQQWPVFADNSNPFGPNAVLGSDHTPYSQPSPGALGLDLPGDSYEGMHAPDGR…
MDBPgig1_00371	5346.XP_001828512.2	KOG3924@1|root,KOG3924@2759|Eukaryota,38BX3@33154|Opisthokonta,3NVIQ@4751|Fungi,3UZCE@5204|Basidiomycota,2268S@155619|Agaricomycetes,3W4AS@5338|Agaricales	B	GO:0000003,GO:0000075,GO:0000077,GO:0000278,GO:0000725,GO:0001672,GO:0003674,GO:0003682,GO:0003824,GO:0005488,GO:0005515,GO:0005575,GO:0005622,GO:0005623,GO:0005634,GO:0006139,GO:0006259,GO:0006281,GO:0006289,GO:0006301,GO:0006310,GO:0006325,GO:0006342,GO:0006348,GO:0006355,GO:0006464,GO:0006479,GO:0006725,GO:0006807,GO:0006950,GO:0006974,GO:0006996,GO:0007049,GO:0007093,GO:0007346,GO:0008150,GO:…	ko:K11427	Q4P2W8.1	RecName: Full=Histone-lysine N-methyltransferase, H3 lysine-79 specific; AltName: Full=Histone H3-K79 methyltransferase; Short=H3-K79-HMTase [Ustilago maydis 521]	DOT1	PF08123.16	Histone methylation protein DOT1	MSLKADDLWMGVSFLILLIDHLGATDSLPRAVVIIGVKMFGHVGKLVFYKALPASSDLSFFSNSKASKPITSATSTVVVTTRITRRPARTPVLASQPPAATSASSPLKSTLLSTTPTKRKAQNGPQSSDGLNPHRVKRKKTEEGPRKRVLSSSRTSSRASSRHSTLPPSPELIYRSSRSRSTSLFPHDEIAVRLRQWVTKEDGTPGSRLWSSEAVVKRLMRSYISYFFNPRDPNDRSFEPHPSDYAFGELEYPNNGAVERFILLQPKDKDHYNPIFCLERTLYTIIECYLTPAQQSLFGTLPTDAISEATSPPPSPSPMRSDLSSSPLSSLSVLSDDSDLELSPLSSVSSLPSETSSDLFSSPGKPVNLLRTFQRALHCRDGPLFLQTLSMINDLLRKL…
MDBPgig1_00372	5334.XP_003029790.1	2CH0D@1|root,2S1RP@2759|Eukaryota,3A5EK@33154|Opisthokonta,3P49C@4751|Fungi,3V5M2@5204|Basidiomycota,229Y1@155619|Agaricomycetes,3W7QU@5338|Agaricales									MAPSEFSFRLQHGITGGFAPPTPNAIHTVTKAKDNTEALFITSAVRPDGTPHLSEALPKNLSHDDSVNTLVDELHGILKSLPTEQPPGSEDIYGMDTSIAWGSEDLMWCNGGPQGCGGGTSFVQPSEEEKAKFRRAVDIVNELVDKSA
MDBPgig1_00373	85982.XP_007323611.1	KOG0681@1|root,KOG0681@2759|Eukaryota,38HNM@33154|Opisthokonta,3NVG1@4751|Fungi,3UYBB@5204|Basidiomycota,22711@155619|Agaricomycetes	Z	GO:0000228,GO:0000785,GO:0000790,GO:0005575,GO:0005622,GO:0005623,GO:0005634,GO:0005694,GO:0006325,GO:0006338,GO:0006996,GO:0008150,GO:0009987,GO:0016043,GO:0031011,GO:0031974,GO:0031981,GO:0032991,GO:0033202,GO:0034728,GO:0042766,GO:0043044,GO:0043226,GO:0043227,GO:0043228,GO:0043229,GO:0043231,GO:0043232,GO:0043233,GO:0043933,GO:0044422,GO:0044424,GO:0044427,GO:0044428,GO:0044446,GO:0044454,GO:…	ko:K11672	Q9Y7X8.1	RecName: Full=Actin-like protein arp5 [Schizosaccharomyces pombe 972h-]	Ras	PF00071.25	Ras family	MDSKKTGSPPSGLAPQRIARLPTPLPPSVPIPASYDDYRDQYTPLIIDNGSTYLRYGFATSPAPRTGLNVVAKYKERRSNKPLLLFGEGIDSESGARSQAKTPWEGDVLLNSDALLGIDAATVDHPVLMTERLCSPLHSRSLTSELMFEQYSVPSLTYCVDGVMSFYHNNLPSTSADGLTISFNTASTSVIPILNGKGIMSQAQRIPWGASQGSEYLLKLIQLKYPNFPTRVTNVQSNWMLQNFCEFATDYLALLRKLKDPLNMRASERIIQFPFVQPVAEEKTEEELQRVAEKRKEQGRKLQEMAATKRLEKLAQKESDLQYLTSLKESRGDNSKREWINKLQNEGFEDEANLDETIKKLENDLKKGRKKEADGDEPMLDEEQLKEKKKQKLMKAGFE…
MDBPgig1_00374	85982.XP_007323445.1	28IND@1|root,2QQZC@2759|Eukaryota,39VSX@33154|Opisthokonta,3NVZE@4751|Fungi,3V3SZ@5204|Basidiomycota,2252K@155619|Agaricomycetes				O15050.4	RecName: Full=TPR and ankyrin repeat-containing protein 1; AltName: Full=Lupus brain antigen 1 homolog [Homo sapiens]	UvrD_C	PF13361.9	UvrD-like helicase C-terminal domain	MPPFKENFSFDPVATDSPVPDMSPTRKILDPQLFDPSVFQSRETADARFAHLKVLSSKENIIQILEGLLNSGVQVVGCFLSYVDSHHHAWILEHFPVEAKQYRGSFFRKALPQLADYLCFNEFEGVDNRAVAKSRQSILIAPEQFDTLLSLEFPDDAECEVDTPPVATRKGKPGNQRQKKQARKKAKSHIIIEPKVFQAWNVQVPESKQHAEQIATTILHDLKAIFREYLHVLRVPAVIDALCAVAHDEGDRAPLQCHNKKGHPSPPTTENQSCSTLAQRTDVPAAYPTVQPLKSALHFENVDGFGNWRIIISGRADRDLREARKKDVKSFTIMIKKIKELSRGYFSDDNQKRLNGAGPEVPIFEAKMTRDSRLVYQVDCVDDLDGQAQVQVIRIFGIY…
MDBPgig1_00375	221103.XP_007853756.1	2ETDB@1|root,2SVRI@2759|Eukaryota,3AQPD@33154|Opisthokonta,3PGJ2@4751|Fungi,3V6FT@5204|Basidiomycota,22B29@155619|Agaricomycetes,3W7Y5@5338|Agaricales	U					SH3_9	PF14604.9	Variant SH3 domain	MHLHGLSTHAVDRGPQAREPALINLPIPLNLPTIPVVGPILTNIIAGKPTTTSRAPTPTSTSTNGSGNGNQGGGNNGGSSDGNDQGNAGNGNGGNGGGNGGSGSSGDSGGSSSGSSDSGSKGGTSNGGGNGGGNSQNNSQGGQGGNGQDQSSHGGASGGNTGGGGSPGGNAEAVDEGGRATKNGSGSGNSTPTSSNATSDQPNSSTSPDAAGSTSTGAPDVVVNVSSAHTSGDGQTGDSTSANSSQKGGSAGSHAGGNPTSTNGATADGGTGNGGNNGAIPSVTATHTDSSSNKGLSTTAIATIVSVLIIILLCLLVFILRRRFKARRSERRLRWWSRKNASPPRSAQATVGSGTASARSSFATTFDHGLSPHLTLTFDASGLPEVPPMAEIRSSPNSS…
MDBPgig1_00376	221103.XP_007845780.1	COG1132@1|root,KOG0055@2759|Eukaryota,3AIA5@33154|Opisthokonta,3PBIX@4751|Fungi,3V3W8@5204|Basidiomycota,227HR@155619|Agaricomycetes,3W6CT@5338|Agaricales	Q			Q83LP0.1	RecName: Full=ATP-dependent lipid A-core flippase; AltName: Full=Lipid A export ATP-binding/permease protein MsbA [Shigella flexneri]	ABC_tran	PF00005.30	ABC transporter	MRGRRAKISKRKGTFNPEDTTKVKHTRLGVWDLYDEVTPELANIPGSSKLEAYLEIWNNLPYVWRMLKDVAGIPSCWLLLVLFVIVEYAMAMVPAITLWYSGQLLIIVQTAVEERRVDKELLISVAIGRFLSALANRILIHVKHRLQLPLNARIKQYYSGHVFHALVRLDLPTFDDPAVQRTFDETFPRSARSSIAWDTVVMAARVSSTFLRLFSEVSVLATVLKDQRDGPLLAFLCFAQSALGWMSVRKTMNQRGVWAATTKNEDFIKTEGLKILAGSSTHRKELVAGGMWEYCLSLYRTCLDRVGDAGAMDFYEAFHQYRTREKLGFSAFQEPFKELPQIIFTLRAIQYPASIPISVTSLNLVMSTTQSFTHVIFNLIDETRSVADQLSRVRNLYEI…
MDBPgig1_00377	221103.XP_007845130.1	COG1643@1|root,KOG0924@2759|Eukaryota,39WRX@33154|Opisthokonta,3NU3R@4751|Fungi,3UYVS@5204|Basidiomycota,225RM@155619|Agaricomycetes,3W62K@5338|Agaricales	A	GO:0000350,GO:0000375,GO:0000377,GO:0000378,GO:0000393,GO:0000394,GO:0000398,GO:0003674,GO:0003676,GO:0003723,GO:0003724,GO:0003824,GO:0004004,GO:0004386,GO:0005488,GO:0005575,GO:0005622,GO:0005623,GO:0005634,GO:0005681,GO:0005684,GO:0005737,GO:0006139,GO:0006396,GO:0006397,GO:0006725,GO:0006807,GO:0008026,GO:0008150,GO:0008152,GO:0008186,GO:0008380,GO:0009987,GO:0010467,GO:0016043,GO:0016070,GO:…	ko:K12815	Q92620.2	RecName: Full=Pre-mRNA-splicing factor ATP-dependent RNA helicase PRP16; AltName: Full=ATP-dependent RNA helicase DHX38; AltName: Full=DEAH box protein 38 [Homo sapiens]	HA2	PF04408.26	Helicase associated domain (HA2)	MSEDHTNDFNHQLAIKLSRALNIVNPNDLLAERVTDIAKTNSLEGFTSAARAFGKFKESFLAELHAEILSHAQQEASGSGHVPQPVEGITVHDSEVLEPEPVRQGGLMRKEARHTFRQPAIPLEPPTPRTSVLGLDRLAKEKRAALVNGDNDNLRKKRRVDDDEGPVFKVPGLPASRSTNMRQRGEETPSHPGGLSETGRKRLEEYRKNREKQREGIVAKPEPRADIPRGLGDFQRRSNRDRGWGRRDHDDDRRGHSWDNTPQSVRGARDAPSVRIPNAGWDSTPRSTRGGDDRDGDRWGPTRTRRWDAPTPRVARGGSPDDGDGAFGMDMREWEEEQVRLDRDWYTGAEEGGVAGDEEHNPLAQYEDLSALKEAEIATKQVKKISARQAQYNADNDLW…
MDBPgig1_00378	221103.XP_007845160.1	arCOG05967@1|root,2QSXK@2759|Eukaryota,39T98@33154|Opisthokonta,3NUK6@4751|Fungi,3V3XS@5204|Basidiomycota,224Z7@155619|Agaricomycetes,3W66R@5338|Agaricales	S			P81898.2	RecName: Full=Peptide-N4-(N-acetyl-beta-glucosaminyl)asparagine amidase A; Short=PNGase A; AltName: Full=Glycopeptide N-glycosidase; AltName: Full=N-glycanase; Contains: RecName: Full=Peptide-N4-(N-acetyl-beta-glucosaminyl)asparagine amidase A light chain; AltName: Full=PNGase A small chain; AltName: Full=PNGase A subunit B; Contains: RecName: Full=Peptide-N4-(N-acetyl-beta-glucosaminyl)asparagin…	PNGaseA	PF12222.11	Peptide N-acetyl-beta-D-glucosaminyl asparaginase amidase A	MFFKPLTILFLALAELRLVNGQPNPDEVLPLIEELMVHRAKDGQGFQGVAKRVPLMTDDATVAPLVDLQVTAPPIVPKGGSSCTVQLLKHTFGINSYNAPAVVPYNPPTLSACGRTGEWVAISMNLSVFSIGTQYDRLGAIYLSHTEIWRTSSAEPTKTGTLWTTIKDVTHYSQLFSKSGDLMMDFSNIIDASLLLDGAFDVTLSATFYAPTKNVQMAETPDKIIPLSNLSPTLPNFFTIDNDAGAITNITLPDTTEEAYVEVFASGNSAEEFWYLNTPDEYVNTFPPDAGLIGKGPFREVQVLVDGQLAGVVWPYAVIYTGGITPSNWRPLTSFGAYDQPTYWVSITPLLPQLLTGNITHSITLRVQGQGTNPSINSNWFVSGSVHIKTGRAKVTGRV…
MDBPgig1_00379	5346.XP_001828949.1	2EB0D@1|root,2SH69@2759|Eukaryota,39KY0@33154|Opisthokonta,3Q5BP@4751|Fungi,3V7G8@5204|Basidiomycota,22FJC@155619|Agaricomycetes									MSKSKSKSKGKQPANPPQALPVAPPLPNPATGSANPAASFPSLWSYIRPALDHIVSSPTNDNSKAPAIDVNFYSGIHTACYNYFTAQNELASATADPRANDAVLASGSELYEHLDRYFADVVRNLLLAASQDDTTLIHYVLPCFSRYSAGAHSVHRLLNYFNRHYVKRAVDEDMGWLRLRDVLEPNAMHTETIALSVANTKASNIVNLMKGMDGMPEKIALKLKERRMEELRKWGFNDGQPPEKLSDAEGCAEAASSPDRVVPILSLALRRFRTEFFEPLLITPKVGAGSKSKVKHKIPKAPATKPPSANGAAPFMGPKGRLARSVEQFLSSKDHTPEEKTRTASELAAALRVTGVKPSHPLRKRLEKYLSATEVVT
MDBPgig1_00380											MSRVWAPQLRSPRLSALAAGWLGAPIATPAVLPTMFRRLSLLLVLALANSALHVAAAPLNYRSRDLVGVASRSNLGVSHDPRTFRVPGQPRNPQDPLVEDGPSNSPPDEGDSEAGEGGPPGSLFNPPNPEGDPPLGSNANGPPRPNRPPSGPPSLSSSPGLPGSEPTEVAKPSSGKDNDPPSGDDEDDGDSDTPTSTVSLPATSTLTSSSTTSAPSSSSSSSTTTSAPSSSSSSTTTSAPSSISSSSTTTSAPSSSSSSSTTTFAPSSSSSSSFTTSASSSSSSSSSTSTPTSTSDKFLGTTVILTYGGTATHNLPSGVPTPAPGQGLTDVVEDKDLADVIKKLLDSPTSPSATNSTKPDDSGSNDTKPESEPDDTEEDDSSSPTSSSSAAATAASATS…
MDBPgig1_00381	5334.XP_003037635.1	KOG1037@1|root,KOG1037@2759|Eukaryota,38B7U@33154|Opisthokonta,3NV42@4751|Fungi,3V3XC@5204|Basidiomycota,224CN@155619|Agaricomycetes,3W5WZ@5338|Agaricales	KLO		ko:K10798	O50017.1	RecName: Full=Poly [ADP-ribose] polymerase 2; Short=PARP-2; AltName: Full=NAD(+) ADP-ribosyltransferase 2; Short=ADPRT-2; AltName: Full=Poly[ADP-ribose] synthase 2; AltName: Full=Protein ADP-ribosyltransferase PARP2 [Zea mays]	PARP	PF00644.23	Poly(ADP-ribose) polymerase catalytic domain	MPPRKKAAASTDASGASTDPPKATRSSTRTKKAAQPPAAPVAAPASKSKSKRGRAAVADQEDDTPDQPSKKKTKLDTKDTKDTKDDAPDAGVALDADEAEDKAQDDDEPKKMVTVLKRGAAPVDPRSGKVATHQVYSNAEGVWDAMLNQTDISGGSNKNKFYVIQLLHPIENNSSCILFTRWGRVGENGQTQVKGPFDPATGVKQFKAQFKSKAATNWEDRVGMVAKKGKYTWLERDFADDEENEDKEEGSSKKKNEPVPDSKLEKEVQELCNLIFSTALMDAHLSSMNYDARKLPLGKLSKTTILRGFAALKALSEVIDKPDSDVVKEHGSLRAACEHLTNAYYSIIPHDFGRVRPTVIGDQVILKKELELVDALGDMEVASKLIQSNIISDEEGNPL…
MDBPgig1_00382	5341.XP_007325354.1	KOG1406@1|root,KOG1406@2759|Eukaryota,38CKQ@33154|Opisthokonta,3NVYV@4751|Fungi,3UZ5Y@5204|Basidiomycota,2287F@155619|Agaricomycetes,3W36G@5338|Agaricales	I		ko:K08764	P32020.3	RecName: Full=Sterol carrier protein 2; Short=SCP-2; AltName: Full=Acetyl-CoA C-myristoyltransferase; AltName: Full=Non-specific lipid-transfer protein; Short=NSL-TP; AltName: Full=Propanoyl-CoA C-acyltransferase; AltName: Full=SCP-2/3-oxoacyl-CoA thiolase; AltName: Full=SCP-2/thiolase; AltName: Full=SCP-chi; AltName: Full=Sterol carrier protein X; Short=SCP-X; AltName: Full=Straight-chain acyl-C…	DNA_methylase	PF00145.20	C-5 cytosine-specific DNA methylase	MTATVAWEFYSGIGGLHLALERSAVEGRVGRAFDWDQTACKVYEANWGPNIVQKIDISSLTAAALLAYPPADLWLLSPSCQPYTVLNPNAKGVLDPRAQSFLHLIQNVLPDLVGMGTSVHPTRLLIENVAGFETSTTRKLLLTTLRSLGYITMEFLLTPLQFGIPNSRLRYYLLARMAPLIPSVSASPKRIWRHIPGQEDADWIDPREVAPSGSVSGDEHSTMTPVKQFLDGDDFEHPISERVLQKWGRLFDIVRPSSTRTCCFTRGYTQLVERAGSIIQMNDDLDPQTTEVFNTFLAAQNNNDPLALDILRPLRLRYFTPTELLRLFYFIRPDISSKRTAAGSRDAFAWPEGLSSKSKYRLIGNSLPIMSNSRRTFIIGCGCTAFIKPRATRTTEDMG…
MDBPgig1_00383	5341.XP_007325352.1	COG5034@1|root,KOG1973@2759|Eukaryota,39KW8@33154|Opisthokonta,3Q59V@4751|Fungi,3V7DJ@5204|Basidiomycota,22FFT@155619|Agaricomycetes,3W3PM@5338|Agaricales	B					PHD	PF00628.32	PHD-finger	MSASQGQIADTSSNDLASDPTVGQPSSFPKSRIPRDYSRQSLEEGAKDMKQILPPQPPRPYSHLPTPQSPSNISQYAPHSLYQPDSPIHSRPPLTTSSSVSRPAVLPPVEQVDTIPPHHTHVFMTPESSPVVQRNTLPRIPELNGNSPVTTPRSSSHINRAPTYPSLQASPLGPNGGLAPAPDITPSRDHTPSGLDTPTRATLTSPFITRLNLAERFTKSKPLRHTPVNSSPPSPSPHPVRVDDIFSTPQQTRVATPPISPPPAGGELDRIHRARLQDQIAQAQEAETRRPDYLKRVKRTISDVDNPMEEEDRRISLGIGITESPQKGRRLKLFQETSEESFEESLMAGGYGRYRTAEWVRQPQPLHTLAGPSNVVSLLEQEVAPTAQDLQKKRRLDAF…
MDBPgig1_00384	221103.XP_007843909.1	2EWMZ@1|root,2SYEZ@2759|Eukaryota,3AT14@33154|Opisthokonta,3PHDD@4751|Fungi,3V6ST@5204|Basidiomycota,22ASG@155619|Agaricomycetes,3W88I@5338|Agaricales									MFAPSKSSQRFEEQASDNSWRARALLLENSLSELQVKFDTEHTKVLELTAKVAGDNTIPTPDPPAAASSSKKKGKKKSESSNRSDLVAILGRLGNSRLPAPIRPTSPLLTIFTDLDQLVSILPSPVSPEDSQVLFSVTKRALETIATTLGLHLTQKIAPQDCSKTPPDLDSLQTLGLLLVYVVESVLPLLSGTHLPYGVLSDEYNGVVNILMRTILHPIIQSFAPLSYAFLHLCFTHPKTIGPKSDVRQDLLSLLRSIHHSVGRLKYKPSCIPESLALEAVCELKKLYLDNSGTSDATTTTHDGDYINVDDGNDSPFNLTLNPDMTSIGGTDLVDGTSHQGCAPNSDRDVSQGGLDDKQLRTGKRTSIVNVSAIDHVKEARVARLAKKDSLWFLCSVLH…
MDBPgig1_00385	221103.XP_007845133.1	KOG4381@1|root,KOG4381@2759|Eukaryota,3A7MI@33154|Opisthokonta,3Q580@4751|Fungi,3VCKS@5204|Basidiomycota,22FC5@155619|Agaricomycetes,3W3SU@5338|Agaricales	T			Q9Y7M3.1	RecName: Full=FYVE-type zinc finger-containing protein C9B6.03 [Schizosaccharomyces pombe 972h-]	FYVE	PF01363.24	FYVE zinc finger	MDWPEHDDAIMSGLTISLQLYNQQCLQDCSLPPPQPLDDTDSLSSSPSSSGPVSPSSSYAALPSIPSTTSLSAPSLTCSPSSSTIRPNEHLAVLLSKHLWKPDAVATHCDNFYCRCRFSVFERRHHCRRCGGVFCNSCTSRFIPLLDSSNLPFNYPPRNTPISSYESPESPILLSRVCDDCWDLIHGCPSSPRTPDLVRSGSVSPVSVSELSATLPSGLSRRRLRPMPSISSLASQSSSTSSPSQRHSTSSRPPSRRISLRSSTQPPLPAEVLQEIALMSSSDSTPSPTPTASDPADKTLQPTFGELEAYPLKRHSAVCKITGGGRWTPEPTPPPIHPHANHLGYIGCKLPLSCTSRLLEDTHHDKVVGRGIKDVIVEDGVFRYRACQKEDGVIVEEVD…
MDBPgig1_00386											MARRESDAVDLREQFITSLPPGPGLGEHFSRSGNIGRSAVYAVLGKFRIFPFAESPPPNLIEIAIYSIPSMQKRLYTRALEPGRFGPPRGSSTSPFHRCQKEMSPIISTAEQQVPGPSEFEKLEEVVPS
MDBPgig1_00387	5346.XP_001841550.2	COG1881@1|root,KOG3346@2759|Eukaryota,39SR7@33154|Opisthokonta,3NXRG@4751|Fungi,3V15B@5204|Basidiomycota,225ZU@155619|Agaricomycetes,3W510@5338|Agaricales	S	GO:0000313,GO:0000315,GO:0003674,GO:0003735,GO:0005198,GO:0005575,GO:0005622,GO:0005623,GO:0005737,GO:0005739,GO:0005759,GO:0005761,GO:0005762,GO:0005840,GO:0006412,GO:0006518,GO:0006807,GO:0008150,GO:0008152,GO:0009058,GO:0009059,GO:0009987,GO:0010467,GO:0015934,GO:0019538,GO:0031974,GO:0032543,GO:0032991,GO:0034641,GO:0034645,GO:0043043,GO:0043170,GO:0043226,GO:0043227,GO:0043228,GO:0043229,GO:…	ko:K17439	Q06678.1	RecName: Full=54S ribosomal protein L35, mitochondrial; AltName: Full=Mitochondrial large ribosomal subunit protein mL38; AltName: Full=YmL35; Flags: Precursor [Saccharomyces cerevisiae S288C]	PBP	PF01161.23	Phosphatidylethanolamine-binding protein	MFALRRACVRPATLSIRRGNATIVEAQSSAHIPPPPVASPASTTRSGKHEAAAKSVSPEAEVDGAAQKAQGRNLRRRRQRPNISLENPRGWNRPLRKGVLPAYDEALKLLQEDSQILTAEADKLRAELQSMESSEANNEEELLKLREKIQILEVQSQVNLPDVRWKFSNAMVDMSKPVHRHLAEQKWRKDGDLDLLMERIHQMNVVPDVLPDFHPSIDLRITVESSREQFRDTMKPRTAVEPGTFVLPHQTKKQPRVYATAFHAETRLYTLLMIDPDVPNETSQTYTTYLHWLQPNVPLSATHQSRIGNLNNHTTYVPPHPQRGTPYHRYVLLMLPQANPTQQLDIPIVSDSARIAFDVRSFLQEWGFDGMKGGGAHMWRELWNEDVSKIYTDVLHVEE…
MDBPgig1_00388											MILPRFGRLSLGGSKLLTLATLCKPPQTQEAATSRKSPHEISWEPKKQKSVFESFNLTYSFPEEDGGRSGSIASIDSVSVPTQCESISRQVAPRAIKPFTQGHPSYNLHNSDILRLMPDDRGNELVTTGCASRAAAKTPVVYTLVSIISYSVCQPANIC
MDBPgig1_00389	202698.XP_007386831.1	28JIP@1|root,2QRXU@2759|Eukaryota,38F1U@33154|Opisthokonta,3NZTQ@4751|Fungi,3V3AJ@5204|Basidiomycota,226ST@155619|Agaricomycetes,3H4FV@355688|Agaricomycetes incertae sedis	S			P24504.1	RecName: Full=Nuclease PA3; AltName: Full=Deoxyribonuclease PA3; AltName: Full=Endonuclease PA3 [Penicillium sp.]	S1-P1_nuclease	PF02265.19	S1/P1 Nuclease	MLSRISSPFVGALLLAASGVHAWGASGHQAIGFIAMQFLSPGALRFVQNTLTSADNFSLGPAATVSDLIVLLEELANLATQWADQVRSTAAFAWSAPLHFVDAEDSPPTSCSLSETRDCASGACVLTAIANYTTRVVDTTLDAEQRLEALRFLDHFIGDIGQPLHVEAEALGGNQISAKCNGASTNLHSVWDSGIINRLLTLNQGGSVANWVTDLVSRIKTGSFSTLKQGWLSCTSTTQPARRSLENQINDFLRTRAITPLECPLVWGGESNQFVCSSVFTFTSGQDLCTGTYFNQAVPVIELQIAKQGFRLAAWLNVLFDGSPNLP
MDBPgig1_00390	221103.XP_007842530.1	2EK49@1|root,2SQ3R@2759|Eukaryota,3AM7I@33154|Opisthokonta,3PE05@4751|Fungi,3V5JC@5204|Basidiomycota,229GI@155619|Agaricomycetes,3W71M@5338|Agaricales									MPPKPRPIAKPSVAPPLNEEDAAKAMPPPPDPPQVMGILEPEMKALSSCLQNGMVKTGQIYKFYSNTHQLGVQQYALAPPRTLTASLGREIEKYDQLCDAIEAQLLRALSVLQRDLAREERRIREAEAAAAPLPVTPAPPLSTTPETMETVPSTSSSTPRPSPSSSAANPLGRRPSNISISSLHRAPFPLKIDVPSPSLRMGPEEMPLYTGSLASPISMGPKSAQTMGPPEFNAELMAAFASSAPAVARPVDIDLTLPDPDDVAVGSQELANIGNTADKPIELDLDSMDIDISGMTDLFGDATESTTNDSAFPSSTVIQGGPDKPVKSEETIDIEILDALTAAGSNDHDSIFGHLPEDNSSSQPQATPNNETSNIPPHLDAQGQSPGSMLASFEAAAAN…
MDBPgig1_00391											MSILKFLETTPTIQEVEKKIESLRGDIRMLEQYRNARLLIVSRLPPEVLSLIFEHLALARQEWGSIRHYSYPYQRARSAPLYLRQGGYVQKETVELLLEHLDQLWEIELARCRIEWLEQLVRSQVPMLEALVIKLGNHEGFQARFAPDVAPGRIPPLRHLELEDCIFELDAPFFSHLRTLKLSFFRPNIADAYRPSMDVVLLAVQAMPRLETLQLFNVLAHSDEGSTGSIVSLPRLTHFRVSAQDIRCLSILTRVACPSIQSVTAGCRGKATPETLAPIAAAFYALIPAPPSTRWHTTVKLEPSPSSCYAAVAIWLEDEPIQSSNPDNAPFQLSVAGDTDFQTDLTLCALLPSAEPMVLIFNRARTYYTRQDEDLNRDALQTLLQSLKNVDSLRVSRLS…
MDBPgig1_00392	221103.XP_007849429.1	COG0642@1|root,KOG0519@2759|Eukaryota,39R3Q@33154|Opisthokonta,3NUCH@4751|Fungi,3UZGV@5204|Basidiomycota,2266P@155619|Agaricomycetes,3W4U6@5338|Agaricales	T			Q9R6X3.1	RecName: Full=Cyanobacterial phytochrome B [Nostoc sp. PCC 7120 = FACHB-418]	PHY	PF00360.23	Phytochrome region	MSLDQQSPPSTASPTTTSGFVYPVKSLLNGKIQRSVPNCGPGLSRSRSEESIHALLVPGSLSRSVYGSNSSSVTSASVHSQPPQLGRNSQATRLRRSNSTESSHDLFHRRSPPAGVDDMPGLNYRYYPAEETINRTSTRTFATATPSDEAVRLVSSPALVMEALSSRFNQRTSIGHEAEPPGQRWPPSEIVAHLDDALASTKGSHETLTDPISPPEPFNPSQYGLVHLPPVSPSTSGLHIDTVTAKLSYRHYSESSSTPISPRSISSSRSSNANTARVSSGRPPNSAQGGSPTKGRSLLEPTGSQPIPSILGSMDNSSDSTSLGNLPSYIACQEDSSPNFEPIRPPTPSSEFPTFAAVSSDQSHVHTTLRFRHEEDENGNHIVVGREGTLFKCEDEPIH…
MDBPgig1_00393	208960.XP_007268811.1	COG0400@1|root,KOG2112@2759|Eukaryota,38RN5@33154|Opisthokonta,3NZH9@4751|Fungi,3V0W8@5204|Basidiomycota,224ZX@155619|Agaricomycetes,3H4KC@355688|Agaricomycetes incertae sedis	I	GO:0002084,GO:0003674,GO:0003824,GO:0005575,GO:0005622,GO:0005623,GO:0005634,GO:0005737,GO:0006464,GO:0006807,GO:0008150,GO:0008152,GO:0008474,GO:0009056,GO:0009057,GO:0009987,GO:0016787,GO:0016788,GO:0016790,GO:0019538,GO:0030163,GO:0035601,GO:0036211,GO:0042157,GO:0042159,GO:0043170,GO:0043226,GO:0043227,GO:0043229,GO:0043231,GO:0043412,GO:0044237,GO:0044238,GO:0044260,GO:0044267,GO:0044424,GO:…	ko:K06128,ko:K06130,ko:K06999	P0CL94.1	RecName: Full=Acyl-protein thioesterase 1; AltName: Full=Palmitoyl-protein hydrolase [Cryptococcus neoformans var. neoformans JEC21]_x005f_x0001_P0CL95.1 RecName: Full=Acyl-protein thioesterase 1; AltName: Full=Palmitoyl-protein hydrolase [Cryptococcus neoformans var. neoformans B-3501A]	Abhydrolase_2	PF02230.19	Phospholipase/Carboxylesterase	MDKPEECPESNTPSSSAQALIDGIGLQVMHIGRASDVIPVMAEYDQRGKSRFGTANVVFGIALRKRHNPLSGLGDTGHGWEFLADTANSDSALHHVKWVLPHAPITPVTANMGMRMPSWFDIRAFGSSFGSREDEEGMLDTVKSLEGLIKAEVDAGVDPSRVVLGGFSQGAAMTLLTGLSTPTKLGGLIVMSGWLPLKDKIKSRLSSHASSYPIFWGHGESDPLVRFEWATKSKEILTGDFGFPVATKDDVKGLNFNSYRGLEHSASPKELEDALSWLKQVVPAVYIYIGSAVLFWYIMELCSVEE
MDBPgig1_00394	221103.XP_007845658.1	2E7R3@1|root,2SEA1@2759|Eukaryota,3ACQB@33154|Opisthokonta,3P95B@4751|Fungi,3V358@5204|Basidiomycota,22AM6@155619|Agaricomycetes,3W86P@5338|Agaricales	S					DUF2462	PF09495.13	Protein of unknown function (DUF2462)	MVQGKTKGLQAKASSSRHTAKAAANTKKGKKYIAPKKPALVKQAAMHKALSAKINKSIEQQMVSAASAGKLTIMKHAAPEPSSSSKPNKS
MDBPgig1_00395	221103.XP_007842529.1	KOG2896@1|root,KOG2896@2759|Eukaryota,39SMB@33154|Opisthokonta,3NU5N@4751|Fungi,3V14S@5204|Basidiomycota,226DT@155619|Agaricomycetes,3W4P7@5338|Agaricales	S		ko:K21249	Q8K245.2	RecName: Full=UV radiation resistance-associated protein [Mus musculus]	ATG14	PF10186.12	Vacuolar sorting 38 and autophagy-related subunit 14	MFAQPLLKVHSPSLTGTTICSARALSFRRISDHHAAGQAMSDVKCGGLQPRVRHVASIQVRNFTPFPTRDAAASALTQPAERPQFTPHGQLLDDTDVVLSRRRSRRISINSVNSMKTFKSDAGGDGPVGAGIVSETRGRKPMKGLKAGPPLGTSSGSGGLEVESSRHKNVSGSAPTIRARRQRTTSTVSASSVTALGPAGSSAILPFSGSLSGMAPDNSQVGLERVIHSRLVESFIAVTVPPLPPAHETNVPSTPVASSSRSSTPLASPPPMKDRSRSMSKQGKLTNGVSVKKDAKTAPASTRLVDPSSSPRPSPKSPSSHSAIHPNGKVSISSHHKSSSTASNYRMHNSPAPIPPRVATIPNYLSEIHRPSTNPVFYLDNLADWTDTSATKLSVQIWA…
MDBPgig1_00396	221103.XP_007842528.1	COG5099@1|root,KOG2049@2759|Eukaryota,38DCC@33154|Opisthokonta,3NWIS@4751|Fungi,3UXZ7@5204|Basidiomycota,226BH@155619|Agaricomycetes,3W39C@5338|Agaricales	J	GO:0000288,GO:0000956,GO:0001301,GO:0001302,GO:0001304,GO:0001308,GO:0003674,GO:0003676,GO:0003723,GO:0003729,GO:0005488,GO:0005575,GO:0005622,GO:0005623,GO:0005737,GO:0006139,GO:0006325,GO:0006355,GO:0006401,GO:0006402,GO:0006417,GO:0006725,GO:0006807,GO:0006996,GO:0007568,GO:0007569,GO:0008104,GO:0008150,GO:0008152,GO:0009056,GO:0009057,GO:0009889,GO:0009890,GO:0009891,GO:0009892,GO:0009893,GO:…		Q92359.1	RecName: Full=Pumilio domain-containing protein C6G9.14 [Schizosaccharomyces pombe 972h-]	PUF	PF00806.22	Pumilio-family RNA binding repeat	MHAVSLENGIASSDNRSASDDRKQSPPAFLDLADSRVELKRLEHERQRLLQRKFFEDQMRALEAQQAQELLTIPYDGSLNGNGLQHIAVSAPTTPPRVTAVLNGDAHGLRSAGRLPLDVDVLSQAVGTAVSDKRKSVTYAPSVNLSPDLATTTNGFSRPAGAKSMPASRRTSASSHDEELASQLQGLSFAGDRSNGPSPVPGSVSASILAKGSSRYIDDEGARYVSTYSAGMMLDEQLDQEMHNAMRHLPTSDEDRYHGSYPQKTSSAALDLAHISQSTSPHALVSRSAEPREKSSEWPPFPSNPRAPEGLSSRNERRNVTSPNVPPSLHDIKLTGVVSASATPLLQQHSQSSLLPSSRRGSPPSLLDSLAATRSVPATPLGLPSAVPHILKTPGTPRT…
MDBPgig1_00397	80637.XP_007763230.1	COG2124@1|root,KOG0157@2759|Eukaryota,3AGAZ@33154|Opisthokonta,3PBG8@4751|Fungi,3V4DD@5204|Basidiomycota	Q			F1SYH7.1	RecName: Full=Cytochrome P450 monooxygenase 215 [Postia placenta Mad-698-R]	p450	PF00067.25	Cytochrome P450	MPVLSTVLLLLQDSVRVATLVALLLLARGAFWLVNMMVFAPPFDPLRKLPGPDAPALQNHFREVMDPNVSPDTHHEWVGRFGKMFRFHGFGRHDYRLMAFDFRALTHILNSPIYEKPWQTRTLLSRLLGRGIFAMEGEEHKIRRRLMGPAFSTSSIKAMTPTFFQKAEELRDRWLSLIDTTSPSSPAASPASDAKPSSVLDISHWISRATFDVMGLTGFDYHFHALQDESEEVYLAYRKMFNVQDKGPGMKTIFSLFFPIINTLFPDDGLRTTKESLRTINEAGKRLVASKKAAILAEKSSAQEIHEKDILSLLIKQNLSEDPSKRLSDTDLLDQLSTFLFAGSDSTALAISWCLHQLSLNPEMQSRLREEIMSLSPTSASATTAGLACPKPECIPDSG…
MDBPgig1_00398	5346.XP_001828943.2	KOG3854@1|root,KOG3854@2759|Eukaryota,39RR1@33154|Opisthokonta,3NWHU@4751|Fungi,3V1Q6@5204|Basidiomycota,224RD@155619|Agaricomycetes,3W7A0@5338|Agaricales	S	GO:0003674,GO:0003676,GO:0003677,GO:0003824,GO:0005488,GO:0006139,GO:0006259,GO:0006281,GO:0006304,GO:0006508,GO:0006725,GO:0006807,GO:0006950,GO:0006974,GO:0008150,GO:0008152,GO:0008233,GO:0009987,GO:0016787,GO:0019538,GO:0033554,GO:0034641,GO:0035510,GO:0036297,GO:0043170,GO:0043412,GO:0044237,GO:0044238,GO:0044260,GO:0044728,GO:0046483,GO:0050896,GO:0051716,GO:0070988,GO:0071704,GO:0080111,GO:…		O42953.2	RecName: Full=HMG box-containing protein C19G7.04 [Schizosaccharomyces pombe 972h-]	SprT-like	PF10263.12	SprT-like family	MLSQPALAQSSMPLEPARAPSTVSNPSKPIKLQMQATSRFEKASEPQDVIEVLSSDEEDVLNTKKPVAEDDVFVMTIPGSWPASVPATPANATRQGARRGAQPPEVIELSDDSPEPSSRAHPKSPPASRKKGPPKQQRYKLPFFIDDSDESSDDGAIMTFDEPRSARKPMKLPIQQLKDLHLSSSPSSSSIGSAVENSIPKNLPPVATPTTARGTPSLESSSKISVSRTGSQAIRSSKKAQAAAELARLKIYADDLFKELNELVFNNQLPANTALSWSKRLTATAGRAKWHRSSTGVHTTGIELAEKILDCEERIRNTLSHEMCHLACWVINGCPKEGHGNLGSKVMELYPEIEITTTHNYEISHPYEWKCEQCDKIYGRFSKSIKTDAVVCGVCREGR…
MDBPgig1_00399	85982.XP_007320295.1	2AAV2@1|root,2RYMW@2759|Eukaryota,39XG9@33154|Opisthokonta,3P90C@4751|Fungi,3V31D@5204|Basidiomycota,22A9R@155619|Agaricomycetes	S		ko:K15203			TFIIIC_sub6	PF10419.12	TFIIIC subunit triple barrel domain	MTSPPPTLIPGYKQVDAFGPDEDYEEDSEEVTYVTLDLGPVEPTLVPSSAEYRLIGLDTPTPFLQLSGTILKGFHDTLLGTELLFSEEKGSPCLSFPTIATHAPSPLFSDAAGRSLRHIGSSEQRIRFKEVQLKRRDTQDDQEAERRSDKGKEKASSSSLPAYLASTDNSSLLDRMTGSGPQPAEAEDGEPNDDGPRKVRKTGRRKATQKGKARSKGKQKAVDNADDAGEGPPDHDADAMDVG
MDBPgig1_00400	221103.XP_007850473.1	COG1836@1|root,KOG4491@2759|Eukaryota,38F8B@33154|Opisthokonta,3NYKH@4751|Fungi,3V0ZI@5204|Basidiomycota,225ST@155619|Agaricomycetes,3W6YJ@5338|Agaricales	S			Q0WP96.1	RecName: Full=Protein PGR; Short=AtPGR; AltName: Full=Plasma membrane glucose-responsive regulator; AltName: Full=Transmembrane protein 19-like protein; AltName: Full=VTE6-related protein; Short=VTE6R [Arabidopsis thaliana]	DUF92	PF01940.19	Integral membrane protein DUF92	MPTSLLTFLKSNFPLLLAILLSTHGLRKRSLSPSGAFAAFVVGWLMMDVKVRAVGASLIVFYLTGSRATKYGKQRKKLLEDSYEEAGYRTGWQVLSNSVWALIAGVAWTLSFVPNAYVSITLKSLGLNIKSTSVYDGSWCPLDQSVENGLSRALLMGILGHFACCLGDTLASELGILSRSKPILITTFKPVPPGTNGGISFGGTLASIIGGAIMGLTMSISVILQNTHCASDWLGLVSNCIFWGILGGGGGSMVDSFLGATIQRTVYSEEKKKITEHGQGTVISGLNLLTNNQVNLFASLITCLAVAYLA
MDBPgig1_00401	104355.XP_007865703.1	2CN61@1|root,2QU23@2759|Eukaryota,391XD@33154|Opisthokonta,3NWY2@4751|Fungi,3V11S@5204|Basidiomycota,227UQ@155619|Agaricomycetes,3H455@355688|Agaricomycetes incertae sedis	S			E3QFA7.1	RecName: Full=Pathogenicity cluster 5 protein d; Flags: Precursor [Colletotrichum graminicola M1.001]	Collagen	PF01391.21	Collagen triple helix repeat (20 copies)	MKYFSLFVTLAIALAAAAAPQQQGNGVGNNNNRFGQNQQGQNRNQQQGQNRNGQNRNGQQNNNNGNKNNAGAAAGGAAAGAAAGAAGGAAAGNAANNGTANAGAGAANNGTANAGAGANNGTANAGNNNNNGGANNGAAANNGDPQKSLTLDPAVIAQGFANNGQDVPAAGQVASLTSTNNFINFCLTQANLPITNGKQITTGSCNPAPMGLLPSTDNMPSSKFTNPKNGDTIKANTAFTISMAIRNMQTGFFVNAQANYFAAPQQLNGQGQIQGHSHVVVEQLTALDQTTPTDPKVFAFFKGLNAAAQGGVLTADVTAGLPAGVYKVSSINSAANHQPVLVPIAQHGSLDDAVYFTVTADGQPAAGQNGAANGQNGAANGQNGAANGQNGAANGQNGN…
MDBPgig1_00402	221103.XP_007851747.1	2CN61@1|root,2QU23@2759|Eukaryota,391XD@33154|Opisthokonta,3NWY2@4751|Fungi,3V11S@5204|Basidiomycota,227BT@155619|Agaricomycetes,3W3M6@5338|Agaricales	S			E3QFA7.1	RecName: Full=Pathogenicity cluster 5 protein d; Flags: Precursor [Colletotrichum graminicola M1.001]				MKFDALIVISMLGAAVSARPSFKRVRRAEFDLKNGQDAIALNNEFKTLQDGSSCQAGEIKCVGDKFAQCVNGKLLAQTCAPGTSCAALPLTTGPGTFVACTTAADLATRLAATGAQAPDNNGNNNNNNNGNNGGNNGNGANNGGNNTGNNGGNNGNNNGDPQTSLTLDPKVIAQGFANDGQDVPAAGKSSSNNILVCQVASLTSVNNFINFCLTAPNLPITNGKQITTGSCNPAPIGVIPSVDRMPSSKFTFPPNFGTVPANQQFTISMAIKNLETGNFVNAQENYFSAPQQLNGQGIIRGHSHVVVEQIDSFASTTVLDPKKFAFFKGLNGAAQNGILTATVDKGLPVGVYKLSSINSAANHQPVIVPVAQHGSLDDAIYFEVTANGQPAAASGAGNG…
MDBPgig1_00403	221103.XP_007851746.1	COG0637@1|root,KOG2914@2759|Eukaryota,3AF2N@33154|Opisthokonta,3PB1W@4751|Fungi,3V4CM@5204|Basidiomycota,2252T@155619|Agaricomycetes,3W6ZY@5338|Agaricales	S			J9VX38.1	RecName: Full=Probable phosphatase HAD1 [Cryptococcus neoformans var. grubii H99]	HAD_2	PF13419.9	Haloacid dehalogenase-like hydrolase	MEVKKVYVDAILFDMDGTLIDSTPGVLKAWERFCKDYDLGDYLEVSHSTHGRRLYDTLKELCHITDEVKLQDEIDRFEDLVIEGGPIVLPGVVELLNQLLGDPMMASKWTIVTSATNKYAPRALLRCGVPLPSCGYVTSNDVSKGKPHPDPYLAGALKCAAVPTKCLVVEDAPSGLRSGRACGSKVLAVGTGMGCDAIIGSQVSYDYIVKDLSRVSVRLVDGQLEVIIDENAR
MDBPgig1_00404	104355.XP_007861271.1	KOG3158@1|root,KOG3158@2759|Eukaryota,3A1J4@33154|Opisthokonta,3P2NF@4751|Fungi,3V3RZ@5204|Basidiomycota,22E70@155619|Agaricomycetes	O	GO:0003674,GO:0005488,GO:0005515,GO:0005575,GO:0005622,GO:0005623,GO:0005634,GO:0005737,GO:0006457,GO:0008150,GO:0009889,GO:0009891,GO:0009893,GO:0009987,GO:0010556,GO:0010557,GO:0010604,GO:0010638,GO:0019219,GO:0019222,GO:0031323,GO:0031325,GO:0031326,GO:0031328,GO:0032204,GO:0032206,GO:0032210,GO:0032212,GO:0033043,GO:0033044,GO:0043226,GO:0043227,GO:0043229,GO:0043231,GO:0043392,GO:0044092,GO:…		Q11118.1	RecName: Full=Protein wos2; AltName: Full=p21 [Schizosaccharomyces pombe 972h-]				MSLHPEVLWAQRSSESDESKNVIFFTINLPDIVESSLALDLQATKLTFKAKTGGKGIEEKEFAFSLDFFAEIDAEASTKRLTSRSLYLVLRKKEAKQEFWPRLTKEKLKTPFIKTDFSKWVDEDEQDGGDIVDDDMMEGMGGMGGMGGMGGMGGMGGMGGMGGMGGMGGDMDFEKARLSRAALPSQLY
MDBPgig1_00405	221103.XP_007851750.1	2E2XF@1|root,2SA3F@2759|Eukaryota,3ASIP@33154|Opisthokonta,3PH4V@4751|Fungi,3V74E@5204|Basidiomycota,22CP6@155619|Agaricomycetes,3W8II@5338|Agaricales									MVSAFALATPPNGIAILPAALCHVSHNACQTLLLLHNTINDFVHIIVLLAAISPGHTTRGAMGYDKPLPATIRMLDRCWCDFSSSGFFEPYNITQWERLSVENLKTDLERRASAEAASKEQERAEQDGANFPSEPTPAPIPNATSALNMPRTITLNATMPAYDKLSYTSSFLSHTTEFFQAFVYVVFWPFAPEPTFATPKSVPASDPSAVPPTPLPCPSIASEPVTEQSNLPFPRQEYDLRPYGLDITIDFSWSRNDL
MDBPgig1_00406	40492.XP_007298277.1	KOG3764@1|root,KOG3764@2759|Eukaryota,39JDB@33154|Opisthokonta,3NY2M@4751|Fungi,3V02Z@5204|Basidiomycota,226KP@155619|Agaricomycetes,3H1ZJ@355688|Agaricomycetes incertae sedis	U			A0A166Z003.1	RecName: Full=MFS-type transporter ppzB; AltName: Full=Pyrrolopyrazine biosynthesis cluster protein B [Metarhizium rileyi RCEF 4871]	MFS_1	PF07690.19	Major Facilitator Superfamily	MLSERYNSRKLPLMVGLVALIGSQIMLMEAPTYWVMSLARVIQGVSSAIVWVVGLALLCDCTPPNILGRQLGIAMSGLSIGVILGPPLGGFLYDRFGFRGPLIFGIAVGFVDLVGRLLIIEPKDLEKLRLKNEAQDSTGLQETSTVQPISDSIRFPSNDEDKSNGDTVVEMTPQAASQVPPLTESSATSEGGKEKLISLGQVLIRLAKSPRALCAMLVTLTNGLVFAMIEPSLPFHLQDVWGLNSTRVGVVFIAGLAPSLLSSPLAGYLSDKFGPEWIMTMGMVLSLPWWLLLIIRKELGMFVSFFVFASFTVSAVISPVTAELASVSRHIEGVGFAHVYGAFNIAYGVGSALGPIIGGQIYEHVKNAGWSIICGIIADMAGVILVRRHSSVPHQLTLP…
MDBPgig1_00407	202698.XP_007387465.1	COG0477@1|root,KOG2533@2759|Eukaryota,38EDR@33154|Opisthokonta,3NU3S@4751|Fungi,3UZ75@5204|Basidiomycota,226NA@155619|Agaricomycetes,3H2IF@355688|Agaricomycetes incertae sedis	G			Q07904.1	RecName: Full=Thiamine pathway transporter THI73 [Saccharomyces cerevisiae S288C]	MFS_1	PF07690.19	Major Facilitator Superfamily	MGSSSEYDYAEEKKRHHPVSVSAREVDTGAALVAGGESQLDPAEALRIRKKIDKNILPLMCVLYWIQFMDKTTLGSSAILGIREATHLTTNQYNWLGTIFYLSYLAFEYPQNLALQRFPVGKWMRRGFVLGMCEGSITAGFMIVSSMFYTRTEQTLRVGYWFLMNGTAQIISGFISFGSLHIKTGRFAPWQWYLPLLVSAPFDFTPSRLMIITGILTLMTAVAFWLLFPDSPTTAWFLTPDERIKAVQRIKENQTGIENKHFKKEQMVEALMDPKTWLFALFSALDNVPNSLTNQRQIIVSGFGFTPLQTTLLGCVDGVVEIVTIYTGVNIAARFPDSRAYVGVLYFVPNLLGVFLINFLPWQNKIGLLFGVWLTGVGTTGFVLALSWLSSVTAGHTKR…
MDBPgig1_00408	5346.XP_001828967.2	294NS@1|root,2RBK1@2759|Eukaryota,3AY28@33154|Opisthokonta,3PJ7G@4751|Fungi,3V8HH@5204|Basidiomycota,22D5R@155619|Agaricomycetes,3W9CP@5338|Agaricales									MPSRLQDPLVNLGDFLLLSPLPYSLLLLSRLAFAAYIPPSRVCALPPPTIYGGGCTCLTSAVVGSLLCVKDVDPMVIEEISWLNMGIDAELPMPITPVSEVSVPLIYMVIYSAHQQNWNHPLNTKSLPIDIPLSSPSRLFPARSSAEDMDIMRDESDFTTSSIPVSIPPSISPPPRPRRAQRPISPTHTLPVTRSAPSDIYIPPRPSTSPSLISLPKPAYRSEWLYRRPNYPRTRSVTSPPPTESMSLTPTRIPPHTTTHSRSKSDDQQGMWPTAIRPRSNAGRSIPMLETTTIRPPTKYRSSSISSVSSSTNASTCSRPDTPVSPGSRGRFRHPGPSKSILTRTSSNATKNSSMSASCSKSVKFVEMPTIHHASMAYWDMDDDVDMDSTDSCIREDDE…
MDBPgig1_00409	984962.XP_009541574.1	2CBTK@1|root,2SMEF@2759|Eukaryota,3AIPP@33154|Opisthokonta,3PA6P@4751|Fungi,3V3VB@5204|Basidiomycota,2251K@155619|Agaricomycetes,3H2TI@355688|Agaricomycetes incertae sedis									MIPLLHHNLNMWVFACEAFEVVEKARLNTYIISASSLPQTSVLGLLVSISWLGFNISPMARATRSTTQNQEKESSSTTTTLTVPASPPRVKLGSKKRKRQAQQDDEEPTTKQPKSDNAEIKEEHDGVESRKEEEVAPSMPSKRPSMPNAGDTPITSDDAQKILEILDAIDDQGLLDRVFPLPDDSSIQHRSLRSLLKGDSGPSNLSLLRSAVQNLTPISHSRSKPSGPASRQRQFCDTALSLLDQASFHNVAIPPGVESVLPEVHSDDDDVANIQYSSPRRQNRYALKQRLPTGDWWTSLSNDISDPDTIKGLSMGHAQLAVSLPTPSAPTSISVSSSSSKHSASSSTSVVPSLGTYSYLKTLPPKASPSTRCKVTTGSFLDYGVNASFAPSYCQDGSE…
MDBPgig1_00410	40492.XP_007298135.1	COG1958@1|root,KOG1774@2759|Eukaryota,3A3J0@33154|Opisthokonta,3P5RR@4751|Fungi,3V1WE@5204|Basidiomycota,229VS@155619|Agaricomycetes,3H5C1@355688|Agaricomycetes incertae sedis	A	GO:0000245,GO:0000375,GO:0000377,GO:0000387,GO:0000395,GO:0000398,GO:0005575,GO:0005622,GO:0005623,GO:0005634,GO:0005681,GO:0005682,GO:0005684,GO:0005685,GO:0005686,GO:0005687,GO:0006139,GO:0006376,GO:0006396,GO:0006397,GO:0006725,GO:0006807,GO:0008150,GO:0008152,GO:0008380,GO:0009987,GO:0010467,GO:0016043,GO:0016070,GO:0016071,GO:0022607,GO:0022613,GO:0022618,GO:0030532,GO:0032991,GO:0034622,GO:…	ko:K11097	Q9VLV5.1	RecName: Full=Probable small nuclear ribonucleoprotein E; Short=snRNP-E; AltName: Full=Sm protein E; Short=Sm-E; Short=SmE [Drosophila melanogaster]	LSM	PF01423.25	LSM domain	MSGRQQRVMVQPINVIFKNLQQRTKVVIWLYDNIEMRIEGKIIGFDEFMNLVVDDAAEVFVKDAKPRRELGRILLKGDNITLIQQVV
MDBPgig1_00411	85982.XP_007314653.1	COG5245@1|root,KOG3595@2759|Eukaryota,38BS8@33154|Opisthokonta,3NVTS@4751|Fungi,3UXZU@5204|Basidiomycota,227SE@155619|Agaricomycetes	Z	GO:0000003,GO:0000070,GO:0000132,GO:0000166,GO:0000226,GO:0000235,GO:0000278,GO:0000280,GO:0000741,GO:0000742,GO:0000746,GO:0000747,GO:0000819,GO:0001411,GO:0003006,GO:0003674,GO:0003774,GO:0003777,GO:0003824,GO:0005488,GO:0005515,GO:0005524,GO:0005575,GO:0005622,GO:0005623,GO:0005737,GO:0005815,GO:0005816,GO:0005818,GO:0005819,GO:0005856,GO:0005868,GO:0005874,GO:0005875,GO:0005876,GO:0005881,GO:…	ko:K10413	Q9JHU4.2	RecName: Full=Cytoplasmic dynein 1 heavy chain 1; AltName: Full=Cytoplasmic dynein heavy chain 1; AltName: Full=Dynein heavy chain, cytosolic [Mus musculus]	AAA_6	PF12774.10	Hydrolytic ATP binding site of dynein motor region	MEAFASNNSSTAAAVTFITFVQDLKKKTKAWGPMIELCAGGEKTLERFRYQFPDDWLYSDQLRGEWSAYNEILKRKNDSIQEQLAGLQLKIVAEDKIVENKINDIISEWEQTRPVQGNLRADTAMNTINVFEGKLNRVREEYDLVCRAKEALDLELTRHTRLDPVFEELRDLKAVWTALSGVWNQIGELRELAWATVQPRKLRQQIDGLLSSTKEMPTRMRQYAAFEYVQDVLRGLLKSNSLVSELKSEALKERHWKQLFKVLKLPASISLTLMTLGNVYDLDLKKNESLIKEVIIQAQGEMALEEYIKQVKEIWTNYTLDLVNYQNKCRLIRGWDDLFTKCSENLNSLTAMKLSPYYKVFEEEASSWEEKLNRIHVLFDVWIDVQRQWVYLEGIFSGS…
MDBPgig1_00412	85982.XP_007314721.1	KOG4155@1|root,KOG4155@2759|Eukaryota,38CNE@33154|Opisthokonta,3NWMN@4751|Fungi,3UYJZ@5204|Basidiomycota,225JN@155619|Agaricomycetes	S	GO:0000002,GO:0000266,GO:0000288,GO:0000289,GO:0000956,GO:0003674,GO:0005488,GO:0005515,GO:0005575,GO:0005622,GO:0005623,GO:0005737,GO:0005739,GO:0005740,GO:0005741,GO:0006139,GO:0006351,GO:0006352,GO:0006354,GO:0006355,GO:0006357,GO:0006401,GO:0006402,GO:0006725,GO:0006807,GO:0006996,GO:0007005,GO:0007031,GO:0008150,GO:0008152,GO:0009056,GO:0009057,GO:0009058,GO:0009059,GO:0009889,GO:0009892,GO:…	ko:K10277,ko:K17970	P0CS44.1	RecName: Full=Mitochondrial division protein 1 [Cryptococcus neoformans var. neoformans JEC21]_x005f_x0001_P0CS45.1 RecName: Full=Mitochondrial division protein 1 [Cryptococcus neoformans var. neoformans B-3501A]	WD40	PF00400.35	WD domain, G-beta repeat	MASDPRSRPSSEDIKSRNGRPPPLEPTNNLESGPSKLGLVQKVFMAPFNHKKHDSTRILSDLAPVIMTPRMMNTVSSTNRPRASVGSSSMSGSRVDFATLGRAPFKMGLGGTRRITSRDLQIVEATEELLEAELPEPDGLASSVSLLRGFNATIPSAEQGRSRRRQMRNVDTPRLGLRKMGMSARGLMGDEEGDGDHEGQSVASEEDLVVVGKPGKGKRRRRGRESLSASKTLGKEELTRQRKEILKDKENIHVKRSLVNNEIDEITRKIEALDTIRAKLEQDLLKLQEEDLELDDELEGVKERLEFEKSSQRPQNTPPQSLHLPPSSRRRKGPAFLPSEHDELPPGIAFMTLESHTTPITSLDFSEPYGTLVSASQEDSQPRVWDLLTGSEIGRLRGH…
MDBPgig1_00413	40483.S8E499	COG0266@1|root,2QVDB@2759|Eukaryota,39Q9P@33154|Opisthokonta,3NXZA@4751|Fungi,3V0GP@5204|Basidiomycota,228H8@155619|Agaricomycetes,3H2CR@355688|Agaricomycetes incertae sedis	L		ko:K10563	O80358.1	RecName: Full=Formamidopyrimidine-DNA glycosylase; Short=Fapy-DNA glycosylase; AltName: Full=DNA-(apurinic or apyrimidinic site) lyase FPG1; AltName: Full=Formamidopyrimidine-DNA glycosylase 1; Short=AtFPG-1; AltName: Full=Formamidopyrimidine-DNA glycosylase 2; Short=AtFPG-2; AltName: Full=Protein MutM homolog 1; Short=AtMMH-1; AltName: Full=Protein MutM homolog 2; Short=AtMMH-2 [Arabidopsis thal…	Fapy_DNA_glyco	PF01149.27	Formamidopyrimidine-DNA glycosylase N-terminal domain	MPELPEVERAAGLIRTIGIGKLVKQVDTVEDNLVFSGISHAEFAKELTGRVIEDARRYGKLFYIRLDGEGKLPVLHFGMTGMLQVKGELATYYKETPRSATTQWPPRFMKFIIHLQDTTSKEITQLAFLDARRLGRIRLCASPLEEPPISTLGFDPILSMPSLEAFKPKVLKRACPIKALLLDQTFSAGVGNWIADEILYHARVHPEQRCNKLTEDQISALHYHIADVCKQAVAVDADDTRFPANWLMKHRWGKGKKAHEHTLKLPSGDPATIKWLTVGGRTSAFVEELQVLHHTSLGARESHEDDEGSELSDLPHSDVGEKKDQNTPKRKVAHFLVPERCSNSNRLIAPCAAPNINPFGANESN
MDBPgig1_00414	5346.XP_001828972.1	KOG4547@1|root,KOG4547@2759|Eukaryota,38HDH@33154|Opisthokonta,3NWZN@4751|Fungi,3UYFY@5204|Basidiomycota,224G2@155619|Agaricomycetes,3W3C2@5338|Agaricales	S	GO:0000462,GO:0000785,GO:0000792,GO:0003674,GO:0003676,GO:0003723,GO:0005488,GO:0005575,GO:0005622,GO:0005623,GO:0005634,GO:0005694,GO:0005730,GO:0006139,GO:0006355,GO:0006356,GO:0006364,GO:0006396,GO:0006725,GO:0006807,GO:0008150,GO:0008152,GO:0009889,GO:0009891,GO:0009893,GO:0009987,GO:0010467,GO:0010468,GO:0010556,GO:0010557,GO:0010604,GO:0010628,GO:0016070,GO:0016072,GO:0019219,GO:0019222,GO:…	ko:K14546	Q9Y7N1.1	RecName: Full=Uncharacterized protein C1450.03 [Schizosaccharomyces pombe 972h-]	Utp12	PF04003.15	Dip2/Utp12 Family	MATNDKSKKPRTKPSKSRPASTTTLSQPVVNDASTVAELSSFSPKADLFAFLTLAVEKHRLRVYDTTTSQSVAEHILDTARVTALAWSYYSDPKEANAEEPPSPNKKRRKKRHSLVEQEEASPKRFQVVVLGLSDGSLLVFSPSHARVIQTLSHPTSTTSILSVSAAEHKDGSRLFWTTSADSSTRLWNAYTTSLSGTWKNDERIPYTNIAARPSGDDQMEVLVAHHGIQLLSLKTIPSATTQKPQSIHRFTGHASPIKQLQWDVSQQPPMRFLSLAQTDRVVYLWELPQPQSSSAEGRIAASISLDSDARVIDITASPSPTLLTLSASGKTSIYPIPSELVPPASSSRAQAKVPSLLPKANVFSPSKQQANVRVVNAAFIPGQEGSIRIARMVGGIRP…
MDBPgig1_00415	221103.XP_007851728.1	KOG0594@1|root,KOG0594@2759|Eukaryota,38B58@33154|Opisthokonta,3NVF8@4751|Fungi,3V01X@5204|Basidiomycota,224XA@155619|Agaricomycetes,3W5RC@5338|Agaricales	T	GO:0000003,GO:0000075,GO:0000077,GO:0000082,GO:0000083,GO:0000086,GO:0000122,GO:0000226,GO:0000278,GO:0000302,GO:0000307,GO:0003674,GO:0003824,GO:0004672,GO:0004674,GO:0004693,GO:0005488,GO:0005515,GO:0005575,GO:0005622,GO:0005623,GO:0005634,GO:0005654,GO:0005737,GO:0005768,GO:0005813,GO:0005815,GO:0005829,GO:0005856,GO:0005979,GO:0006109,GO:0006139,GO:0006259,GO:0006260,GO:0006325,GO:0006355,GO:…	ko:K06655,ko:K08282	Q6C7U8.1	RecName: Full=Negative regulator of the PHO system; AltName: Full=Serine/threonine-protein kinase PHO85 [Yarrowia lipolytica CLIB122]	Pkinase	PF00069.28	Protein kinase domain	MAQRDERMNYIQLEKLGEGTYATVYKGRSRTTNEIVALKEIHLDAEEGTPSTAIREISLMKELKHVNIVRLYDVIHTETKLTLIFEYADQDLKKYMDQHGDRGALDPNTVRSFMFQLLKGTAFCHENQVLHRDLKPQNLLINRKGELKLGDFGLARAFGVPVNTFSNEVVTLWYRAPDVLLGSRTYSTSIDVWSCGCIFAEMISGTPLFRGRDNQDQLLHIMRVIGTPSEATLHKIAQDSPEVTLKQFPRYPKMPFQQILPKASPQAIDLLERLLKFDPAERISASEALSHPYFTSTSQVPYGINTAPGSMAPPSFNYVHPHPQQQQQHIQHQQPQQHHQQAQQMAQHRVPAVPPANMYPQQAQLQAQLQSQASQQALAHAQQMQAQAQVAQQQQPYPY…
MDBPgig1_00416	208960.XP_007265555.1	COG1643@1|root,KOG0920@2759|Eukaryota,38B5Q@33154|Opisthokonta,3NWAW@4751|Fungi,3UYA0@5204|Basidiomycota,22864@155619|Agaricomycetes,3H2S1@355688|Agaricomycetes incertae sedis	A		ko:K02974,ko:K13184						MYASAPLESSLAAMLPCFMKYINVTSIRQHGSPEERYLAAQAHLKLAEADLLAHQILLHRSKADIHPGTSSTSLSGMETPPPCPVQQAPSFSWGSAYQTGLGSNIHYTHSQAQWKQDSHKIVGVRPFASSPEKRMPCAANAQEQGLSDIEAMFVALKSRFHIPPEVDFTPTSSPDRPIDTSVLAVTVRNQPIFIHERTLHDLLTWLSLVQPGDDGGRLEARRKLLVEKVNTELEILHNELETKWRERDTRQDCHVADAGQRKRQQWEGLKRDLAISQAKQQCSQCPVPERTRTLKKPREVTYSLSDTPSPSPRIKPTDGVDTWPLSTPAADQKSGSASPTMEGGLTRSAESSRNSQAGVAARSPHQAERSPQKLLPKLRPVPTTAKRVSLRDGTLLTKE…
MDBPgig1_00417	221103.XP_007842480.1	COG0507@1|root,KOG0987@2759|Eukaryota,38G42@33154|Opisthokonta,3NTY9@4751|Fungi,3V4ZR@5204|Basidiomycota,2267X@155619|Agaricomycetes,3W8YV@5338|Agaricales	L		ko:K15255	Q5AXT5.2	RecName: Full=ATP-dependent DNA helicase PIF1; AltName: Full=DNA repair and recombination helicase PIF1 [Aspergillus nidulans FGSC A4]	PIF1	PF05970.17	PIF1-like helicase	MSGQRFYAVLVGRNGPTIYTDHNEVDGVSGASSKKFNTASEARCWLFSKLTAVDPLVHIVPEHGRPTERLLLATHTSGSHNAPLVCTPPSPPSTPRRRPQRAESVQNDPVVSPPVHPPQPQVVLSTEQKRVLAMVVEGHNVFFTGPAGTGKSVLLREIIKTLKSDPDKADCLAITASTGIAGLNIGGSTVHSFAGIGTGKDPIKELVLDIRGKKSLKDRWRKTKALIIDEISMLDGAIFDKLEAIGRALQRCRSEAKEAHWRDEDFFLPAKGEKPFGGIQLILSGDFCQLPPVGERSFDHNSPAVFAFDSRSWSRCLSTPIMLTRVFRQKDEEFIDILSAMRTGCLQPRHIEQIRGLERPLMFADGIEPSELFPLRAQVDACNQRRLSGLSTPKHNYRA…
MDBPgig1_00418	202698.XP_007378329.1	KOG0109@1|root,KOG0109@2759|Eukaryota,3A9WZ@33154|Opisthokonta,3P7NS@4751|Fungi,3V2DX@5204|Basidiomycota,224QC@155619|Agaricomycetes,3H3CK@355688|Agaricomycetes incertae sedis	A			Q6IQ97.1	RecName: Full=RNA-binding protein 4.1; AltName: Full=RNA-binding motif protein 4.1 [Danio rerio]	RRM_1	PF00076.25	RNA recognition motif. (a.k.a. RRM, RBD, or RNP domain)	MAASPSAAERGPGSPDPKQQDSLSSSAHISSRLPADSSTLNGAGADDIEHPTASTASPPPSQDPDPSDSVPRGASVADSSAPASKGDSFRERQVKVLTRSLPPLILVSVCPLFAPLPSMRLFVSLLRADGGISQSTRPLAQMNCYRPLLTSSASGPNKVYIGGLPTNTRIEDLRSCFGKIGNIIQIELKIGYGFVEFDSTAAAEESVAKYNEGYFMGNKIRVEISHGGRATRASGETGTCFRCGDTGHWARECPNAPPSETREHHGRRSEPPLIDRIQRDYAPPPRDYPPYRDEFAPAGRMPPRDSRYYDYPPPSGRDYRRAASPSRDYRDYPPQAPPPGRGRDYDDYRRAPGPPPQDRDRYPPPPTDYRGGRYPPTPENYRSYGAPSQPAPYPYDRYE…
MDBPgig1_00419	221103.XP_007842485.1	28HEQ@1|root,2QPST@2759|Eukaryota,38D0H@33154|Opisthokonta,3NX0F@4751|Fungi,3UZR8@5204|Basidiomycota,225UN@155619|Agaricomycetes,3W3H1@5338|Agaricales	G	GO:0000271,GO:0000278,GO:0000281,GO:0000902,GO:0000910,GO:0000917,GO:0000935,GO:0000936,GO:0003674,GO:0003824,GO:0005575,GO:0005576,GO:0005618,GO:0005621,GO:0005622,GO:0005623,GO:0005634,GO:0005737,GO:0005739,GO:0005798,GO:0005886,GO:0005933,GO:0005975,GO:0005976,GO:0006073,GO:0006074,GO:0006075,GO:0006325,GO:0006342,GO:0006355,GO:0006996,GO:0007049,GO:0007155,GO:0007163,GO:0008150,GO:0008152,GO:…		B0XT09.1	RecName: Full=1,3-beta-glucanosyltransferase gel3; AltName: Full=Glucan elongating glucanosyltransferase 3; Flags: Precursor [Aspergillus fumigatus A1163]	Glyco_hydro_72	PF03198.17	Glucanosyltransferase	MLGSFRAFATLVATSLFATSVQAIPKITRSGRYLYQDDGTRFYIKGIAYQEQGAVVQSSDNAFGEPSTFIDPLALGDACTRDLPFLQQLGVNTLRIYSVNSSLNHDSCMQTFSNAGIYTIIDLALPLNGSIDRISPSWSTNILDQYLKTIDAFSKYDNVLAYNVGNEVVVQESTGVSPYVKSAARDIRAYLTSKSSSALVGYAAINGASGWRGNLANYLSCDPTGSNSGATAIDLYGLNDYEWCGDSSFQSSYAGTTSAFANYNVVAYFSEFGCITSPPRLWTETQAIFSSQMSDVWSGGIAFSYFPAQSVQGQFGMVTISSDGKTVTTSADFDRLKTQYGQASGPNSPSRSNAATTYGACPAESDTFQASTTIPPTPNEAACGCLQSTLSCRFTPATS…
MDBPgig1_00420	984962.XP_009550359.1	COG0321@1|root,KOG0325@2759|Eukaryota,39TS9@33154|Opisthokonta,3NYXN@4751|Fungi,3V16B@5204|Basidiomycota,2253B@155619|Agaricomycetes,3H1Q4@355688|Agaricomycetes incertae sedis	CH	GO:0003674,GO:0003824,GO:0005575,GO:0005622,GO:0005623,GO:0005737,GO:0005739,GO:0006464,GO:0006807,GO:0008150,GO:0008152,GO:0009249,GO:0009987,GO:0010467,GO:0016740,GO:0016746,GO:0016747,GO:0016874,GO:0018065,GO:0018193,GO:0018205,GO:0019538,GO:0033819,GO:0036211,GO:0043170,GO:0043226,GO:0043227,GO:0043229,GO:0043231,GO:0043412,GO:0044237,GO:0044238,GO:0044260,GO:0044267,GO:0044424,GO:0044444,GO:…	ko:K03801	A4XHV1.1	RecName: Full=Octanoyltransferase; AltName: Full=Lipoate-protein ligase B; AltName: Full=Lipoyl/octanoyl transferase; AltName: Full=Octanoyl-[acyl-carrier-protein]-protein N-octanoyltransferase [Caldicellulosiruptor saccharolyticus DSM 8903]				MSLPPIHFHYFRTPLHYGKTLVLQERLHQLQLLHRKHDPPSHKDLLLLLQHRPVYTGGRRQAGPEIVVEGLRLMLLGADYHLIQRGGETTYHGPGQIVGYPLLDLSRYTPAMGIRDYICRMQKTMEHHFLERHGIRHFPSDHTGVFLDEKTKLASIGVQVRHRLTNHGFAFNVTNEPLKWFNQIVACGLPDVKAGSLESATGRSVKVEDEIPSLVERFGKVYEREMVPLIPEEEGEVGREIMALEEEAQMMHIDRDESS
MDBPgig1_00421	104355.XP_007861286.1	COG2930@1|root,KOG1843@2759|Eukaryota,38FCU@33154|Opisthokonta,3NWAM@4751|Fungi,3UZZ8@5204|Basidiomycota,227MH@155619|Agaricomycetes,3H115@355688|Agaricomycetes incertae sedis	T	GO:0001726,GO:0003674,GO:0003779,GO:0005488,GO:0005515,GO:0005543,GO:0005575,GO:0005622,GO:0005623,GO:0005737,GO:0005739,GO:0005829,GO:0005856,GO:0005886,GO:0005933,GO:0005935,GO:0005938,GO:0006810,GO:0006897,GO:0006996,GO:0007010,GO:0007015,GO:0008092,GO:0008150,GO:0008289,GO:0009987,GO:0015629,GO:0016020,GO:0016043,GO:0016192,GO:0022607,GO:0030029,GO:0030036,GO:0030427,GO:0030479,GO:0030863,GO:…	ko:K20523	P32793.2	RecName: Full=Protein YSC84; AltName: Full=LAS seventeen-binding protein 4; Short=LAS17-binding protein 4 [Saccharomyces cerevisiae S288C]	Ysc84	PF04366.15	Las17-binding protein actin regulator	MFYSPLSYYPPPGSPLPRPGVLSGPSADPASLRERYLAAAAEARVAEAQYLAANAAAQRSSYPPLDPYGRLAPAPSQASVLESPFSYMAAPSYDYYHPGQYGPPHFGYEGSFFQPVFPPFASYPVGPQLFGQPVHGIHDASNGPQLRDAEVQRRAILPRVEEQHALGTLRRVASQPSIRKAQCLAQCPRCRPLPFTFDPLGTSLRGESSAAATPVACPCNHPTFEVLSNNANEWHDHYPGLVRFPRRADVSANEHATDSQPTTGPPSNNAHLEALPLDELVKLVAGFFTKVPEAETKSLAPKSTSRPQACPRPSRDDVYNNFKVVFDNNRGRCNTQARQAHGQSPLQAQLVVPTPSPNPAPKQVPSLETVSSLLQTMSDNYKQYNNGEIPQIPGLAPLF…
MDBPgig1_00422	221103.XP_007851729.1	COG0642@1|root,KOG0519@2759|Eukaryota,391YN@33154|Opisthokonta,3NV7C@4751|Fungi,3V3GK@5204|Basidiomycota,2269I@155619|Agaricomycetes,3W31P@5338|Agaricales	T	GO:0000155,GO:0000160,GO:0001932,GO:0001934,GO:0002831,GO:0002833,GO:0003674,GO:0003824,GO:0004672,GO:0004673,GO:0005575,GO:0005622,GO:0005623,GO:0005737,GO:0006464,GO:0006468,GO:0006793,GO:0006796,GO:0006807,GO:0006950,GO:0006979,GO:0007154,GO:0007162,GO:0007165,GO:0008150,GO:0008152,GO:0009272,GO:0009365,GO:0009405,GO:0009607,GO:0009893,GO:0009966,GO:0009967,GO:0009987,GO:0010033,GO:0010562,GO:…	ko:K19690	P0CQ96.1	RecName: Full=ATP-dependent RNA helicase SUB2 [Cryptococcus neoformans var. neoformans JEC21]_x005f_x0001_P0CQ97.1 RecName: Full=ATP-dependent RNA helicase SUB2 [Cryptococcus neoformans var. neoformans B-3501A]	DEAD	PF00270.32	DEAD/DEAH box helicase	MSSHDNEDLIDYEDEHDIPNGSGVAVVNGATVSAADGESGGEKKNFSGIHSTGFRDFLLKPELLRAISDLGFEHPSEVQQECIPQAVLGMDVLCQAKSGHGKTAVFVLATLQQLEPVNGEVSVLVLCHTRELAFQIKNEYTRFAKYMPDVRVSTFFGGTPVSKDAELLRDKSKCPHIVVATPGRLNALARDKVLDAKNVKHFVLDECDKMLEQLDMRRDVQEIFRMTPHHKQVMMFSATLAKDIRVTCKKFMANPLEIFVDDETKLTLHGLQQHYVKLDESGKNRKLNDLLDSLEFNQVVIFVKSVARAIELDKLLVSCNFPSIAIHSGLQQDERIARYTAFKAFEKRILVATDIFGRGIDVERVNIVINYDCPPDADSYLHRVGRAGRFGTKGLAITF…
MDBPgig1_00423	221103.XP_007854470.1	COG2304@1|root,2QRPK@2759|Eukaryota,38DTU@33154|Opisthokonta,3NXEZ@4751|Fungi,3V39F@5204|Basidiomycota,228KI@155619|Agaricomycetes,3W6A8@5338|Agaricales	S			Q54CQ8.1	RecName: Full=von Willebrand factor A domain-containing protein DDB_G0292740 [Dictyostelium discoideum]	VIT	PF08487.13	Vault protein inter-alpha-trypsin domain	MNQACGVVHNAGRNDGPKIYLPLEEVRVHALILDVSARVTITQVYSNPTDVATSRAKYLFPVPASGALCAFEAHKANGEIIVGKCMDKDRAREKHDAAIREGKFTGLLESVTDDIFTISIGSILARETVETKVVYVLTLLNDDNADSIRFHLPAYISQRYGLQPSALDSAAGTTNQTRVRIAVDIQTCGRLHNVISPSHGDEIKEKRYPTHRNRESRRRTTVTYKSKKYLDKDFLLIIHARGLDSPRCFAEINRSASRHGVDTVAFQLTMIPKFDIPELPHQEYIFLVDRSGSMDGERIETAKQTLTILLKLLPVRGTRFNIVGFGDAMHWFSPRSLPYDQANMTRAVHNVDRMCALNEGTQLLMALQKVFQSRDVTVPTAIFVLTDGCVYDEEKKSVR…
MDBPgig1_00424	208960.XP_007265857.1	28PEG@1|root,2QW2A@2759|Eukaryota,38ZAG@33154|Opisthokonta,3NXQZ@4751|Fungi,3V2C6@5204|Basidiomycota,225ZR@155619|Agaricomycetes,3H48I@355688|Agaricomycetes incertae sedis	G					Glyco_hydro_43	PF04616.17	Glycosyl hydrolases family 43	MAIASHHLFYLKFVATNNSSSDTSHNWARHVDDCWGSSDVEITDARVQYHNQLRASRLPRNYTFSGCFESVGTSGGAPCDPRLHDFMATHAETSRSTPNSLLPLALSAVIVPGATWTDTGGNVIQAHGGGFIKVGSTWYWHGEDKAHNSASFRAVSCYSSTNLIDWTRQNDALTPISGTMISSSNIVERPKVIFNQKNNEYVMWFHSDSSNYGAAQVGVATAKTPCGPFSYRSSFKPLGADSRDMGLFQDDDGARTAYLLYASDNNQNFKISRLDADYYNIAAQVNTIPGSTLEAPGIIKRNGVYYLFASHTSGWDPNPNKFFTATSLSGTWSSQADIAPQAVRTYFSQNTFDLSLGSNGVYMGDRWRPSLLGSSRYIWLPISWASGQPQLVQADVWSL…
MDBPgig1_00425	221103.XP_007854469.1	KOG0759@1|root,KOG0759@2759|Eukaryota,38GSC@33154|Opisthokonta,3NUAB@4751|Fungi,3V3EC@5204|Basidiomycota,224C8@155619|Agaricomycetes,3W49W@5338|Agaricales	C		ko:K13577	Q06143.1	RecName: Full=Mitochondrial dicarboxylate transporter; AltName: Full=DTP; AltName: Full=Dicarboxylate carrier 1 [Saccharomyces cerevisiae S288C]	Mito_carr	PF00153.30	Mitochondrial carrier protein	MAPFWLGGVAASMAASCTHPLDLTKVRMQTLDSVGTKHPSTFVVLRTSIQASGVRSLYTGLSASLMRQMSYSLVRFGTYEEMKRRLSERGKPTTPQLLIAGCLAGALGGVAGNPAGKYIVLVRMTSDSVRPPEQRYGYSNAFSGLVALVKEEGLKGLGRGLGTNVTRATLMTASQVGSYDYFKTSLLYRPLPFFDYQFHDGLLLHSVASCLAGTVATTVCSPADVLRSRLMASSEKASVIGVLTTSLREEGPRFLFKGWTPAFIRLGPNTVLLFVFFEQLKAAWSAVF
MDBPgig1_00426	40492.XP_007299514.1	COG2304@1|root,2QRPK@2759|Eukaryota,38DTU@33154|Opisthokonta,3NXEZ@4751|Fungi,3V39F@5204|Basidiomycota,228KI@155619|Agaricomycetes,3H3SS@355688|Agaricomycetes incertae sedis	S			A9Z1V5.1	RecName: Full=von Willebrand factor A domain-containing protein 5B1; Flags: Precursor [Mus musculus]	VWA_3	PF13768.9	von Willebrand factor type A domain	MRLSTALVISSSIVPLCRARLVNITIDDKFGDPLTNRNITYLPVDAWCNDIQCGDCPAPPDETLLFRHTLTASAFDPMTDGNTTRTASIAFNGKSCTAVYVRCTLSHNISVWTSQMSFFLDQSPAGSFFQAVAPVSGYDRSVIVFSLTNLPRGEHTLTIQNGLANGTKSLLLLDAILYSQEIGLHSDVKAIALATIVVSVGVCLVASLTFLVSRHYTTNVETNDVETIEATQPQMLSGSPFSKDATCILQAVSPDRIFPVLTSHSPVEPSIAPSVLAAVPGRDQAAQPSLSLLTSPSAALHCPISINHTSVNQCMHHTAPSGPSPSTTKAITFSPIDALSPLSDTCSLVNFSQFPPSQAVDSIAHAAVELSVQPSAGILTTEPAHRKLSSPPLAITATD…
MDBPgig1_00427	5346.XP_001828992.2	2EIVQ@1|root,2SR9E@2759|Eukaryota,3ANUC@33154|Opisthokonta,3PER4@4751|Fungi,3V5VG@5204|Basidiomycota,229TT@155619|Agaricomycetes,3W81Z@5338|Agaricales									MRSPSRSSFIFSVILLLYSRVGAVLKNITIDDTFGDPETGRFIEYVPRSAWNDDSTFSGLRGSNDYPNTVLSASLRFNGTAVYVQCALARTKARPFGDSDMSFLIDGELVGTFVRDAPGLSGYDYNVTVFSAASLPAREHTLTIRNGHVNGTSTLILLDSVIYTVDGTKLDSSSSSATTSSTSSAHTTVIVAAVVGSITGIILSILAFLLYRRYRARSSASPTALAREISPLSFPASPRSFFPAPHTPSLSEHGSTAGHIGSQAATQVNPSQHRTPKGSLRSTNNSTLVQPTHSHATSVSETSLSRSYSTGRIYTEAQITSGIATHGSGLMESHECDASRPTLAIDTRLTGLSSLRGNHDPDAPPPAYEEGLDENMNRARLRDGKVRCVRR
MDBPgig1_00428	5341.XP_007325502.1	KOG3281@1|root,KOG3281@2759|Eukaryota,39WBU@33154|Opisthokonta,3NZKA@4751|Fungi,3V154@5204|Basidiomycota,224PE@155619|Agaricomycetes,3W4NG@5338|Agaricales	O	GO:0003674,GO:0005488,GO:0005515,GO:0005575,GO:0005622,GO:0005623,GO:0005737,GO:0005739,GO:0005759,GO:0006996,GO:0007005,GO:0008150,GO:0009987,GO:0016043,GO:0022607,GO:0031974,GO:0033615,GO:0034622,GO:0043226,GO:0043227,GO:0043229,GO:0043231,GO:0043233,GO:0043461,GO:0043933,GO:0044085,GO:0044422,GO:0044424,GO:0044429,GO:0044444,GO:0044446,GO:0044464,GO:0051082,GO:0065003,GO:0070013,GO:0070071,GO:…	ko:K07555	P32453.1	RecName: Full=Protein ATP11, mitochondrial; Flags: Precursor [Saccharomyces cerevisiae S288C]	ATP11	PF06644.14	ATP11 protein	MYGLSRKGLSVADLKAKAKEQQDAERLERQRKRDEELATQNAAQLPASSETDCQSNPHGAALGLSPERKDSSPVKPLTSYLNLERLLSSPHTPAQITSVWTAYHASRSGGTGRGFVCASVPLELYKKMAQVGAKYPSFVVPVRRSNSEQTLSKEASSDLESAYEFYFLQWAFHPAPPKPSATFDPFAAKSVTPSDNPEVSTILFTPLQEYKLRQSFATPYLVATNYTDLASTHQLVLLRGELTPGSGSGSYMISQEDAQMLLMALQRFYLWGTTDGTQEDEPQRLLKLFHEQPEEFKWQDLLKVADWTPASTT
MDBPgig1_00429	208960.XP_007267562.1	2E2QM@1|root,2S9XI@2759|Eukaryota,3A75K@33154|Opisthokonta,3P5A9@4751|Fungi,3V5BQ@5204|Basidiomycota,229AI@155619|Agaricomycetes,3H50Y@355688|Agaricomycetes incertae sedis	S					NAD_binding_10	PF13460.9	NAD(P)H-binding	MRVLVLGATGALGNAVIHELLAVAHLPTVVVFARSPEKLPSDIASNTRVVVIKGELTDRDAMSKALEGVDVVISLLGPILSKGPFHPSGTPIAKGYAILVELMKKQSIKRLIALGTASIADPDDKSDLKFAGLVLGVSTFARTAYKDVVAWGDVIRKEGADLDWTLMRVPILTSAESKAYGAGYIGHPGTRVWLSRAAGAAFAVEEIEKREWVKKAPMVYSV
MDBPgig1_00430	221103.XP_007842481.1	KOG1450@1|root,KOG1450@2759|Eukaryota,39VWN@33154|Opisthokonta,3NZ3Q@4751|Fungi,3UY3S@5204|Basidiomycota,228M3@155619|Agaricomycetes,3W3NJ@5338|Agaricales	T			A4IF90.1	RecName: Full=Rho GTPase-activating protein 15; AltName: Full=ArhGAP15; AltName: Full=Rho-type GTPase-activating protein 15 [Bos taurus]	RhoGAP	PF00620.30	RhoGAP domain	MDSQSIPPSRPSSDSYAPPTVSQGPIPLFDQHLKFVADSYIAFFQERKRIEEAYVDSLVRLHRKAKSIDTFLDDRSPNSPISSNANSLYHDQMTTARSAWSEARDSLEREAQTRNAFLNTLSIDCLNPLTALRESQERTRKRIKEDLKDSAAKYQDYAENVLPKLKGKYVKRFAEVDDIRGGPDGRRSVNPHLQGTPSQSNPYANLSVVPPTTTPSSGSFPLSPTASLPQSSVSRPVVTSPQPLRALDRRPSGSTRPTPGGPRNRSPSTSTPFAELAQQGKKQFGHLITFLDRDKVKGSRQGEEGNLKEQFKDTLKDGLTAVRSMNVSSEPQALRLVKAKRELDEADKEYRKGVHWLETLRLRKSKIIEAGYISLSMFVDEEAQVVKNVLGRYSDNVIA…
MDBPgig1_00431	40492.XP_007298897.1	COG1132@1|root,KOG0054@2759|Eukaryota,39URB@33154|Opisthokonta,3NYQW@4751|Fungi,3V04U@5204|Basidiomycota,225IK@155619|Agaricomycetes,3H2W6@355688|Agaricomycetes incertae sedis	Q	GO:0000322,GO:0000323,GO:0000324,GO:0000329,GO:0003674,GO:0003824,GO:0005215,GO:0005575,GO:0005622,GO:0005623,GO:0005737,GO:0005773,GO:0005774,GO:0006810,GO:0006811,GO:0006820,GO:0006857,GO:0007034,GO:0008150,GO:0015399,GO:0015405,GO:0015711,GO:0015833,GO:0016020,GO:0016462,GO:0016787,GO:0016817,GO:0016818,GO:0016887,GO:0017111,GO:0022804,GO:0022857,GO:0031090,GO:0034220,GO:0034486,GO:0034635,GO:…		Q9P7V2.1	RecName: Full=ATP-binding cassette transporter abc4; Short=ABC transporter abc4; AltName: Full=ATP-energized glutathione S-conjugate pump abc4; AltName: Full=Glutathione S-conjugate-transporting ATPase abc4 [Schizosaccharomyces pombe 972h-]	ABC_membrane	PF00664.26	ABC transporter transmembrane region	MAEAMFKPQHLIYTDTLLIPAYVATFSAFLFLGHILYIAVSPFFRSARTEDDQNEITELPTSFGFLAELKTHVTSHGGVHIFTYKLLRLVGCLVLLALSIATLIIDEIELEDRQGIEYAYDGQVSMGWMHALANWGAKKKRKHKRRKEIDQLTQNEWLQFAMCIAYLYAALLSLLCVTTKPYRQSVKSTLTSLTAWLPTHLTLLLLVTFGVYTWRDLYPLATFHLAPIDLPVNSIQENAVLVYLLWTKIAVLFVTAVLIPLLIPTMYIPVDPRKPSTNPSPEQTCSILSFVLFSFLDSTVLLAHKLPHLAHDQLPPLADYDKSENLRDKSFQNLDPLYSLSDKKKLRGRHIFWGLMSTLRKEYFYLVVLLTIHTFAGYAAPLGINRLLAYMESNGKDAV…
MDBPgig1_00432	104355.XP_007863399.1	COG0177@1|root,2QRUG@2759|Eukaryota,3989A@33154|Opisthokonta,3NZZC@4751|Fungi,3V0W0@5204|Basidiomycota,226U5@155619|Agaricomycetes,3H0J0@355688|Agaricomycetes incertae sedis	L		ko:K10773	Q8KA16.1	RecName: Full=Endonuclease III; AltName: Full=DNA-(apurinic or apyrimidinic site) lyase [Buchnera aphidicola str. Sg (Schizaphis graminum)]	HhH-GPD	PF00730.28	HhH-GPD superfamily base excision DNA repair protein	MKRPRSPELATLSNPPASPHRSKKLKDLAAYATVSPFPDFPHPTPSEASAIFRLLSTAHSTPNLIRQTPAPSPTTNSAQTCGNSHNVIDALIGTVLSQNTNSKNSSAAKKSLDDTFGTDNFAAIAEAPRADVVEAIRMGGMANKKAATIQNLLHDIKDKRGEYSLQYLAETTKDGKHKYSDDEIMKELVSFNGVGPKTASCVLLFCLQRDSFAVDTHVYRLSKLLGWVPASANRILTQAHLDLKIPNEFKYGLHVLMIRHGRTCKGCSAGKGSPDKCILKKYLKDRQQLNTKDEDGT
MDBPgig1_00433	5346.XP_002912149.1	COG0507@1|root,KOG0987@2759|Eukaryota,38G42@33154|Opisthokonta,3NTY9@4751|Fungi,3V4ZR@5204|Basidiomycota,2267X@155619|Agaricomycetes,3W902@5338|Agaricales	L		ko:K15255	Q5AXT5.2	RecName: Full=ATP-dependent DNA helicase PIF1; AltName: Full=DNA repair and recombination helicase PIF1 [Aspergillus nidulans FGSC A4]	Arm	PF00514.26	Armadillo/beta-catenin-like repeat	MTTNFFEGPPLDALTTLSFSDNVDLQRSAALAFAEITEKEVRPVGRDTLDPILFLLGSHDTEVQRAASAALGNLAVNVENKLLIVKLGGLEPLIRQMLSPNVEVQCNAVGCVTNLATHDDNKTKIAKSGALVPLTRLARSKDMRVQRNATGALLNMTHSDENRQQLVNAGAIPVLVSLLNSPDTDVQYYCTTALSNIAVDGANRKKLAQSEPKLVASLVALMDSPSLKVQCQAALALRNLASDEKYQLEIVKADGLQSLLRLLQSSYLPLILSAAACVRNVSIHPQNESPIIESGFLQPLINLLSFKDNEEVQCHAISTLRNLAASSEKNKTAIVKAGAVQSIKDLVLEVPMNVQSEMTACVAVLALSDELKQQLLEMGICEVLIPLTNSPSSEVQGNS…
MDBPgig1_00434	221103.XP_007854454.1	COG0400@1|root,KOG2112@2759|Eukaryota,38RN5@33154|Opisthokonta,3NZH9@4751|Fungi,3V0W8@5204|Basidiomycota,224ZX@155619|Agaricomycetes,3W6TZ@5338|Agaricales	I		ko:K06130	P0CL94.1	RecName: Full=Acyl-protein thioesterase 1; AltName: Full=Palmitoyl-protein hydrolase [Cryptococcus neoformans var. neoformans JEC21]_x005f_x0001_P0CL95.1 RecName: Full=Acyl-protein thioesterase 1; AltName: Full=Palmitoyl-protein hydrolase [Cryptococcus neoformans var. neoformans B-3501A]	Abhydrolase_2	PF02230.19	Phospholipase/Carboxylesterase	MESLLPFQTIKPKSKHTATIIFLHGLGHSNATWRAAMEKALAARLPHVLWIFPQAPTRFINMTREGLPGWFSVNSLPPGPADFDAMGIEESISSVEKLILSQVHRGIDSSRIVLAGFSQGAATSMLTAFTSLHELAGVASLSGWLPAQATALMHSSPSMPLLWCHGVQDREIPITMAQSALSMLTTKFSVGPAQVSFRTYDSLGHKLCDEELHDFGTWLQQVIS
MDBPgig1_00435	221103.XP_007854467.1	KOG0527@1|root,KOG0528@2759|Eukaryota,3A2YM@33154|Opisthokonta,3P8CC@4751|Fungi,3VCM1@5204|Basidiomycota,22FCB@155619|Agaricomycetes,3W86K@5338|Agaricales	B	GO:0000122,GO:0000976,GO:0000977,GO:0000978,GO:0000981,GO:0000982,GO:0000987,GO:0001012,GO:0001067,GO:0001077,GO:0001078,GO:0001227,GO:0001228,GO:0003674,GO:0003676,GO:0003677,GO:0003690,GO:0003700,GO:0005488,GO:0005575,GO:0005622,GO:0005623,GO:0005634,GO:0005667,GO:0005737,GO:0006139,GO:0006351,GO:0006355,GO:0006357,GO:0006366,GO:0006725,GO:0006807,GO:0006950,GO:0006995,GO:0007154,GO:0007329,GO:…		Q5A220.3	RecName: Full=Repressor of filamentous growth 1 [Candida albicans SC5314]	HMG_box	PF00505.22	HMG (high mobility group) box	MPATRNIPARRSRRLSNQAPPSYNEDGWEAYSFDDDESRGSPSPDMVLQYPSMSPVSPLNSEDESSEVNATHRSIQFPTRRQSHSRKRASDHIPRPPNAFMMFRSHYWATLKNNPNAENNHAKISQNAAFAWKALTAQEKNPFQQLAEAKKAEHALRYPGYKYSPNFSKNCVPKRKQPKKDEEERYSRVASYVRQGYVGDQLANVMKDSKATVGLHEPSHSTIPATSEPASHIKAESPVMRSVPSLPELPPSQGAFLPPATTCEAQSQPSFTLCPSTPDIPQPPLGFKPQLHPLAAQVTLSQLPEQALIPSSEPSLHNAPASLYRVADVETFFDYNAPSVDVVDCASSRKAGWSHNAAATHQYMEYHQYQLPDAVDAFTESAAPILWSPQGLNVVDMGE…
MDBPgig1_00436	221103.XP_007854466.1	COG0617@1|root,KOG2159@2759|Eukaryota,38BGG@33154|Opisthokonta,3NU7R@4751|Fungi,3UY1W@5204|Basidiomycota,2264T@155619|Agaricomycetes,3W460@5338|Agaricales	H	GO:0001680,GO:0003674,GO:0003824,GO:0004652,GO:0004810,GO:0005575,GO:0005622,GO:0005623,GO:0005634,GO:0005737,GO:0005739,GO:0005759,GO:0006139,GO:0006396,GO:0006399,GO:0006725,GO:0006807,GO:0008033,GO:0008150,GO:0008152,GO:0009987,GO:0010467,GO:0016070,GO:0016740,GO:0016772,GO:0016779,GO:0031123,GO:0031974,GO:0034470,GO:0034641,GO:0034660,GO:0042780,GO:0043170,GO:0043226,GO:0043227,GO:0043229,GO:…	ko:K00974	P21269.1	RecName: Full=CCA tRNA nucleotidyltransferase, mitochondrial; AltName: Full=CCA-adding enzyme; AltName: Full=tRNA CCA-pyrophosphorylase; AltName: Full=tRNA adenylyltransferase; AltName: Full=tRNA nucleotidyltransferase; Flags: Precursor [Saccharomyces cerevisiae S288C]	PolyA_pol	PF01743.23	Poly A polymerase head domain	MSLLAYTPYRKALPDKPEVKLTDVEEQICVLVDDCAKHLKQEEGMETTCRIAGGWLLGLQSNDIDIALSDMMGAAFAERFVTFARQKGIITSEVAKIALNPEQSKHLETATFRVLERSIDVVNLRSEEYTGDSRIPNQVTFGTPLQDALRRDITINALFYNIHTRSVEDFTEKGLDDMRSGIIRTPLPPKETFLDDPLRVIRCIRFATRFDYSLAPELTAAIRDPAIQTALRSKVSRERIGEELTKMVKGPSPRRSIQAIHDLDLYSSIFSILPKEITSSLSKAITSDGTGVKAAVLLDVLLDPDRVSASIKLPDVHPILTSVVNADDACRGRLFLAAALSPYCGITYLDAKKKAHPAVEAIIRESLKLGTQNHFLDGIPPLFRAVDILRHPQLNDERF…
MDBPgig1_00437	104355.XP_007861371.1	KOG0344@1|root,KOG0344@2759|Eukaryota,38DA6@33154|Opisthokonta,3NUDA@4751|Fungi,3UXYS@5204|Basidiomycota,226NH@155619|Agaricomycetes,3H1VK@355688|Agaricomycetes incertae sedis	A	GO:0000166,GO:0000447,GO:0000460,GO:0000462,GO:0000466,GO:0000469,GO:0000472,GO:0000478,GO:0000479,GO:0000480,GO:0000966,GO:0000967,GO:0003674,GO:0003724,GO:0003824,GO:0004004,GO:0004386,GO:0005488,GO:0005524,GO:0005575,GO:0005622,GO:0005623,GO:0005634,GO:0005730,GO:0005737,GO:0006139,GO:0006364,GO:0006396,GO:0006403,GO:0006725,GO:0006807,GO:0008026,GO:0008144,GO:0008150,GO:0008152,GO:0008186,GO:…	ko:K14779	O94413.1	RecName: Full=Ribose-phosphate pyrophosphokinase 2; AltName: Full=Phosphoribosyl pyrophosphate synthase 2 [Schizosaccharomyces pombe 972h-]	Pribosyltran_N	PF13793.9	N-terminal domain of ribose phosphate pyrophosphokinase	MYHANSIRILTGNSHPELAQAVAERLAVPLVATTVRSFSNGEVDVKISESVRDEDVFIIQSGCKDVNDHLMELLILISACRTASARRITAVIPCYPYARMDKKDKSRAPITAKLVANMLVVAGCDHVITMDLHASQIQGFFDIPVDNLWSEPLMIAYIKRQIPGWQNGIIVSPDAGGAKRVTAIADKLNVEFALIHRKRDGKSENAPERMEILVGDVKDKAIILVAILVDDMIDTGKTLILAARTLKDKGAKSVYALVSHGLFSEASMNVIEDLPIEQLVVTNTIPQDKHQSACSKLLTIDVSPTIAESIRRTHNGESISLLFGEWAEHSGVTNPRLSGSLVSIYSRVFAFHLLSRGGLKFDKKRFQSDLDLFKTSSSRPFEQKVDHINEAELPVELDF…
MDBPgig1_00438	221103.XP_007851170.1	2CQ5N@1|root,2R3Y3@2759|Eukaryota,39Y2H@33154|Opisthokonta,3P1IJ@4751|Fungi,3V017@5204|Basidiomycota,226UW@155619|Agaricomycetes,3W8MR@5338|Agaricales	S								MHLPTTIVALSLVAWAQDENKYPATPLVSKHFAYPSGLPYQADDEDLLRGIQFGYNQCNSTTENQQSFCQTSFLNSLDDFCLWGPSMPGSLIANTEGEEVAWCTKPGHGTRLIPLGALHGVQFMRTPDYVQVVGFIDQSQINIDADDSGGELDPHGADLRGNPLGGLVYSNAWSENNTYTQVSEWHNFMGGSTFCFKVCDPSMPDATRFCEHKFDRMGCQYNAPNNAQRDVFERCEGDNQDFPGVYTSDGEVMTYTQQRASLGPLTTIPYTARVPASSNCVQFASSDLYGGLSAFSSTAISPAPTSSPTSRTSNHGNISSLDEDYSSNTASHHAISLLTSFSIAVVSAIFLA
MDBPgig1_00439											MWRREEMSLQEATRSPLCTFIAEANDALSDVEGVMDAIDLERPTHLSRLLADFRGVTTTPNCPADANVKGITLLQIFLLATIWAQWADWYCYAMDAESVLSAGKSDELASLLMSKRMVCYPLQSHPPRRLSQERQRVGDWHRPPSLQALHPNPTPGHLRNYGAIVCNGEDSVTPCSTPDLDPTSPTTHSCCSPLSSPTTTHVTVYSSPTPRLKRCSLTVDMLDIDRDPFLRGEVSEGSPLLPKRLLLAEKFSASLSTPAPDESILKRLANAFWNFIARIKRRLRAHRRRSSGSLKPLILPQHITETHKINPLLTLRWLGQLCSWLRLRTS
MDBPgig1_00440	5346.XP_002910957.1	2D5IW@1|root,2SYQD@2759|Eukaryota,3AVAP@33154|Opisthokonta,3PH51@4751|Fungi,3V6QJ@5204|Basidiomycota,22DM1@155619|Agaricomycetes,3W9DF@5338|Agaricales									MAQKSARSRWHDVASESVHQDRIRQAWHACPIHRFVMSTIVVDDTDSRIQYNPSHSSSRRIIHLQVHRNFCVGFWHNRPVTFTAAPNSKWQYQRLFYQSPHLSNGEHTLVVTSLDQLETGKNLFLLDFLAYQTGESSTESSSGSTLPNPTATSLPGSQSSGAPGNEGTPVGAIVGGVIGGLTLIAIVLGLLLWYKRHHATPPKGTMSAANAASLSMPLLVAPFVVPVASTSPSQTDLGMASHPDLPASNPSFTDSNPEAGQPPPYST
MDBPgig1_00441	85982.XP_007314724.1	COG2124@1|root,KOG0157@2759|Eukaryota,39E4B@33154|Opisthokonta,3NVJI@4751|Fungi,3UZ0V@5204|Basidiomycota,22767@155619|Agaricomycetes	Q	GO:0000249,GO:0003674,GO:0003824,GO:0005575,GO:0005622,GO:0005623,GO:0005737,GO:0005783,GO:0006066,GO:0006629,GO:0006694,GO:0006696,GO:0008150,GO:0008152,GO:0008202,GO:0008204,GO:0008610,GO:0009058,GO:0009987,GO:0012505,GO:0016125,GO:0016126,GO:0016128,GO:0016129,GO:0016491,GO:0016705,GO:0016717,GO:0043226,GO:0043227,GO:0043229,GO:0043231,GO:0044107,GO:0044108,GO:0044237,GO:0044238,GO:0044249,GO:…	ko:K09831	O13820.3	RecName: Full=C-22 sterol desaturase ERG5; AltName: Full=Cytochrome P450 61; AltName: Full=Ergosterol biosynthetic protein 5 [Schizosaccharomyces pombe 972h-]	p450	PF00067.25	Cytochrome P450	MASYAVKDHSASASMPSSTSSQPLHSLSPVSLFSFISNDSATRLYTALAIVASLLVLEQAVYRFKKRHLPGDAWTIPIIGKLADSMKPSMEGYMKQWNSGALSAISVFNIFIVMASSNEYSRKILNSPTYAEPCLVHSAKQILLPNNWVFLTGKEHVDFRRVLNTLFTRKALGMYVGIQDAITRKHLVEWLQQAAKDPNPQPIMMTARHLNMDTSLRVFCGNHIPEKASLEISEKYWAITRALELVNFPIPLPGTKVYKAIQARKVAMRWLELAAHNSKIAMANGAEPECLLDHWLATMADPSYKGRTDFSDNEMAMVVFSFLFASQDAMSSGLIYGFQHLADHPDILAKVREEQERVRQGDYKTPLTLELLDQMSYLQAFVKESLRVKPPVTMVPYKT…
MDBPgig1_00442	221103.XP_007845205.1	COG2124@1|root,KOG0157@2759|Eukaryota,3AHII@33154|Opisthokonta,3PCXJ@4751|Fungi,3V3SN@5204|Basidiomycota,227E8@155619|Agaricomycetes,3W5TA@5338|Agaricales	Q			F1SY77.1	RecName: Full=Cytochrome P450 monooxygenase 81 [Postia placenta Mad-698-R]	p450	PF00067.25	Cytochrome P450	MLAIPPTSYLIAALCLCVLVLPLTNYLIHAVTAHSSLRRVPGPPSPSRIWGVEWHLYHDSPGMHYIDWHARFGKVVKLFGAFGHPILSITDRRAITFILNESTYKFPKPHGVRAWFKALVGEGILWIEGKEAHEKHRRHIAPALSQQSVRKFQPVFCETSSTVASQWSKKLDQTTYDQVEIEVTHWAGRFALDTIGRAAFSFDFESLNDRPNSLADALDGLTNNENRLSSFYMRALFWIFPSILKIGKKGEMIRRTKSELGEIAAKLLAETQAANDPESNTLLTMMLRSSARFELTEDYLVAQMRTIISAAYETVSAVIAWALYELAVHPDIQQQLREEVTFPGDPTYEQVMNRFPLLDAILKEVLRVHPVVLENHHVASETISLPLSEPLPGTGITEL…
MDBPgig1_00443	5341.XP_007325504.1	COG0477@1|root,KOG3574@2759|Eukaryota,38C8A@33154|Opisthokonta,3NW00@4751|Fungi,3UYR2@5204|Basidiomycota,225BV@155619|Agaricomycetes,3W35A@5338|Agaricales	P	GO:0000295,GO:0003674,GO:0005215,GO:0005346,GO:0005575,GO:0005623,GO:0005886,GO:0005887,GO:0006810,GO:0006811,GO:0006812,GO:0006820,GO:0006862,GO:0008150,GO:0008324,GO:0008509,GO:0008514,GO:0008521,GO:0015075,GO:0015077,GO:0015078,GO:0015215,GO:0015216,GO:0015291,GO:0015293,GO:0015294,GO:0015295,GO:0015318,GO:0015605,GO:0015672,GO:0015711,GO:0015748,GO:0015865,GO:0015868,GO:0015876,GO:0015916,GO:…		P38318.1	RecName: Full=Uncharacterized membrane protein YBR220C [Saccharomyces cerevisiae S288C]	Acatn	PF13000.10	Acetyl-coenzyme A transporter 1	MSTRRNKAPGLKQSKLEPSKDMPSSSSLDPRVMTTSLEDIHISPRTPRIPQNEYDEEVEMSLLGEEERRRSAPGFNGTARTHDVEHKRSISARDKKGIILLCVLYLIQGVPLGLALGSVPFLLKEHLSYSQLGTFALSSYPYSLKLLWSPIVDAVFSPSIGRRKSWIIPMQLIVGTLMMYISLNVQNLMDDAGNHVTELTVIFTSLVFFSATQDIAVDGWALTLLSPDCLSYASTCQTIGLNTGFFASFTVFLAFNSEDFTKKWGVPHLTLGGYLKFWSLVCYTVTLWLILFKREDKEVVTEADMSITGVYKQIWSIYVQSLIVVHLFAKVAFAAHEASTSLKMVEKGFKREDLAIAVLIDFPFQIAGGWLAAKWSRGDKPLRPWIYAFCPRIGLALLA…
MDBPgig1_00444	221103.XP_007842477.1	KOG2425@1|root,KOG2425@2759|Eukaryota,38EJV@33154|Opisthokonta,3P2TE@4751|Fungi,3V1NI@5204|Basidiomycota,228K9@155619|Agaricomycetes,3W68K@5338|Agaricales	S	GO:0000228,GO:0000448,GO:0000460,GO:0000463,GO:0000466,GO:0000469,GO:0000470,GO:0000478,GO:0000479,GO:0000785,GO:0000790,GO:0000792,GO:0000922,GO:0003674,GO:0003824,GO:0004518,GO:0004519,GO:0005575,GO:0005622,GO:0005623,GO:0005634,GO:0005694,GO:0005720,GO:0005730,GO:0005737,GO:0005739,GO:0005819,GO:0005829,GO:0005856,GO:0006139,GO:0006325,GO:0006342,GO:0006355,GO:0006364,GO:0006396,GO:0006725,GO:…	ko:K16912	O42936.1	RecName: Full=Pre-rRNA-processing protein las1 [Schizosaccharomyces pombe 972h-]	Las1	PF04031.16	Las1-like	MRLPRRVPWASLEELEQLCNWVYFDESEESKVWAVQRLSAWRTVTALPHALESTLALLVVARQDNSNAMTSSYLFLRQSYAAALVRLVNGLVDPLQLGVYARSIATIAAQLGLPAWLVELRHAATHEDLPSLEVLRQAADESLTWLLNNYFIPTLNPSSASETQEKPLRPLTPLLKRYKGLVKATLRDASLRSRHRPDILSIFREIEGWIAEAKVAVNIALGGLDSAGTSENGSDDEMDPRERWALDKLCDALMDKGMLVPLAKKKRTFPEDAFLPPISSQALWSPLLTHLFDHHPDLPHILCEQIASFLTTAPKKDDHKSSSSFDDCLARWMAWIVGRSADPSGSANGLSLKQSIVSTLLQASMPDNREGIRAPHSLSSLLQTLCEGDEDLMTACSTL…
MDBPgig1_00445	221103.XP_007842476.1	2E5Y0@1|root,2SCPV@2759|Eukaryota,3ACVJ@33154|Opisthokonta,3P9U7@4751|Fungi,3V739@5204|Basidiomycota,22DPB@155619|Agaricomycetes,3W74A@5338|Agaricales									MPIDERGSIAAATIGFYAPVVAITIGLMARYALRRDAGWMFLFIFAWIRIAEGAVLVAGQLVRPKVITELFEAAYALDVGGLAFLFLATIGFLGLVGQHSYSESNRTIRWFRAIAILAVAASAISIAGAVLSNDENGAGSQKTGTILRRVGALIYAAAYITLFITHLVCYTYRYHLRPERRPLLRGITLALLFIGVRVAYSILNAWSSADELGTRPSSNPTRRFSAASGDWLLWLVMALIMEYCAVLIFLLTSTVIPRRWYGKF
MDBPgig1_00446	104355.XP_007861290.1	2F5U6@1|root,2T6VP@2759|Eukaryota,390ZJ@33154|Opisthokonta,3Q0PK@4751|Fungi,3V8PH@5204|Basidiomycota,22A3V@155619|Agaricomycetes,3H5DB@355688|Agaricomycetes incertae sedis						DUF6533	PF20151.2	Family of unknown function (DUF6533)	MVATAAQDDQLAGLQICNYSAMAALAFTVWDIVVVFKDEVEQIWLSRWTRLKVLYIFLRYFSVAGQVIATMLTLWLAAPLYPGNSVCLLVLAFQAIASQALMIGVQFLLVLRVIALYNRARYLRHFLHALVIIEVVVMTTFFGISLDEITYGTHCVITGFPITATGFLIPPILLESLLFILTMIKFYQALRDGWGRQPVISRFMSDGIWAFALPFITLTLNTLCLGLLKGAIASVAYSWVLAIPPFAGARLILSMSHLLGLQVSRPNPPTSTSDQVLFDTTMQITQPYQTMNYSELTHFEFTAHEHSLGIVEESRVASS
MDBPgig1_00447	221103.XP_007842475.1	COG0412@1|root,KOG3043@2759|Eukaryota,38I4C@33154|Opisthokonta,3P0BQ@4751|Fungi,3V133@5204|Basidiomycota,2280K@155619|Agaricomycetes,3W354@5338|Agaricales	Q		ko:K01061			DLH	PF01738.21	Dienelactone hydrolase family	MISRLRLLVHHLNHAKMSTTAVHGTSKACASIPPVVGHNYTPKGTFTSHGAFKKVYVTGPTDSPNAVVCVFDIFGYFPQTQQGADIIASTLKTKVYMPDFFEPDDAFPTSKFPPRTPEDKKFLHDFFGGPAEPEKTKSQLIAFGEYLKDGGTKRLGVYGFCWGGKVVTMASGENTPFDAAAIIHPGSVDYILSSQPIHFQLLSSMLSARDAEKLTIPLALYVSRDEPVDEYNKIVSILKKKPFAARCDHKNYDNMFHGWAAARGNLENEENRKAYEDVYGRLVDYFTNTLATT
MDBPgig1_00448	221103.XP_007842474.1	2CGIW@1|root,2RP4Z@2759|Eukaryota,39VRZ@33154|Opisthokonta,3NY7S@4751|Fungi,3VBHT@5204|Basidiomycota,22ENX@155619|Agaricomycetes	S								MPANILSVIPPEITEHALSLSRLKDVVAFSATCRTAYRIVYDPSPPQLWRALFLASFDAPRPLKPAKIDYVNGIYDWKGVLTRRFQAVRVFRGRDVSGLTRKEALQTILAAINDMPPMIDPLTDAISLNGAWIIRVLQGTKVVMTHQNWSEEHQLESQLRAYVALAVDHASDPDRMLRSAYSRLRTRRSGSRTYAYDLRHYNAANHYGPFLPGATRRVNWIHIEALMNVVQSNIREIPHRWASNVAPPANNLEFLRANSAPGEKNPADWAGVEGSWARYVCFMDYRELFAFNFTTMYGGPRNASYFNDPSFREATRLIRLVLRLSPPEDLKFRGLTDEGYTDYDLHDNALAAASDAHYPTLYFSGHSNGAIGNDSTIEGNVRMGADGVPLWRFVSIYDG…
MDBPgig1_00449	221103.XP_007842473.1	2CMX8@1|root,2QSHJ@2759|Eukaryota,392PH@33154|Opisthokonta,3NX6W@4751|Fungi,3UYPP@5204|Basidiomycota,22601@155619|Agaricomycetes,3W6PE@5338|Agaricales	H		ko:K05906	Q5R748.1	RecName: Full=Prenylcysteine oxidase; Flags: Precursor [Pongo abelii]	Prenylcys_lyase	PF07156.17	Prenylcysteine lyase	MRPSPLSMRAFTQLYLLIGASNAFQFPFAIPFFSKVPAVEVEPALVNETARIAVIGAGAGGSSAAFWISKAQERFGLEVEVDVYERASYIGGRSTVVYPYDDEELPPIELGASIFVAANKNLWRASDEFNLTRLNFSAEDNDLGLWDGQSILLSYAGGWWDTLKIIWRYGVLSPRRTESIVGEMLNRFMSLYSAETPKWDDIAHLASEFGWTDLVAQSTSQYLQSRGVSSTYLNEFVEASTRVNYGQNVDKLHALEGLCSMSANGAVGIKAGNFRIFEEFLKRSGANVHLNTTVLTISHQDSSHDWTVATTSGSKHYRGVILAAPFHQANISIPKSISASIQPQPYVHLHVTLLVTNASTFNPTYFGQPTGSSVPKMMLTTHDGARKGGKEPEFNSISY…
MDBPgig1_00450	104355.XP_007861294.1	COG0004@1|root,KOG0682@2759|Eukaryota,38CNU@33154|Opisthokonta,3NVB7@4751|Fungi,3V406@5204|Basidiomycota,225B6@155619|Agaricomycetes,3H2ZY@355688|Agaricomycetes incertae sedis	P	GO:0003674,GO:0005215,GO:0005275,GO:0005575,GO:0005622,GO:0005623,GO:0005737,GO:0005783,GO:0005886,GO:0005887,GO:0006810,GO:0006811,GO:0006812,GO:0008150,GO:0008324,GO:0008519,GO:0012505,GO:0015075,GO:0015101,GO:0015200,GO:0015695,GO:0015696,GO:0015837,GO:0015843,GO:0016020,GO:0016021,GO:0019740,GO:0019755,GO:0022857,GO:0031224,GO:0031226,GO:0034220,GO:0043226,GO:0043227,GO:0043229,GO:0043231,GO:…	ko:K03320	P53390.1	RecName: Full=Ammonium transporter MEP3 [Saccharomyces cerevisiae S288C]	Ammonium_transp	PF00909.24	Ammonium Transporter Family	MDHLSSRIPIGVLARDASQFDRGDVSFLIIAGAMVSFMIPGLAFLYSGLARRKSALALVWAVAASNAVTIFQWYFWGYSLALSSTATNGYIGNLRHFGLRKVLTAPSPGSPLIPELLYSFFQMEFACVTVAILMGGIAERGRVFPAMIFTFMWATLVYCPLAYWAWGVNGWAFKWGVLDFAGGGPVEIGSGIGGLAYSWVLGRRAEKELINFRPHNVTNVGLGTFILWFGWLAFNGGSAFGANLRAVMAVWNSMVAAAFGGMTWCLLDYRIGRRWTMVGFCSGTIAGLVAATPSSGFIHPWASLILGVVAGAICNFATKVKFIVRVDDALDLFAEHAVGGIIGLLFNAFFADSDVIALDGVNTTIPGGWIDLNWKQLYIQFAYICATCSYTFAMTALLA…
MDBPgig1_00451	40483.S8E2R5	2BQ41@1|root,2S1TA@2759|Eukaryota,3A58P@33154|Opisthokonta,3P4H2@4751|Fungi,3V1HE@5204|Basidiomycota,225KG@155619|Agaricomycetes,3H2TT@355688|Agaricomycetes incertae sedis	S					SUR7	PF06687.15	SUR7/PalI family	MRGEAKVNTSGYDDALRNATFDPIVGLHAHNASVPLQNRNGLRELYLFGMYSYCAYVNETAGTCSNKTAGSRFQPYVILTADMLANYSTLTDGVFDTTFQGKQPTFRDSSYLGQSSRAAYYLILIGTICTALAFFTGIIRHGITFFLSTAFALVGSLLLLIGASIWTVIVNKSDSINHAVVGSNPTPLGIVVEMGAGIPILWVAFAVLLVSVVPYMLVCCTYRG
MDBPgig1_00452	221103.XP_007842487.1	KOG1192@1|root,KOG1192@2759|Eukaryota,38DU9@33154|Opisthokonta,3NV9G@4751|Fungi,3UYCU@5204|Basidiomycota,227QI@155619|Agaricomycetes,3W59Q@5338|Agaricales	I	GO:0000003,GO:0003006,GO:0003674,GO:0003824,GO:0005575,GO:0005622,GO:0005623,GO:0005737,GO:0006629,GO:0007049,GO:0008150,GO:0008152,GO:0008194,GO:0008202,GO:0009653,GO:0009987,GO:0010927,GO:0015020,GO:0016043,GO:0016125,GO:0016740,GO:0016757,GO:0016758,GO:0016906,GO:0019953,GO:0022402,GO:0022413,GO:0022414,GO:0022607,GO:0030154,GO:0030435,GO:0030437,GO:0031321,GO:0032120,GO:0032502,GO:0032505,GO:…	ko:K05841	P0CN90.1	RecName: Full=Sterol 3-beta-glucosyltransferase; AltName: Full=Autophagy-related protein 26 [Cryptococcus neoformans var. neoformans JEC21]	Glyco_transf_28	PF03033.23	Glycosyltransferase family 28 N-terminal domain	MSKSSSRPPLQMPAVATSSDASPLTNDSGREHQAGNMSASTGRVKRAVEKTVDRIGDKLSKSVSGKPLLPSSSSSSSPTSTSPRRIFSLNRKGKGKGKTDDAEEFGDSSRSPSSMSTPSVSRPTSPKRPSSVPAKPTDESPFIVPPSPPLPPTRPALSAFRGDGSMRAGTQTLIQALQAIPWTDDPDNDDDIVNHQLTALDSDSDEDGKTAEPMASSIHAIYRPLARSRRVESPRRRMSRSRISEESPSDTESPSDSEETEEQEDFEQTTPEITASPVPRALQSAQSEASLSKMAPQRTGSMATVRLQRRTLLAEKLREVFELRGIEEVLAEMPCWLLRSVLLQGYMYLTNSYLCFFAHMPSREVWIMPSSFCCTKGFVQDQILKSGSLNKKAQRTKRW…
MDBPgig1_00453	221103.XP_007842488.1	28J4J@1|root,2QRGK@2759|Eukaryota,38GHV@33154|Opisthokonta,3NVV6@4751|Fungi,3VC1X@5204|Basidiomycota,225DZ@155619|Agaricomycetes,3W5WH@5338|Agaricales	S								MARYISRSAINTATHVAKRLQTISYTKEGAVAISYPSLVSEPLSLGPSIEEGFGSRPNSLGIIIVTDLPPVYKAYRERLLKLAHTFAQLEEATREKYADPNSKYSFGWSHGKDIIFSLLSALTIDPVQGPNATEMGIEGFEQAFKDLGRFVFNVGCELAAACQPFALSHLSDRSVSLPDLISKSQTTKARLLHYFPPAPGSAPKEDEPIDSWCGFHLDHSLLTGLCSASIFAMYLRQGPDGSVTSVPSPSSSSGLYIRTRGGDLTKVAIPPDCLAFQTGEALELATGGKLRATPHCVRVGASPDAESTSRETFALFMQPDVDQQLSETQTFGQFSKHVFDEHYNEKSKST
MDBPgig1_00454	5341.XP_007325026.1	COG1163@1|root,KOG1486@2759|Eukaryota,39QXU@33154|Opisthokonta,3NU94@4751|Fungi,3UXYV@5204|Basidiomycota,226VG@155619|Agaricomycetes,3W3YP@5338|Agaricales	T	GO:0000166,GO:0001882,GO:0001883,GO:0002181,GO:0003674,GO:0005488,GO:0005515,GO:0005525,GO:0005575,GO:0005622,GO:0005623,GO:0005737,GO:0006412,GO:0006518,GO:0006807,GO:0008150,GO:0008152,GO:0009058,GO:0009059,GO:0009987,GO:0010467,GO:0010646,GO:0010647,GO:0017076,GO:0019001,GO:0019538,GO:0032101,GO:0032103,GO:0032104,GO:0032106,GO:0032107,GO:0032109,GO:0032549,GO:0032550,GO:0032553,GO:0032555,GO:…	ko:K06944	Q9QXB9.1	RecName: Full=Developmentally-regulated GTP-binding protein 2; Short=DRG-2; AltName: Full=Translation factor GTPase DRG2; Short=TRAFAC GTPase DRG2 [Mus musculus]	MMR_HSR1_Xtn	PF16897.8	C-terminal region of MMR_HSR1 domain	MGVLEKIKEIEVSSEEMARTQKNKATEYHLGLLKAKLARYRAQLLEPTSKSGPAGTGFDVQKSGDARVALIGFPSVGKSTLLSKVTHTQSESAAYEFTTLTAIPGVIEYKGARIQLLDLPGIVEGASQGRGRGRQVVSTAKTADLILIMLDATKSDEHRRLLEIELDAVGIRLNKTKPDVVFKRRTTGGITFNTTVKLTKTDERTIRSILASYKLHNCDVMIREDITTDEFIDVLIGTRKYMPCLYVYNKVDAISLEQLDKLAHEPNSVVISCEMDLNIEYLIDRIWDDLSLVKIYTKKRGAHPDLSDPICLRKGATIENVCNGIHRSLATNFRYALVWGKSSKFSPHAQKVSLAHQVQDEDVVSSCVS
MDBPgig1_00455	85982.XP_007314614.1	KOG4645@1|root,KOG4645@2759|Eukaryota,38BG6@33154|Opisthokonta,3NVEY@4751|Fungi,3UYC7@5204|Basidiomycota,225JT@155619|Agaricomycetes	T	GO:0000131,GO:0000160,GO:0000161,GO:0000165,GO:0000166,GO:0000186,GO:0001932,GO:0001934,GO:0003674,GO:0003779,GO:0003824,GO:0004672,GO:0004674,GO:0004709,GO:0005488,GO:0005515,GO:0005524,GO:0005575,GO:0005622,GO:0005623,GO:0005737,GO:0005829,GO:0005933,GO:0005934,GO:0005935,GO:0005938,GO:0006464,GO:0006468,GO:0006793,GO:0006796,GO:0006807,GO:0006950,GO:0006970,GO:0006972,GO:0006979,GO:0007154,GO:…	ko:K11230	O14299.1	RecName: Full=MAP kinase kinase kinase wis4; AltName: Full=MAP kinase kinase kinase wak1; AltName: Full=MAP kinase kinase kinase wik1 [Schizosaccharomyces pombe 972h-]	Pkinase	PF00069.28	Protein kinase domain	MRRHTPTLYPHPEHDHVDDEDGGWDHQTPSRLAPSTSSLSRPHKSRNKSSNSLSPNPSVPHTSSSFKGVAALASTSTRYPDIYSQFVQRYRSSERGLEDDPRDDPDSHYYHRGLGQLQDTGDNSDDGEDSLTSDAAAAALTLEPGTNPTGIERERLEWQVMLASVLEGDVMKSEKTRISIALERTKDELNDKSHIWLGIRAKLHGRTDEEERRHLEERRLRICDPLIEDIIKFRVQQSEENVTDNAMHQVHTILHRLEVSHSLYPTQRAFLADVPIADSPKFQARCDTLETWSTVVITLRRHIQLLQRWTGSETLDVSQPNTSHEVPIGKYTSADVADGTSFVERVLKEELMQRNFEKGFLTTVHAFIGAARDAQVNLADLFAQMNLPTFETELVPLIS…
MDBPgig1_00456	5334.XP_003037446.1	KOG2006@1|root,KOG2006@2759|Eukaryota,38CMQ@33154|Opisthokonta,3NWUQ@4751|Fungi,3UZNK@5204|Basidiomycota,2270Q@155619|Agaricomycetes,3W6AF@5338|Agaricales	S	GO:0000139,GO:0003674,GO:0005085,GO:0005088,GO:0005488,GO:0005515,GO:0005575,GO:0005622,GO:0005623,GO:0005737,GO:0005794,GO:0006810,GO:0006886,GO:0007154,GO:0007165,GO:0007264,GO:0008104,GO:0008150,GO:0009966,GO:0009967,GO:0009987,GO:0010646,GO:0010647,GO:0012505,GO:0015031,GO:0015833,GO:0016020,GO:0016192,GO:0016197,GO:0016482,GO:0017016,GO:0017112,GO:0017137,GO:0019899,GO:0023051,GO:0023052,GO:…	ko:K20476	Q9V3C5.1	RecName: Full=Guanine nucleotide exchange factor subunit Rich; AltName: Full=Protein RIC1 homolog [Drosophila melanogaster]	RIC1	PF07064.16	RIC1	MPSHAVRAESKGMDFIFLGTGTSSSLPHIECLTALPGDKPCQTCTSTLKPEGKKNIRRNTSGVARVRGKDGNWVTIVIDVGKNFQAAALEWFPKHGLRKIDAVLITHAHADAMNGLDDLRGWTLNCHIQPHIDVYVSQATFTEVQRSFPYLVMKEFASGGGDVPEFKWHIISDKTPFEIQDTVHHGRLFSPNPPPAYLPTPSATVPSTPSATSPSTPNLPCKSLPSTSPVENGVPKSPPTNKIQPYLCFGFKIQDSLVYLSDVSYIPDDVWPVIQMGSGDGPLPVCVLDCLRLHPHTSHMGLGDSILAAERIGASRTYLTGFGHEVSHEEYVSITEYIGLSEDEKKEIHSNFSEAERRGIELVEGRRSIWVRPAHDGLKVTVSDDGKVVPGPAEPGAWR…
MDBPgig1_00457	85982.XP_007315418.1	2CY3F@1|root,2S1RV@2759|Eukaryota,3A4C6@33154|Opisthokonta,3P4Z5@4751|Fungi,3V17N@5204|Basidiomycota,2289X@155619|Agaricomycetes	S		ko:K22133	O94725.1	RecName: Full=Damage-control phosphatase SPCC1393.13; AltName: Full=Sugar phosphate phosphatase SPCC1393.13 [Schizosaccharomyces pombe 972h-]	ARMT1-like_dom	PF01937.22	Damage-control phosphatase ARMT1-like domain	MDELVRHCIREIAFDGDLGCGDSRLRVFVTNFYENHPGQSQNLDSSFHAFVWSLLVQQPTIQVGRLPRALTTDVYIAPQPSAVKKGKTKAETTEEAVPRLELIPDAHTRSLDDLTAEFGDPLRIAVDPEEIYAVITGSHIRPQKMTPMVYTALQLITRGREEGITVVELGQRSKYDQKTCFYLVKQLIDLNLIAKIRCGGVGTNLCIHRHFYDQSPRWKEIREEELRAKELFDGAPDLDTGQTEDAGPQTLEDLGFTSIDARHLSSLPLIKGRVIKLLKASHNHIHASNNMLIRIGFAHPTKTDRRFFNTRIRELVQLGLIEAILVPSRRKGSEGKMTKCFRLVTPDQFPTPSGAIAAVVDDDDDEKEDADHKGGLRTNITLHKQIVDLLEESGTDGMI…
MDBPgig1_00458	85982.XP_007321930.1	COG4178@1|root,KOG0064@2759|Eukaryota,38B9E@33154|Opisthokonta,3NW82@4751|Fungi,3UXU6@5204|Basidiomycota,225AC@155619|Agaricomycetes	I	GO:0003674,GO:0003824,GO:0005215,GO:0005575,GO:0005622,GO:0005623,GO:0005737,GO:0005777,GO:0005778,GO:0005779,GO:0006810,GO:0006811,GO:0006820,GO:0006869,GO:0008150,GO:0010876,GO:0015399,GO:0015405,GO:0015711,GO:0015718,GO:0015849,GO:0015908,GO:0016020,GO:0016021,GO:0016462,GO:0016787,GO:0016817,GO:0016818,GO:0016887,GO:0017111,GO:0022804,GO:0022857,GO:0031090,GO:0031224,GO:0031231,GO:0031300,GO:…	ko:K15628	F1RBC8.1	RecName: Full=ATP-binding cassette sub-family D member 1; AltName: Full=Adrenoleukodystrophy protein; Short=ALDP [Danio rerio]	ABC_membrane_2	PF06472.18	ABC transporter transmembrane region 2	MSQIHSIDIVKNNAKYVATFDKGGLPMPPAKHIIILTCMDARVECVPSSELYNLGVTLSFLRPAGQLGIDVGEAHVIRNAGGLAKDALRSIVVSQRLLGTREIAVFHHTDCGMRTFTDPELKKIVKDSAPSNAVVASAVDAIDFGSFSDLESSVKNDVQFLKENPLLLAETKITGWIYAVETGSIKQVVGNLGGNSSKVPDTMPDTAPILPQVNPHGLDISEYEDDVPISPEEEVSLSKLTAISPPDSGPVIAVDLDDVLSQTNHEIALYHNELYGTNMDVSHFYCTNLESSPSLARLTYIHGMMHRLLLLEGNPFWGTPAETFKKVQAFYATGRIHHALPVPGAREGIQTLRNMGYRLVIVTARTQDVAESSWRWADKHFPGLFDSLICTNQFKDALK…
MDBPgig1_00459	40483.S8EEG7	COG0288@1|root,2RXIV@2759|Eukaryota,3A0V8@33154|Opisthokonta,3P2JY@4751|Fungi,3V2M5@5204|Basidiomycota,229FG@155619|Agaricomycetes,3H59H@355688|Agaricomycetes incertae sedis	G		ko:K01673	P64798.1	RecName: Full=Beta-carbonic anhydrase 1; Short=Beta-CA 1; AltName: Full=Carbonate dehydratase 1; AltName: Full=mtCA 1 [Mycobacterium tuberculosis variant bovis AF2122/97]_x005f_x0001_P9WPJ6.1 RecName: Full=Beta-carbonic anhydrase 1; Short=Beta-CA 1; AltName: Full=Carbonate dehydratase 1; AltName: Full=mtCA 1 [Mycobacterium tuberculosis CDC1551]_x005f_x0001_P9WPJ7.1 RecName: Full=Beta-carbonic anh…	Pro_CA	PF00484.22	Carbonic anhydrase	MLKRYVHRRHSITRPFFAPLPSTAHIQRWCSSTTAHVPDPSPKVETISAKMSGSADVGKGHPIALPPTKRLAIVTCMDARINPFSQLGIKLGEAHIIRNAGGVAKDALRSLIISQRLLGTREIAIYHHTGCGLVTMTTQGLQKLVKDADPGNTLAAKQIDAIDFLEYGPDLHKSVTDDVQFLKDSPLILKGTKITGWIWDVESNAVGLDLVALDSLTNTPKATRVV
MDBPgig1_00460	221103.XP_007845180.1	KOG2218@1|root,KOG2218@2759|Eukaryota,38E05@33154|Opisthokonta,3NY78@4751|Fungi,3UZ4K@5204|Basidiomycota,225K4@155619|Agaricomycetes,3W4F8@5338|Agaricales	DU	GO:0000724,GO:0000725,GO:0005575,GO:0005622,GO:0005623,GO:0005634,GO:0006139,GO:0006259,GO:0006281,GO:0006302,GO:0006310,GO:0006725,GO:0006807,GO:0006950,GO:0006974,GO:0008150,GO:0008152,GO:0009987,GO:0033554,GO:0034641,GO:0043170,GO:0043226,GO:0043227,GO:0043229,GO:0043231,GO:0044237,GO:0044238,GO:0044260,GO:0044424,GO:0044464,GO:0046483,GO:0050896,GO:0051716,GO:0071704,GO:0090304,GO:1901360	ko:K20474	Q9VS46.2	RecName: Full=RINT1-like protein; Short=DmRINT-1 [Drosophila melanogaster]	RINT1_TIP1	PF04437.16	RINT-1 / TIP-1 family	MTTTATTEQIRTLLAEPDPEDSITVEFLDSSFSSVDDLRNLTSVVHDAESKQMALQANLELSQCNVDSLVASTKSSALEHLNSAQELSLVRHSLADELSYLNEELTSSMSDDGERLPTLLEEIETLHRDLKELYCLREYVLVIEHALQLSEASTQQLRDLPSSQPISLPSISHYSALQEFVGRAIQQGSAIEDGDGQQTLRLVTVLQNLRDKTWQDMKEVLSSRLISASEALQWPRPIDYSTATPEQRQAFEHAFINLLRLQDLVPTVRPLAENECLYPVQTLVQPISLRFKYHFESSRQTNKLDKPEWFFTHILNVIHEHRSFMDSIVRTLLTSAHIQGVNAWDEFVSALLPILARKLRRTTPLLLPHPSLLAHTVYQALAFDAALKEEGFQISLTST…
MDBPgig1_00461	104355.XP_007861322.1	COG1241@1|root,KOG0479@2759|Eukaryota,38CI6@33154|Opisthokonta,3NXER@4751|Fungi,3UXXC@5204|Basidiomycota,224R9@155619|Agaricomycetes,3H40Y@355688|Agaricomycetes incertae sedis	L	GO:0000228,GO:0000278,GO:0000724,GO:0000725,GO:0000727,GO:0000785,GO:0000790,GO:0003674,GO:0003676,GO:0003677,GO:0003682,GO:0003688,GO:0003690,GO:0005488,GO:0005575,GO:0005622,GO:0005623,GO:0005634,GO:0005654,GO:0005656,GO:0005657,GO:0005694,GO:0005737,GO:0006139,GO:0006259,GO:0006260,GO:0006261,GO:0006267,GO:0006270,GO:0006271,GO:0006281,GO:0006302,GO:0006310,GO:0006325,GO:0006342,GO:0006348,GO:…	ko:K02541	P30666.2	RecName: Full=DNA replication licensing factor mcm3; AltName: Full=Minichromosome maintenance protein 3 [Schizosaccharomyces pombe 972h-]	MCM	PF00493.26	MCM P-loop domain	MSLLDVPVPLDDQLRDRTRLFEEFLDSDSPVYNYKDDIHRMLRTDLTRLIVNIDDLRDYNREFTDGLLKQPVDYLPACDDALLNIVQRVHDPEKHEIATKSYRVGFSGSFGDHHVSPRTLNASMLGKMISLEGIITRCSLVRPKMLKSVHFCPETGLFHSREYRDATSSTSNLPPTSSIVPQTDDEGHALQTEFGHCVFRDHQRISIQEMPERAPAGQLPRSTDIILDDDLVDKCKPGDRIQLVGMYRSVGGGSGGTFKSLILANNINSLSSKIGAGIAQTPLTDSDIRTINHLAKRKNIFQLLSESLAPSIYGHEYIKRAILLLLLGGAEKNLPNGTHIRGDINLLMVGDPSTAKSQLLRFVLGIAPLAIATTGRGSSGVGLTAAVTTDRETGERRLE…
MDBPgig1_00462											MLLAPSAVFALLFATCSLAAPVSNPFFVTLLSIYALLPTGDELRETQTGDEIQGTQIGVAALASLIGSKCILRKPIAIENPRTDNT
MDBPgig1_00463	221103.XP_007845183.1	KOG0282@1|root,KOG0282@2759|Eukaryota,38XAV@33154|Opisthokonta,3NWGH@4751|Fungi,3UYGA@5204|Basidiomycota,2288H@155619|Agaricomycetes,3W4ET@5338|Agaricales	S	GO:0000245,GO:0000348,GO:0000350,GO:0000375,GO:0000377,GO:0000389,GO:0000393,GO:0000398,GO:0000974,GO:0005575,GO:0005622,GO:0005623,GO:0005634,GO:0005681,GO:0006139,GO:0006376,GO:0006396,GO:0006397,GO:0006725,GO:0006807,GO:0008150,GO:0008152,GO:0008380,GO:0009987,GO:0010467,GO:0016043,GO:0016070,GO:0016071,GO:0022607,GO:0022613,GO:0022618,GO:0031974,GO:0031981,GO:0032991,GO:0034399,GO:0034622,GO:…	ko:K12816	Q9DC48.1	RecName: Full=Pre-mRNA-processing factor 17; AltName: Full=Cell division cycle 40 homolog; AltName: Full=PRP17 homolog [Mus musculus]	WD40	PF00400.35	WD domain, G-beta repeat	MSLIQGYSSDEDDVKPQGNDVFGLNAILSSKKPRLDETIQTKTSANAAPDVLIEDPLNQTSLVTRPTDSQMNVNIPYSDMTLPLQGPENPFGDRSRFLNQNALAGHVEEQAMTEHAFRAQHLTHSILGYSSNPSVDPNAPSILGSVESATVNGYATIDTLQASRSQKKELKRKRKAKGDLEVVDGEGSYVGPWASWAGDEPQRDFLAGVTADDDDDAEDEEDEPELPVVLKKAKPKRGALGQETSVFHGKSMTDYQGRTYMSPPVAEAPSILHEVGSQDCFIPKVCIHTWTGHTQGVSAVRLFPETGHLLLSGSMDTKIKLWDVYTHGNCLRTFHGHVKAVKDVTFSNDGRKFLSCGYDRQMKLWDTETGQCLKRFSNGKIPYVVRFHPDEDKQHIFLA…
MDBPgig1_00464	5341.XP_007325425.1	COG5147@1|root,KOG0048@2759|Eukaryota,38EUR@33154|Opisthokonta,3Q392@4751|Fungi,3V4TA@5204|Basidiomycota,22F92@155619|Agaricomycetes,3WA18@5338|Agaricales	K		ko:K21769	Q54NA6.1	RecName: Full=Myb-like protein L [Dictyostelium discoideum]	Myb_DNA-binding	PF00249.34	Myb-like DNA-binding domain	MTERNVGRPWTSEEDALLKEAVEIHGEIDNWKTIALAVPGRSNKACRKRWLHSLSPTVKKSAWTPAEDQRLLECYKALGPRWSAIARQIPGRTDDACSKRYREALDPTLKKDEWTPEEDLKLIQVYNRIGVKWGQVGHELNRSGLACRNRWRLLERKKSAVLAKQKDATILDHHCYSREADVISQQRQEIEYANFSQTSGHEDGGLLEEYYYYPQQAYSFMETESTQSHFSPEPASQHLIPQDIHNRTPIAVISTFSSLENALSDPPPGPRPLPSVAPTPSVSSATYPTHADPDLMSPSTMSPQPGIVGLMDSQMTLADRSQYSSPAILTNDVPLSPHPRHGVQPPSSLEKANDAADYTTPEIYSHESHTPLSIDTRTPAEGSWRSPSSAGMDLFDQIT…
MDBPgig1_00465	221103.XP_007845185.1	COG0457@1|root,KOG0553@2759|Eukaryota,394I4@33154|Opisthokonta,3NWJA@4751|Fungi,3UYT2@5204|Basidiomycota,226Y0@155619|Agaricomycetes,3W5XN@5338|Agaricales	S	GO:0003674,GO:0005198,GO:0005488,GO:0005515,GO:0005575,GO:0005622,GO:0005623,GO:0005737,GO:0005829,GO:0006605,GO:0006612,GO:0006620,GO:0006810,GO:0006886,GO:0006950,GO:0008104,GO:0008150,GO:0009266,GO:0009408,GO:0009628,GO:0015031,GO:0015833,GO:0016192,GO:0032947,GO:0032991,GO:0033036,GO:0033365,GO:0034613,GO:0042886,GO:0044424,GO:0044444,GO:0044445,GO:0044464,GO:0045047,GO:0045184,GO:0046907,GO:…	ko:K16365	O13797.1	RecName: Full=Small glutamine-rich tetratricopeptide repeat-containing protein 2 [Schizosaccharomyces pombe 972h-]	TPR_1	PF00515.31	Tetratricopeptide repeat	MSNLNTQKLALAIIDFLNQCKSDGSVSEDAAESLDVAGTSIETTSSPTLALIYPPTVQCIGDSFQVDPSDEKQVEKLSIKPASLQSIFKIFLQTKDKVGSGASGSSSSSKAPSTGDKAQAEKLKQSGNTLMTSKKYDEAIEMYTKALALDSTNPVYYSNRAAAYSSKADHLSAVGDAEKALEVDPKFTKAYHRLGHAQYSLGDYKAAASAFERGLELDPTNASFKSGLANAKARIVSDDGKVPTASGSSDVDDTSGMADMLRGMGGGGGGMPDLASVMNNPQMMAMAQQMMGSGGFASLMQNPGVADMMNRVQNGNMPSMEEIMSNPTLRNLAQQFGGGGAPGAR
MDBPgig1_00466	5346.XP_001828618.1	KOG0289@1|root,KOG0289@2759|Eukaryota,38CRU@33154|Opisthokonta,3NV8G@4751|Fungi,3UY4M@5204|Basidiomycota,22656@155619|Agaricomycetes,3W6HI@5338|Agaricales	S	GO:0000209,GO:0000349,GO:0000375,GO:0000377,GO:0000393,GO:0000398,GO:0000974,GO:0003674,GO:0003824,GO:0004842,GO:0005575,GO:0005622,GO:0005623,GO:0005634,GO:0005681,GO:0005684,GO:0005737,GO:0005739,GO:0005829,GO:0006139,GO:0006396,GO:0006397,GO:0006464,GO:0006725,GO:0006807,GO:0008150,GO:0008152,GO:0008380,GO:0009987,GO:0010467,GO:0016043,GO:0016070,GO:0016071,GO:0016567,GO:0016740,GO:0019538,GO:…	ko:K10599	Q9AV81.1	RecName: Full=Pre-mRNA-processing factor 19; AltName: Full=Plant U-box protein 72; Short=OsPUB72; AltName: Full=RING-type E3 ubiquitin transferase PRP19; AltName: Full=U-box domain-containing protein 72 [Oryza sativa Japonica Group]	Prp19	PF08606.14	Prp19/Pso4-like	MFFCAISGEPPQEPVVVAKSGKVYEKRLILKYINENGTDPITGDKLEESDLIVIKASPETAPPRPPTHTSIPAILQSLQNEYDAVVLETYVLKQQYNSLRQELSYALYQQDAATRVVARLIRERDQAREALTNVQASMGIAPAPADITEDVDMAEGEGQAGDALPKEVMTQIEETHESLSAARKKRKPPAGYAAPADVKTFTAKHTIPSLHSSSPPGITCIAVSSNQPSQFLTGGNDKIVQLYDRDTDKVLETLKGHTKKINHVAIRERDGDPTLLLSAGADKIAKIWSHDSASGGYIPKSTIRSHKGDLTGLIVHPTSTLIALASLDKTYSIHDLTNFAQVFRSAPSDEAFTSLAIHPDGMLIALGTPTSTVQIYDIRDGSIAATLTPSESSPFTVNT…
MDBPgig1_00467	221103.XP_007845187.1	KOG2262@1|root,KOG2262@2759|Eukaryota,38D6E@33154|Opisthokonta,3NUA6@4751|Fungi,3V514@5204|Basidiomycota,224S9@155619|Agaricomycetes,3W6H8@5338|Agaricales	T			O14031.1	RecName: Full=Glutathione transporter 1 [Schizosaccharomyces pombe 972h-]	OPT	PF03169.18	OPT oligopeptide transporter protein	MAWRPFVLVATGTLMSQHSDNKLEDPSDLDSIWFRYLRNVCILQLRTVSQRLDMEETKAYTSSAEHISAALPTFRPRNVPDVPEDVDFYMEHLNDPNFDLTKRPQSIGGISSHSFELDQKKGLSYSHSDIDAESQLGSERYSERYTERAESRNSTAIDFDDESPYPEVRAAVASIDDPTMPVNTFRMWFLGLFYTIFISGLNQVFSMRYPSVYISGIVAQLTALPLGKALERILPTTRFNTFGYTWSLNPGPFNIKEHVCITVMANVVYAGAYATDVIATQKVFYNQRVSFAYEILLVLSTQCFGFCMGGILRQFVVWPSSMIWPGALVNSALFNTLHKNYGKSDRGHVSREKFFVIVLACSFLWFWIPGYLFTGLSMFSWPCWIAPENSVVNTLFGTA…
MDBPgig1_00468	85982.XP_007314611.1	COG2175@1|root,2QT05@2759|Eukaryota,3915V@33154|Opisthokonta,3NTVZ@4751|Fungi,3V07D@5204|Basidiomycota,225FF@155619|Agaricomycetes	E	GO:0000907,GO:0000908,GO:0003674,GO:0003824,GO:0005575,GO:0005622,GO:0005623,GO:0005737,GO:0006790,GO:0008150,GO:0008152,GO:0009056,GO:0009987,GO:0016491,GO:0016705,GO:0016706,GO:0044237,GO:0044248,GO:0044273,GO:0044424,GO:0044464,GO:0051213,GO:0055114	ko:K03119,ko:K19245	Q12358.1	RecName: Full=Alpha-ketoglutarate-dependent sulfonate dioxygenase [Saccharomyces cerevisiae S288C]	TauD	PF02668.19	Taurine catabolism dioxygenase TauD, TfdA family	MSTHVNRTKLARNPDGKHTAEPTFLMDGQLPPAIAPSKLVVKTLTTTQTSVLNLGHTEPAQQAAKEPYRYAHLLPHFSQDRYPPLTPFEHVDPGLRALSHPDPRAFLRNATSVVQLTPNLGTEVHGINLAALNSDQRDELALEVARRGLVVFRDQQDFIDRGPDFYREWGRHFGRLHIHPTSGHPQNYPEIHLVYRDANSSFNFEISDSITSTVWHSDVSYELQPPGLTTFFLLAQPTTGGDTLFTSQVSTLRKLSPQFVSFLRTLKAVHSGVEQADFSRSGKRGATVRREPVENIHPVVRKHPVTGEEALYVNKQFTRRIVGLKREESDVLLKFLYDHIDKAGDLQARVKWTPNTVVLWDNRITAHSAIIDYGESKERRHGARITPQAERPIPALDGL…
MDBPgig1_00469	104355.XP_007861319.1	KOG2642@1|root,KOG2642@2759|Eukaryota,39INY@33154|Opisthokonta,3NXZQ@4751|Fungi,3V050@5204|Basidiomycota,22843@155619|Agaricomycetes,3H34U@355688|Agaricomycetes incertae sedis	IKOT	GO:0003674,GO:0003824,GO:0004583,GO:0005575,GO:0005622,GO:0005623,GO:0005737,GO:0005783,GO:0005789,GO:0006464,GO:0006486,GO:0006487,GO:0006488,GO:0006490,GO:0006629,GO:0006807,GO:0008150,GO:0008152,GO:0009058,GO:0009059,GO:0009100,GO:0009101,GO:0009987,GO:0012505,GO:0016020,GO:0016021,GO:0016740,GO:0016757,GO:0016758,GO:0019538,GO:0031224,GO:0031984,GO:0034645,GO:0036211,GO:0042175,GO:0043170,GO:…	ko:K03850	Q8L638.1	RecName: Full=Dol-P-Glc:Glc(2)Man(9)GlcNAc(2)-PP-Dol alpha-1,2-glucosyltransferase; AltName: Full=Alpha-1,2-glucosyltransferase ALG10 homolog; AltName: Full=Protein HOMOLOG OF YEAST ALG10 [Arabidopsis thaliana]	DIE2_ALG10	PF04922.15	DIE2/ALG10 family	MSVPYIAFCALCITVLKELNNVVTEPYMDEPFHVPQAQAYCQGDFQTWDPKITTPPGLYLMSVVLKRIFAFKCTLPMLRLTTTLTLLALPIVLTKLICFHKRVRPPSSLLAPTLDAMALSCFPVAWFFGFLYYTEVPSILSVASMIVLANQDKHVLAALLGLVSCTFRQTNVVWVLYAFGLSQLAEFQFRKRTPGNTNRSILHDPPALEAGPGKHFMSSPYHLLEVVNGSAGDFIKVLWSLPSALRVILPSFVPYASVFVAFGGFVYWNGGIVLGMCSHDLPVRNAIEDLQGDKSNHIPSLHIPQLYYFVAFATAFGWPVLISGGVETLVYEVISRMLGTLRRTIMTLFAVAAMSATVHFFTIHHPFLLSDNRHYTFYVWRRIYMLHPAVPYLLVPVYL…
MDBPgig1_00470	85982.XP_007323980.1	COG0605@1|root,KOG0876@2759|Eukaryota,3AGRW@33154|Opisthokonta,3PC9H@4751|Fungi,3V3MZ@5204|Basidiomycota,224PU@155619|Agaricomycetes	P		ko:K04564	Q92429.1	RecName: Full=Superoxide dismutase [Mn], mitochondrial; AltName: Full=Mn-SOD; Flags: Precursor [Ganoderma microsporum]	Sod_Fe_C	PF02777.21	Iron/manganese superoxide dismutases, C-terminal domain	MLLSAPLLPLSTHFSLLPTFKFNDCVTRNLSTLSIDACYCDLQSVEKATTGSIRTYHKIRKIPIRVEILSTTPNAPFSESIMANVLPDLPYPYDALEPFISKQIMELHHKKHHQTYVNALNAAEAAYAKASTPKERIGLQAALKFNGGGHINHSLFWKNLAPAASEGKGNGGVLKDGALKDAIIHAFGTVDNLKREFNATTAAIQGSGWGWLGLNPISKRLEIVTTANQDPLLSHIPIIGVDIWEHAFYLQYLNVKADYLNAIWSVINFDEAEKRYLDSGAPKL
MDBPgig1_00471	221103.XP_007845198.1	COG5059@1|root,KOG0247@2759|Eukaryota,38FXQ@33154|Opisthokonta,3NY7X@4751|Fungi,3UZ9V@5204|Basidiomycota,224UF@155619|Agaricomycetes,3W5SK@5338|Agaricales	Z		ko:K10402,ko:K17387,ko:K18703	E9Q5G3.1	RecName: Full=Kinesin-like protein KIF23 [Mus musculus]	Kinesin	PF00225.26	Kinesin motor domain	MPPKTTSKPTTRATKAPAIPTTTRTTRAAARATATNESAPSVTATKRTTRKPLINKVNADDTITAAKTTTKAPSKGRTLTKTNSEATQQADEHDREPISASLCSTMSDPNVSPQSNSRFRVSTVPPSSVYTFSHVFCPSTTQSDFFSNTTLPLVQDVLNGQNGLLFTYGVTNSGKTFTIQGGTTEGSAGILPRTLDVIFNSIDGLHADGKYRPVRLHGIEAAGPSDSRLPLINPVPAVQQLLGQTFDDAPSVPDADIDPTLIKLDRNYEYSIWLSYAEVYNEKIYDLLDTVTDDTAPHVSNIPKSTGNSSLLLTRKALNLRPSPQDDTGSDTPGKYVSGLKQFRVHNAAEGKSLVKMGQLHRRVFGTLANRESSRSHGIVTLKVVRGHRGERNDPTALQ…
MDBPgig1_00472	5346.XP_001828623.1	2C4CS@1|root,2S20P@2759|Eukaryota,38Q05@33154|Opisthokonta,3NWR7@4751|Fungi,3V1GF@5204|Basidiomycota,224TN@155619|Agaricomycetes,3W35K@5338|Agaricales	S	GO:0000003,GO:0000070,GO:0000075,GO:0000226,GO:0000228,GO:0000278,GO:0000280,GO:0000775,GO:0000776,GO:0000777,GO:0000778,GO:0000779,GO:0000780,GO:0000793,GO:0000794,GO:0000819,GO:0000939,GO:0000941,GO:0003674,GO:0005198,GO:0005200,GO:0005488,GO:0005515,GO:0005575,GO:0005622,GO:0005623,GO:0005634,GO:0005694,GO:0005737,GO:0005739,GO:0005815,GO:0005816,GO:0005856,GO:0006996,GO:0007010,GO:0007017,GO:…	ko:K11563			Spc7	PF08317.14	Spc7 kinetochore protein	MVSSKRSPTNRRKSIAVVNDQNKPAFIQRTKRRAHSVAPGELSPLAKARRLLVPRKSILKTSINIQSQNGSQASLPSSQSGSLVDENTTQSMDLTRDFTTNVRDNTSRKSMGRRVSFARTAKVRIFEKAGDHTSSTNASGSPPSSPQSSPLPSDNDAHPSEMPPALSNENDYPGARARRRRSSARYSMAGSEDMDLTDTGPRVNDDSFNFEDDNFDFNTDDDTQFMGTDGDTMDVTQALDANLIRRRTISIGGSSKTNRPPLTELATNEHASSGHTHHEHSVDSVSDMSQDMSNVSIVDDNTQSVPMEFTVPITQGLRQPAHEDPAWLALRAVTHSGDTPYEPPLRSDDDGTGPLPLSSPNSRHEDDQALGDDMELDDAMQRLMKARDSLPMARSIPQE…
MDBPgig1_00473											MRAAVLLLTFAVVLAVASPSVDAKKKVAKKGGKKGGKKAAAAAPPPPAEEPAAPAADAAAAPVEAPAEEAPAADA
MDBPgig1_00474											MRAAVLLLTFAVVLAVASPSVDAKKKVAKKGGKKGGKKAAAAAPPPPAEEPAAPAADAAAAPVEAPAEEAPAADA
MDBPgig1_00475	85982.XP_007323106.1	KOG4356@1|root,KOG4356@2759|Eukaryota,394ZS@33154|Opisthokonta,3NYBI@4751|Fungi,3V57F@5204|Basidiomycota	S	GO:0000491,GO:0000492,GO:0003674,GO:0005488,GO:0005515,GO:0005575,GO:0005622,GO:0005623,GO:0005634,GO:0005732,GO:0005737,GO:0006139,GO:0006364,GO:0006396,GO:0006457,GO:0006725,GO:0006807,GO:0008150,GO:0008152,GO:0008361,GO:0009987,GO:0010467,GO:0016043,GO:0016070,GO:0016072,GO:0022607,GO:0022613,GO:0022618,GO:0032535,GO:0032991,GO:0034470,GO:0034622,GO:0034641,GO:0034660,GO:0042254,GO:0043170,GO:…				PIH1	PF08190.15	PIH1 N-terminal domain	MASTTTTTTTTISLTPTAGFCVKSAILSTKTKVFVNIAYDAKVPPPQKPTDDFTTWFVPVVVSDGRKDTDKAGSPCLVFDCVYNTSIKSRILRDTDGEFKIYIIELSLQRIEAQSNDAILLSRHIKTPNILSKGKLDKRTVTIPSSLLANASAPSTSSSLATPPTQKLIEELPSSSSQKPKKSILKNANANSTANLISEIDSPSIGTLPSNADRTNDDGNPIYRPTWSWSVVSPSTENASDSASLHVEKEMIKITILVPSLTYANINQADLSLSATRLLLHVPLLYHLDIDLELSDAEIIFNTSSGDASTGGENVTSISASDLISTPTDAGSDKPMSNTNEEIKRILSLKRHVKSQSQSTQDAKPTSAPRGLYADMARAEWIVKQGLLNVYV
MDBPgig1_00476	221103.XP_007852784.1	2DGHQ@1|root,2SRR0@2759|Eukaryota,3APAR@33154|Opisthokonta,3PEWI@4751|Fungi,3V5YF@5204|Basidiomycota,22957@155619|Agaricomycetes,3W7DU@5338|Agaricales									MSFSSDSRALSVPHVLNRIVNTVVDNFDYLAPARDGPSPTSGDASQHPNRSPSQGSPMAEPGDPNRTGAWKNRFKLWGKSKSSASEELFIEDLPDLTGDVPDADAIAHRIQSLVDKLPPPPDPSKRPAKVPKPVPPTRDSKGKCLPPPGSTPIKDKSLISLLSSPPVMNGEAEGRDSVWSVLEKLHALRHREPQGEPVEGGGDDGGDQDDDDDDDDPTVMLYAPLVPTKNSTVEVAASTSIFPNAPAPSPETSGGTQASWWPWTRKPVDRASKPMPADTRVRMKAKKVWVPSKTSLSFQALWWGYKLYIFCFPSTWFPTDFGEPVRYLPPPVLAILNDKTIEATKRAAMIATALKWLADNIPTSAVPVPLLPALILIQRIVPFVGYIGGFIAWSWSTIK…
MDBPgig1_00477	221103.XP_007846317.1	COG3200@1|root,2QPP7@2759|Eukaryota,38HR5@33154|Opisthokonta,3NXFG@4751|Fungi,3UZC8@5204|Basidiomycota,225V0@155619|Agaricomycetes,3W3RV@5338|Agaricales	E		ko:K01626	P80576.2	RecName: Full=Phospho-2-dehydro-3-deoxyheptonate aldolase; AltName: Full=3-deoxy-D-arabino-heptulosonate 7-phosphate synthase; AltName: Full=DAHP synthase; AltName: Full=Phospho-2-keto-3-deoxyheptonate aldolase [Neurospora crassa OR74A]	DAHP_synth_2	PF01474.19	Class-II DAHP synthetase family	MTDTTWSPSSWQPKPAAQGVEYPDKQQLQKVLAKIHTLPPLVTPSEIERLRHQLGRVQRNEAFLLHAGDCAESFDACTHENISSKIGLILSFSLIVVWGARLPVVRIGRIAGQYAKPRSSSTEIINGKTVMSFRGDNVNGLDPDERTPDPDRLLRAYFHSSTTLNYLRGLLSSGFASLHHPKDWSLSHVRSPSLREEFETIVEGLSDALDFSRTIGIEPMVPYEAGGARETLGEVDFYTSHEGLMLDYEQALTREFPLPSSLVTKEQPKAYYNAGAHFLWIGDRTRQLTGAHVEYFRGIRNPIGVKVGPSMATDELVKLLDIVNPNKESGRVTLITRYGATKAGTPSSLALLVAYYAVDTFRLTITLLDISKPFKHLAIHTLTSNTGLKTRNFGTIISE…
MDBPgig1_00478	80637.XP_007763279.1	COG2890@1|root,KOG3191@2759|Eukaryota,39XP3@33154|Opisthokonta,3NUJD@4751|Fungi,3V0UR@5204|Basidiomycota,228NN@155619|Agaricomycetes	J	GO:0002181,GO:0002184,GO:0003674,GO:0003824,GO:0005575,GO:0005622,GO:0005623,GO:0005634,GO:0005737,GO:0006412,GO:0006415,GO:0006417,GO:0006464,GO:0006479,GO:0006518,GO:0006807,GO:0008150,GO:0008152,GO:0008168,GO:0008170,GO:0008213,GO:0008276,GO:0008757,GO:0009058,GO:0009059,GO:0009889,GO:0009987,GO:0010467,GO:0010468,GO:0010556,GO:0010608,GO:0016043,GO:0016740,GO:0016741,GO:0018364,GO:0019222,GO:…	ko:K19589	Q6SKR2.1	RecName: Full=Methyltransferase N6AMT1; AltName: Full=HemK methyltransferase family member 2; AltName: Full=Lysine N-methyltransferase 9; AltName: Full=Methylarsonite methyltransferase N6AMT1; AltName: Full=Protein N(5)-glutamine methyltransferase [Mus musculus]	MTS	PF05175.17	Methyltransferase small domain	MIPTPDLSHLTREDYERVYEPAEDTFLLLDALEKDAEELKSLSPTLCLEIGSGSGCVSAFVGSILGPTSALYLCTDINFHACRCTLATGRRNSVSLQPIATYLDNSLHARLRHRVDLILFNPPYVPTPSEEADAAQIVGDIAGAWAGGKGGMMLTNVFLTFVPELLTPRGRFYLVAVQENNIPQILTKMATDHGLTGKVILQRRAGREHLHILRTVAANESIIPVF
MDBPgig1_00479	104355.XP_007861316.1	COG5038@1|root,KOG1012@2759|Eukaryota,38DXC@33154|Opisthokonta,3NU87@4751|Fungi,3UYMZ@5204|Basidiomycota,224CS@155619|Agaricomycetes,3H1XQ@355688|Agaricomycetes incertae sedis	U	GO:0003674,GO:0005488,GO:0005543,GO:0005575,GO:0005622,GO:0005623,GO:0005737,GO:0005739,GO:0005783,GO:0005794,GO:0005886,GO:0005933,GO:0005938,GO:0006996,GO:0007029,GO:0008150,GO:0008289,GO:0009987,GO:0010256,GO:0012505,GO:0016020,GO:0016043,GO:0019216,GO:0019220,GO:0019222,GO:0022406,GO:0031323,GO:0031410,GO:0031982,GO:0031984,GO:0032541,GO:0035303,GO:0043167,GO:0043168,GO:0043226,GO:0043227,GO:…		Q9UT00.1	RecName: Full=Uncharacterized protein PYUK71.03c [Schizosaccharomyces pombe 972h-]	C2	PF00168.33	C2 domain	MASSNGSVPANGNMSQQAALNGLVEQDAAKGRVAVHTFDPDAPASEKAAAVAKNRDQLQSVQDQPGAGEREVQIDSGSPNAVPTITVEHVDNQKHDVVVEDAPQPPQPPSGSHEEEAVKDGSAKIPGALAGRAPPIPDWYKLGWRAVSGIDKPPLEEGVEKDKGVLAMFLHEQYYGDWYHNAAIIFFAVFVSHFMTRFSFGWGWLFIVLAICNTYYTTSLERVRRRARDDIQRELVKTRLASEHESADWINNFLDRFWLIYEPVLSATVVSSVDQVLSSNTPPFLDSLRLSTFTLGTKAPRVDKVRTFPKTPDDIIIMDWGISFTPNDTSNMTKRQAETKVNPKIVLSVRVGKGLATAAMPILLEDIAFSGLMRIRLKLMSNFPHVQVVDFCFLEKPVI…
MDBPgig1_00480	5346.XP_001828629.2	COG0494@1|root,KOG3069@2759|Eukaryota,39PG1@33154|Opisthokonta,3NWUH@4751|Fungi,3UZUX@5204|Basidiomycota,227A8@155619|Agaricomycetes,3W6CW@5338|Agaricales	L	GO:0003674,GO:0003824,GO:0016787				Mito_carr	PF00153.30	Mitochondrial carrier protein	MASLRDSYSDPSSTSGWSFNPVPVPPPSNPNSTTPDVAPSYQWSNRPSHNSIFDLSPSLSPSSDEYSGVDVSLLFRSLVASAVLQYTSSAIAMPWEVGKMLLQVQWVPRNVGEEEDPEGEQLVDDEDTYSDDSHDDDGYFADPSTSRRAPLRQADEQGYIIRHSILEEGTRPEYVIPVGSAKGVWQMIKRVGRFRAEGWLALWKGLLTSCISDVISTTMQPVIHNVLLSIFHSPSSSFDQPPLLLPLASHVITGFILSPLDLIRTRLIVQSFLPRYRSYSGPLDALSQILRDEGGLRGVYLHPHLLIPTLLDSTLRPLVSLILPQFLISSTSARGISPSTNPVSFNVLELAASSVGLLITLPFETVRRRLQVQTRGNAKRINGCVELRPLPYNGVVDCF…
MDBPgig1_00481	221103.XP_007854229.1	KOG3316@1|root,KOG3316@2759|Eukaryota,38UJQ@33154|Opisthokonta,3NY0V@4751|Fungi,3V1FS@5204|Basidiomycota,22E9V@155619|Agaricomycetes,3W6ZK@5338|Agaricales	U	GO:0000045,GO:0000407,GO:0005575,GO:0005622,GO:0005623,GO:0005737,GO:0005768,GO:0005793,GO:0005794,GO:0005801,GO:0005802,GO:0005829,GO:0006810,GO:0006886,GO:0006888,GO:0006914,GO:0006996,GO:0007033,GO:0008104,GO:0008150,GO:0008152,GO:0009056,GO:0009893,GO:0009894,GO:0009896,GO:0009987,GO:0010506,GO:0010508,GO:0012505,GO:0015031,GO:0015833,GO:0016043,GO:0016192,GO:0016236,GO:0016239,GO:0016241,GO:…	ko:K04706,ko:K20304	F1QMV3.1	RecName: Full=Trafficking protein particle complex subunit 6b; Short=TRAPP complex subunit 6B [Danio rerio]	TRAPP	PF04051.19	Transport protein particle (TRAPP) component	MSGRSSLQLPSSHAVSSTLASLSTLADPPARLMDAAAMDYLLMELAPTLRRSAAVATQRRKALEKEMVDAGLIPPPAPPPKADKPRDSQGPRDSTTSLTSKTARPALDEEEEAVRLRLEAIGMHVGANFSERCAPISTSSNASVQGRVIPEPLHILRLCLHKPPFTETLDAIKFICKDVWVACWDKQVDNLRTNHRGVYVLQDNLFKPISRLSSWEGRADALKKSKICVALPGGIIKGVLARLGFQATVVPEINSLPQCTFQVKLPKGT
MDBPgig1_00482	85982.XP_007314705.1	COG5100@1|root,KOG2834@2759|Eukaryota,38CMA@33154|Opisthokonta,3NU81@4751|Fungi,3UYPI@5204|Basidiomycota,227ZU@155619|Agaricomycetes	UY	GO:0000151,GO:0000153,GO:0000226,GO:0000278,GO:0000835,GO:0000836,GO:0000837,GO:0000839,GO:0003674,GO:0005488,GO:0005515,GO:0005575,GO:0005622,GO:0005623,GO:0005634,GO:0005737,GO:0005739,GO:0005740,GO:0005741,GO:0005783,GO:0005789,GO:0005829,GO:0006139,GO:0006401,GO:0006508,GO:0006511,GO:0006515,GO:0006725,GO:0006807,GO:0006810,GO:0006886,GO:0006950,GO:0006996,GO:0007010,GO:0007017,GO:0007049,GO:…	ko:K14015	P0CP31.1	RecName: Full=Nuclear protein localization protein 4 [Cryptococcus neoformans var. neoformans B-3501A]	NPL4	PF05021.18	NPL4 family	MSTIDVVEEMNDIIQPSSVDKIISLTQHDASGLKTRHGSMSLQVIVHDIGNRKEMLVRIRSKDGNFRFDVQPTADISELLAKIIETTVNPDISTITISNQPRGNEQPISGLRGNLQGLGLRHGDLIFVSYQQASSAAPSTNPAPSSSTQAPQPSVDAHATTAGKKVWETVQEDPVDVYWRSKDGMIPRGRDATFCKHGPKGMCDYCMPLEPYDAAYQKTHSIKHLSYHAYLRKLTPKSSASSTTAALPPLSPFDYRVKAPCPSGGHLPWPSGICTSCQPSAITLQSQPYRMVDHLEIASMEIVDRFLQAWRKTGLQRFGWLIGRYEPYDKVPMGVKAVVEAIHEPPQQGELDGLTLGLPWEDEPRIRELASSAEPPLTIVGYIFTDLDPTPEDRTKNVY…
MDBPgig1_00483	5346.XP_001828631.2	2E0J9@1|root,2S7ZI@2759|Eukaryota,3A8FR@33154|Opisthokonta,3P6XY@4751|Fungi,3VC1B@5204|Basidiomycota,22F4E@155619|Agaricomycetes,3WA0H@5338|Agaricales	K	GO:0000976,GO:0000977,GO:0000978,GO:0000981,GO:0000982,GO:0000987,GO:0001012,GO:0001067,GO:0003674,GO:0003676,GO:0003677,GO:0003690,GO:0003700,GO:0005488,GO:0005575,GO:0005622,GO:0005623,GO:0005634,GO:0006355,GO:0006357,GO:0008150,GO:0009889,GO:0010468,GO:0010556,GO:0019219,GO:0019222,GO:0031323,GO:0031326,GO:0043226,GO:0043227,GO:0043229,GO:0043231,GO:0043565,GO:0044212,GO:0044424,GO:0044464,GO:…		P22697.1	RecName: Full=Regulatory protein cys-3 [Neurospora crassa OR74A]	bZIP_2	PF07716.18	Basic region leucine zipper	MRTAILAAQCTTPIFYWDCVLLVVASMLSFKSEAAEDSSSLSQTPKTYQPELDYWERLIFSFDMDRESPNKASRDDQRAQDRQRSRSRSATVPLSHAPPVHPPDVNDAALLAQFAAAAAHQASGSQGSQYDALIQALRTSQGVPYIPHPQPHTFPGQYFNHGVPEAIQDFHTASQEFPWNQFPVQSHSGFPPAYGHSSVPSTNINTTTLPPAFPPHFHTLPLFTESSGGQNIQSHELSPPGASTSSTAPMSPTTPNEPETERVAIVEDKRRRNTAASARFRIKKKQRTLNLERSVSDLTGRAEELEREAADLRRENGWLKEIVMLKGTRIAQMNAAARTTQAIPSGSSSGTPSADPTTAATEGDDESEEEDSSGDDGEYDESPGKDKGKGKAKST
MDBPgig1_00484	5341.XP_007325412.1	KOG3477@1|root,KOG3477@2759|Eukaryota,3A8SG@33154|Opisthokonta,3P5KE@4751|Fungi,3V1VJ@5204|Basidiomycota,22AB2@155619|Agaricomycetes,3W81G@5338|Agaricales	C	GO:0003674,GO:0005488,GO:0005507,GO:0005575,GO:0005622,GO:0005623,GO:0005737,GO:0005739,GO:0005740,GO:0005758,GO:0005829,GO:0006091,GO:0006810,GO:0006811,GO:0006812,GO:0006996,GO:0007005,GO:0008150,GO:0008152,GO:0008535,GO:0009060,GO:0009987,GO:0015980,GO:0016043,GO:0017004,GO:0022607,GO:0030001,GO:0031967,GO:0031970,GO:0031974,GO:0031975,GO:0033108,GO:0033617,GO:0034622,GO:0043167,GO:0043169,GO:…	ko:K18183	Q4P821.2	RecName: Full=Cytochrome c oxidase assembly protein COX19 [Ustilago maydis 521]	CHCH	PF06747.16	CHCH domain	MSFGRPPSLNVGFTPSPPDRGSFPLDHYGECKEQVMQYMKCLKQNDSTSTACRALSKSYLDCRMIKGLMERDDWNNLGFGNVAHPSSKADESSLKSS
MDBPgig1_00485	104355.XP_007860301.1	COG0726@1|root,2QRIP@2759|Eukaryota,39UFN@33154|Opisthokonta,3NWJ2@4751|Fungi,3UXVS@5204|Basidiomycota,226MS@155619|Agaricomycetes,3H1R8@355688|Agaricomycetes incertae sedis	G	GO:0000003,GO:0003006,GO:0003674,GO:0003824,GO:0004099,GO:0005575,GO:0005618,GO:0005619,GO:0005623,GO:0005628,GO:0005631,GO:0007049,GO:0008150,GO:0009272,GO:0009277,GO:0009653,GO:0009987,GO:0010927,GO:0016020,GO:0016043,GO:0016787,GO:0016810,GO:0016811,GO:0019213,GO:0019953,GO:0022402,GO:0022413,GO:0022414,GO:0022607,GO:0030154,GO:0030312,GO:0030435,GO:0030437,GO:0030476,GO:0031160,GO:0031505,GO:…	ko:K01452	J9VPD7.1	RecName: Full=Chitin deacetylase 1; Flags: Precursor [Cryptococcus neoformans var. grubii H99]	Polysacc_deac_1	PF01522.24	Polysaccharide deacetylase	MFLLVLALSSASLYLARAQSSPASPPASAPRTGPSSGSAAASPSALPPPATTFSFSLQATNPTAVPLSQITSGAPLLPTLPLESTAAPGASPSGIPHAPPLPDPGTLNPANYPPLDRPPPIDSPQVQQWIADVRNSGITIPGFAPTMPGGCPANPQAVSDTSRCWWTCGGCTRATDVSDCPDKMTWGLTYDDGPANYTSNLLDYLTEKNLRSTFFVVGSRVISFPRTLQLQYMQGHQIAVHTWSHPALTTLSNEEIIAELGWSKKAIKDVLGVTPNMMRPPFGDIDDRVRAISIAMGFTPVLWTRIDALSTFDTNDFNIAGGVASVQQVLHNWENIVQRASSMNSGFIVLEHDLFQQSVEVATGYILPDALAHQPSFQIKPVVACLNKPLADAYIETND…
MDBPgig1_00486	5341.XP_007325410.1	COG5329@1|root,KOG1889@2759|Eukaryota,38DI4@33154|Opisthokonta,3NUMD@4751|Fungi,3UYH6@5204|Basidiomycota,2255U@155619|Agaricomycetes,3W3KP@5338|Agaricales	I	GO:0000139,GO:0002178,GO:0003674,GO:0003824,GO:0004438,GO:0005575,GO:0005622,GO:0005623,GO:0005737,GO:0005739,GO:0005740,GO:0005741,GO:0005783,GO:0005789,GO:0005794,GO:0005795,GO:0005797,GO:0005938,GO:0006629,GO:0006644,GO:0006650,GO:0006661,GO:0006793,GO:0006796,GO:0008150,GO:0008152,GO:0008610,GO:0008654,GO:0009058,GO:0009987,GO:0012505,GO:0016020,GO:0016021,GO:0016311,GO:0016787,GO:0016788,GO:…	ko:K21797	O60162.1	RecName: Full=Uncharacterized protein C19F5.03 [Schizosaccharomyces pombe 972h-]	Syja_N	PF02383.21	SacI homology domain	MRPVHQRLNLYIEGDEAYTFIPTEPVGAHSLTIQRATGEIYLNPDYVIVLTGRELLGGLLGHEVYRATDFDILPLNPNVSVVNPPHPVEGHLLALVRSHWLGGNFLFSYQWDVTRRLQVQWTNREEDSSKALWETADDRFFWNRYLQSRMIEATTVKQDLSPFVLPVMYGTFDIRPSFLNGRHFQVCLISRRSRYRAGTRYFRRGVDQDGHVANFNETEQLLLVEGPPSSSRAPGDFAHQFSFVQIRGSVPLYWAEVNTLRYKPDLQIMDLQDTVSAMKAHLQEQVNLYGEQALVNLVNHKGHEKPIKEAYERYLAELNLPKVKYEYFDFHTECKHMRWDRISLLVDKLRDDLERQGYFHMSDSNQQPLQVQAGIVRTNCMDNLDRTNVVQATLAKWCL…
MDBPgig1_00487	40492.XP_007307590.1	COG4886@1|root,KOG1644@2759|Eukaryota,38E9Y@33154|Opisthokonta,3NUHE@4751|Fungi,3V0PQ@5204|Basidiomycota,2250X@155619|Agaricomycetes,3H1M9@355688|Agaricomycetes incertae sedis	A	GO:0000375,GO:0000377,GO:0000398,GO:0003674,GO:0003676,GO:0003723,GO:0005488,GO:0005575,GO:0005622,GO:0005623,GO:0005634,GO:0005681,GO:0005684,GO:0005686,GO:0005737,GO:0006139,GO:0006396,GO:0006397,GO:0006725,GO:0006807,GO:0008150,GO:0008152,GO:0008380,GO:0009987,GO:0010467,GO:0016070,GO:0016071,GO:0017069,GO:0030532,GO:0030620,GO:0032991,GO:0034641,GO:0043170,GO:0043226,GO:0043227,GO:0043229,GO:…	ko:K11092	Q4P5F9.1	RecName: Full=U2 small nuclear ribonucleoprotein A'; Short=U2 snRNP A' [Ustilago maydis 521]	LRR_9	PF14580.9	Leucine-rich repeat	MKLTPELLAQAQSALNPIKERQLDLRGYKIPAIENLGVTRDQHDAIDLTDNAIVSLGNLPLLKRLQTLLLANNRISSISPSLHLSVPNLTTLILTNNNIAELGDLEPLKDVKGLKYLSLIGNPVREKKWYREWLVWRIPGLRVLDFQRIRDKERQAAKSLFLTADNLPTALASTISTTVSTNAAKSAITIDEPKPVMPAGKAGRLMSKEDAEKVKAAIAKATSVEEIRKLERSLREGYTPDMDSVGA
MDBPgig1_00488	221103.XP_007842458.1	KOG2886@1|root,KOG2886@2759|Eukaryota,3A36F@33154|Opisthokonta,3P3JE@4751|Fungi,3V2FM@5204|Basidiomycota,229IR@155619|Agaricomycetes,3W72C@5338|Agaricales	S					DUF4149	PF13664.9	Domain of unknown function (DUF4149)	MSGIIAFKSLPRQQFGALQHKTFPIYFLQSVVLSSLLLARWIFTHPDVLTYIYQPSVADVAQVYALASVIFIQGTNKFVIGPLTSKTMFQRHRLEKEEGKAYNDEGVSDGMKALNRRFGMLHGVSSLFNLFAIFALGFHGLWIANVGVKGY
MDBPgig1_00489	40483.S8EH07	2CMAH@1|root,2QPT2@2759|Eukaryota,39ZGB@33154|Opisthokonta,3P14E@4751|Fungi,3UZKF@5204|Basidiomycota,2267C@155619|Agaricomycetes,3H32W@355688|Agaricomycetes incertae sedis	S			P07056.1	RecName: Full=Cytochrome b-c1 complex subunit Rieske, mitochondrial; AltName: Full=Complex III subunit 5; AltName: Full=Complex III subunit V; AltName: Full=Rieske iron-sulfur protein; Short=RISP; AltName: Full=Ubiquinol-cytochrome c oxidoreductase iron-sulfur subunit; AltName: Full=Ubiquinol-cytochrome c reductase complex 25 kDa protein; Flags: Precursor [Neurospora crassa OR74A]	GDPD	PF03009.20	Glycerophosphoryl diester phosphodiesterase family	MVWSGFLSLAIALPLLQSTYAAPTQRHVDIQGHRGGRGNTIENTLPSFAWGLIDGAETLELDNGITKDGVVVVWHDEDIEPAKCIDTKPAFPNDPLFPYVGKFIANLTLAQIKTLDCGSERLVNFPFQLTYPRTRISTLKETFDFVECADPKHKIKWNIESKIDAQFPNLTLGVDDFVTKQHALFVASPYRRSITFQSFDWRTLIAMKKLDSTVITSALIQDTTAIGPNDTTSPWLAGLRLDSFPGPSVGAQVSQAAHAIGANVVSPTATSSLSPVADPTLPGYIAFTDEAMVNTAHQLGMTVKPWTIDGLNLVESLVKIGVDGIITDFPDGVRRWAVQQGLPVAPQYPQDRVLRCLAEHTKNCTSLYNTMATIRAVKKAVTIPPTVRTLPSGAPSAPL…
MDBPgig1_00490	104355.XP_007860301.1	COG0726@1|root,2QRIP@2759|Eukaryota,39UFN@33154|Opisthokonta,3NWJ2@4751|Fungi,3UXVS@5204|Basidiomycota,226MS@155619|Agaricomycetes,3H1R8@355688|Agaricomycetes incertae sedis	G	GO:0000003,GO:0003006,GO:0003674,GO:0003824,GO:0004099,GO:0005575,GO:0005618,GO:0005619,GO:0005623,GO:0005628,GO:0005631,GO:0007049,GO:0008150,GO:0009272,GO:0009277,GO:0009653,GO:0009987,GO:0010927,GO:0016020,GO:0016043,GO:0016787,GO:0016810,GO:0016811,GO:0019213,GO:0019953,GO:0022402,GO:0022413,GO:0022414,GO:0022607,GO:0030154,GO:0030312,GO:0030435,GO:0030437,GO:0030476,GO:0031160,GO:0031505,GO:…	ko:K01452	J9VPD7.1	RecName: Full=Chitin deacetylase 1; Flags: Precursor [Cryptococcus neoformans var. grubii H99]	Polysacc_deac_1	PF01522.24	Polysaccharide deacetylase	MRLTATTLLFSPLFVAAHSVQDGFRLARHAKHPRQVYPSGSPAPRPGTPPPASPTTPLPSANAPSPSATTPSPSTTTPLSSVSLLSTNPTAVPLTQIVSGQASPATIPLATTYAAGSVPSAIPNAPPIPDAKSILVANYPAADQRPPTDSPEVKQWIAEVAASGVNIPNFSPTLPGGCQANPQALADDSTRCWWTCGGCTRNADITTCPDKMTWGLTYDDGPAFYTPNLLQYLDEKNLKATFFTVGSRIVYAPSTLQTMYMGGHEISVHTWSHPQLTTLTNEQIIAELGWSRKIIKDTLGVTPLTFRPPYGDIDDRVRAIAAAMNLAPVIWTRVSPVATFDTDDFGINGGMSRVDSVLTNWHNIMANVTSMKTGFIVLEHDLFPQSVEVATGYILPDAL…
MDBPgig1_00491	85982.XP_007314684.1	COG1310@1|root,KOG3050@2759|Eukaryota,38DQP@33154|Opisthokonta,3NW2Z@4751|Fungi,3V0AA@5204|Basidiomycota,2283U@155619|Agaricomycetes	OT	GO:0000003,GO:0000338,GO:0000909,GO:0003006,GO:0005575,GO:0005622,GO:0005623,GO:0005634,GO:0006464,GO:0006508,GO:0006807,GO:0007275,GO:0008150,GO:0008152,GO:0008180,GO:0009987,GO:0019538,GO:0019953,GO:0022414,GO:0030582,GO:0030584,GO:0032501,GO:0032502,GO:0032991,GO:0036211,GO:0043170,GO:0043226,GO:0043227,GO:0043229,GO:0043231,GO:0043412,GO:0044237,GO:0044238,GO:0044260,GO:0044267,GO:0044422,GO:…	ko:K12179	O88545.1	RecName: Full=COP9 signalosome complex subunit 6; Short=SGN6; Short=Signalosome subunit 6; AltName: Full=JAB1-containing signalosome subunit 6 [Mus musculus]	MitMem_reg	PF13012.9	Maintenance of mitochondrial structure and function	MSSSTMMDTDEESVVLPSSTTSGLSLSLHPLPILNISEHLTRLKLQTNSNSPFVLGALLGTQTGREVEIVNTFELAVEKDTQNVDHEFLVSRRDQYKQVFPSLEFIGWYTVAPYPTSKHIALHDQFTNYCSTPLLLILQPSGSLVASDVNSQTLPFKAYEPSVEIRDRKTRSVFIEATYNVETGEAERIAVDWTARGGGGGTTLESHLQTQRAAVKMLHDRIGVLVKYCQDVIAGQATKDHATLRSLSALVASLPATENKGFREEFNTEYEDVQLTAFLSTMTKGANVLNDLVDKHTVLTAGRDERALGGPRRRGPGRPGPMGDWDRMH
MDBPgig1_00492	5346.XP_001828410.1	KOG0582@1|root,KOG0582@2759|Eukaryota,38BXD@33154|Opisthokonta,3NUP0@4751|Fungi,3UZ1K@5204|Basidiomycota,2258E@155619|Agaricomycetes,3W6CV@5338|Agaricales	T		ko:K08835	Q9UEW8.3	RecName: Full=STE20/SPS1-related proline-alanine-rich protein kinase; Short=Ste-20-related kinase; AltName: Full=DCHT; AltName: Full=Serine/threonine-protein kinase 39 [Homo sapiens]	Pkinase	PF00069.28	Protein kinase domain	MSRMFIGAVEDEWQLYSDRASDYTLGSIIGFGASSIVYTALYHPPSPGLPTPQPVPCALKVLDLDSLAPRSLSLLQRETTLMSLSKHPNVIRVRGSWIDGHKLYIAMRLMNKGSAADVMRYGWPGGMEEEVVKCILRQALQGLNYLHVNGFIHRDIKAANLLIDDDGTVLLGDLGVAADLTEDTHSTVTGSKHRTPASAAIASRSSLNAHDQPADGKRVVLKDASVPQRPRIGKRKSFVGTPCWMAPELIQGRQYDASADIWSFGITALELTQGRPPRSRESSQKVLISIIQEEPPTLDREGGSFKYSRAFKEIVASCLVKDPSQRPTAAQLLQSPFFKSAKKPSYLVSAILKDLPPLALRQERRPITSALSHRTVESWDFATTIHTPTSSVYRRGRNA…
MDBPgig1_00493	5341.XP_007325409.1	KOG1290@1|root,KOG1290@2759|Eukaryota,3AJ9I@33154|Opisthokonta,3PBUE@4751|Fungi,3V50F@5204|Basidiomycota,228F4@155619|Agaricomycetes,3W436@5338|Agaricales	T		ko:K08832,ko:K15409	Q03656.1	RecName: Full=Serine/threonine-protein kinase SKY1; Short=SRPK [Saccharomyces cerevisiae S288C]	Pkinase	PF00069.28	Protein kinase domain	MAPKPPCAKYQYVVTTAGPKILPVDEPACKDEESPADYNAGGYLPVKVGDTFKQGRYKVVRKLGWGHFSTVWLVKDAELAQHSALKIVKSAGRYAETARDEIQLLSRVESFSPDHPGRAHIVSFLDSFTHTSPEASHICIVFEPLGENLLALVERHKKKGVPRALVRVIAKQVLLGLQYLHDECDLVHTDIKPENILISIPDVESHINQELSQSPLPTSRRVGVPLPTRFRHGVSIPQAQQRPKRQVQIFNSQPLASPVRSAARSGNGSLSHPGSGANSVSGSYVAQMHITRLGATGVIGYASGTVASLSSSAPKALSALAISARAKHALAVGDNASPSTSSSSSSISSTLASSAPGLSSTASTPATSLPQSLGSALATFATLSKLPLGKEIDTSQHGV…
MDBPgig1_00494	1219375.CM002139_gene3724	COG3675@1|root,COG3675@2|Bacteria,1N8FP@1224|Proteobacteria,1SN9B@1236|Gammaproteobacteria	I					Lipase_3	PF01764.28	Lipase (class 3)	MSPYNIHQQVYVLSQASNILSSCVGSQDDLQQKISSALPPIIASKDIGDWKVVWGPTVWKLLPNDVLLGPSHTWYIAHNPAADFGDGTHDTYVVATAGTADHSIVNFLEDLNVVQVVDFNAWVQTALSEPPQPAKVVDTSVPYVSQGTAFGVYTLLNVKGPDGTTLAQFLSALPPSSRVIFTGHSLAGALSPTLALSVVSTGILKIPVANVFTYPTAGPSPGNKPFANLYATTFPLISVGSNPYQVWNANIWNHYDLVPHAWNVVTVSGQNLADIPLLYGILPLQLFEQVTGSVAAAIGLATKSGITYVPLRGSKLSPSQPPSPKTWKDFLKNVGTQHIDAYRLYLEVPEVPPLCGKPEPTEAATQLPVVQILHHAKLASDVAADA
MDBPgig1_00495	85982.XP_007314685.1	COG1241@1|root,KOG0481@2759|Eukaryota,38CHZ@33154|Opisthokonta,3NUIB@4751|Fungi,3UZI6@5204|Basidiomycota,227Y3@155619|Agaricomycetes	L	GO:0000228,GO:0000278,GO:0000724,GO:0000725,GO:0000727,GO:0000781,GO:0000784,GO:0003674,GO:0003676,GO:0003677,GO:0003682,GO:0003688,GO:0003690,GO:0005488,GO:0005575,GO:0005622,GO:0005623,GO:0005634,GO:0005654,GO:0005656,GO:0005657,GO:0005694,GO:0005737,GO:0006139,GO:0006259,GO:0006260,GO:0006261,GO:0006267,GO:0006270,GO:0006275,GO:0006281,GO:0006302,GO:0006310,GO:0006325,GO:0006342,GO:0006343,GO:…	ko:K02209	P41389.2	RecName: Full=DNA replication licensing factor mcm5; AltName: Full=Cell division control protein nda4; AltName: Full=Minichromosome maintenance protein 5 [Schizosaccharomyces pombe 972h-]	MCM	PF00493.26	MCM P-loop domain	MSGFDANNVYTVSVHDQPSASSPDSPAETEKLLLDFLLQYRVGGEFIYRDRLRANLLLKQYLLEIDLRHISLYNDELAHAVQDRPADILPLFENAAATAARTILFPLASTSETRTEQAVETIPKVQITLRSGLNLLQFRDLTANLMNKLVRVPGIVISASVLSSRSTKLHLQCRACRSVKMIYPAGGLGGIGSGSDRGLPRVCDAPEPEGQKKDCPLDPYLIIHSKSSFADQQTLKLQEAPDMVPVGELPRHLLLSADRYLTGKVVPGSRVIATGIYSTFQASRNVRGVSSGLIWTDDPYKKNAGPAATRQPYIRVVHLELSSPATGGAGGANPFGVQFTAEEEEEFGQMARSEGFYERFAKSVAPSIFGSLDIKKAIACLLFGGSRKLLPDGMRLRGD…
MDBPgig1_00496	85982.XP_007314631.1	KOG1721@1|root,KOG1721@2759|Eukaryota,3A93P@33154|Opisthokonta,3P790@4751|Fungi,3V27H@5204|Basidiomycota,228TS@155619|Agaricomycetes	S		ko:K21543						MSSYAQGFDAFNSHDFPKHQNLDFLSFTSPSEIITPSPDHFETELDSSLAGFDFDDSQIHYFLDPAEPFTIVRSEPSACGPPSTITASSESAYDSQTTYSSENYYNNYASSVYTPTTYSSSLSEMDIQRLDLNSFGLTAIDPSSFGTLPLTPPPNPSEAPQIVSKSYEKYVPRSYSDYAPGSRTSDFFTGPYRQQPTVSPNHISTPNVTSLPTPPADDAAQTDPRRKFKCDVCSRGKLPLFVGMNGADESPFAAFARAFNLKTHMATHDPNRQKPFVCRHRSCGRSFSRKHDLGRHLISIHRDDSVLPSHPSAKKVGVERSSRTWCEQCGKSYFGKELTCNCHNVK
MDBPgig1_00497	221103.XP_007842441.1	COG1914@1|root,KOG1291@2759|Eukaryota,38C14@33154|Opisthokonta,3NUWM@4751|Fungi,3UYAY@5204|Basidiomycota,226D9@155619|Agaricomycetes,3W3ZT@5338|Agaricales	P	GO:0000041,GO:0000322,GO:0000323,GO:0000324,GO:0000329,GO:0003674,GO:0005215,GO:0005384,GO:0005575,GO:0005622,GO:0005623,GO:0005737,GO:0005739,GO:0005768,GO:0005770,GO:0005773,GO:0005774,GO:0005783,GO:0005789,GO:0005794,GO:0005802,GO:0005886,GO:0006810,GO:0006811,GO:0006812,GO:0006824,GO:0006825,GO:0006826,GO:0006828,GO:0006873,GO:0006875,GO:0006876,GO:0006877,GO:0006878,GO:0006879,GO:0008150,GO:…	ko:K12346	Q12078.1	RecName: Full=Iron transporter SMF3 [Saccharomyces cerevisiae S288C]	Nramp	PF01566.21	Natural resistance-associated macrophage protein	MSAPSRQTFSARALALARTVLHHVTNHIGVGIVCAVAYFDPGNWSVDLQAGSDFHYRPMLFVVLLTGIGAIVLQTLSCKLGCVTGIDLASHCRLLLHDRPKHTRVIRYGVLYPLYALSEIAIISTDLAELLGSAIGFVIIIPSLPLWGGVLLTASDVLIFLAFTNPSGAQGRPVKVFEYAIILLVFAVFACFIALLVKAKPDWPAVFLGYVPNKDLFKTKPDAIYTAVGMLGATIMPHALFLGSSLATQDRVSLAPSSLPELPSSRHPSVRRPLKSRLKDFVTPLFSVSRAERLAASRDYRTKYGQRENNSLSFIRQHLAHGITDIVTSLLGIAVPINSAILVLAATVFYQTGGERSAPAGLFDAYDLIKETIGNAAAIIFALALICAGQAASITATLA…
MDBPgig1_00498	104355.XP_007861264.1	COG5097@1|root,KOG3169@2759|Eukaryota,39SM4@33154|Opisthokonta,3P0AP@4751|Fungi,3V1SW@5204|Basidiomycota,224J6@155619|Agaricomycetes,3H46S@355688|Agaricomycetes incertae sedis	K	GO:0000428,GO:0001128,GO:0003674,GO:0003712,GO:0003713,GO:0005575,GO:0005622,GO:0005623,GO:0005634,GO:0005654,GO:0005667,GO:0006139,GO:0006351,GO:0006352,GO:0006355,GO:0006357,GO:0006366,GO:0006367,GO:0006725,GO:0006807,GO:0008150,GO:0008152,GO:0009058,GO:0009059,GO:0009889,GO:0009891,GO:0009893,GO:0009987,GO:0010467,GO:0010468,GO:0010556,GO:0010557,GO:0010604,GO:0010628,GO:0016043,GO:0016070,GO:…	ko:K15128	Q4PHA6.1	RecName: Full=Mediator of RNA polymerase II transcription subunit 6; AltName: Full=Mediator complex subunit 6 [Ustilago maydis 521]	Med6	PF04934.17	MED6 mediator sub complex component	MDINDLHPQDDHGHRFFIWHEWLQAYGPLTAENAFDYFTTSMFYDKQSNNQVLRMQTMHTGMPLLNEAEELKRFTGVEFALVHAEPPSLFIIHKRERLSPDEVRPLAAYFIANNRIYQAPDIYTVLSNRLAMKLATLHSLQSSLNILRKHRPDYTPRTGFIWPVVDSSIDGPAKQRTTDADGDDEMTEAAPQDPSPTNSTEKKDLMELSGVPKKQQNTMLLYNAMRTTAAHSKLSPPSNLPVSANPETGTPFSLPGIRASATPAPATSPEIMSNVPQKAPGPMEQSAAKGIPGAGKKKRKRTLNSQPQP
MDBPgig1_00499	202698.XP_007378552.1	KOG1851@1|root,KOG1851@2759|Eukaryota,38EI6@33154|Opisthokonta,3NWBP@4751|Fungi,3V3AS@5204|Basidiomycota,2289J@155619|Agaricomycetes,3H0SG@355688|Agaricomycetes incertae sedis	S	GO:0000502,GO:0003674,GO:0005488,GO:0005515,GO:0005575,GO:0005622,GO:0005623,GO:0005634,GO:0005737,GO:0005829,GO:0006508,GO:0006807,GO:0006810,GO:0006913,GO:0008047,GO:0008150,GO:0008152,GO:0009056,GO:0009057,GO:0009893,GO:0009894,GO:0009987,GO:0010498,GO:0010499,GO:0010604,GO:0010952,GO:0016020,GO:0016021,GO:0016043,GO:0016504,GO:0019222,GO:0019538,GO:0022607,GO:0030162,GO:0030163,GO:0030234,GO:…	ko:K06699	Q09905.1	RecName: Full=AP-3 complex subunit sigma; AltName: Full=AP-3 complex sigma3A subunit; AltName: Full=Adaptor-related protein complex 3 subunit sigma; AltName: Full=Clathrin-associated/assembly/adaptor protein, small 3; AltName: Full=Sigma-adaptin 3A; AltName: Full=Sigma3-adaptin [Schizosaccharomyces pombe 972h-]	BLM10_mid	PF16507.8	Proteasome-substrate-size regulator, mid region	MDVGSLMKSASTAMITVEIRQDSTIDDDDGLSTPEEQGDLDKQRASLQTYLRSLPYECESEEYMQSRLEEIVGKIFVCAKARNWLVLTTWDGMLQCWLLMRYPMPKSTRAKLVRLYYELCILPGVESRVIRSWADMLSRLISNKSGMVRKLESIDLELPWKPLWDALQKELWPKKRVQDPSRNLVNILLYVAEQCKRYYTSSEIPNMLSAFVPLVTKDAKVQLYLPAFFALWQAFNSSVLDDRFLELAGDLAEEHVAGTANPGGVEWRDVGIWSDSEWRTLIGKGLGSMNVPVGASTGASTTAATADSQGDRQSLRIKKAVNRQSIVTLIFVLSSWNDILHSDALAKIIVYSLAADGPERTSSAITPSTDARALPSVPSGYLAGSKALDSLEKLITSTE…
MDBPgig1_00500	221103.XP_007842434.1	2CV03@1|root,2RQ0Y@2759|Eukaryota,39Y46@33154|Opisthokonta,3PBM9@4751|Fungi,3V3KR@5204|Basidiomycota,226A4@155619|Agaricomycetes,3W4JJ@5338|Agaricales				Q10102.1	RecName: Full=Uncharacterized protein C18G6.01c [Schizosaccharomyces pombe 972h-]	Chalcone_2	PF16035.8	Chalcone isomerase like	MAFNLPRLLVSGCSSRAFFTAAIRKEPRNYASRWRPLLWGSALVTATLVLQPKVHLDSQIPAPTPADQTDNIADPATGIQFPTSIQVPAKVKLPELSLLGVGVRTVSFLGIKVYSVGFYADLANPDLKIPKELSPDKKIEHIVRNTACVIRIVPTRNTNYTHLRDAFMRSLQSRMAAGRQNGTISEEVEIAAGSPLRKLKSLFPNSTLSKHTALDIFLSAPTPGRPRALVFRDMGAIENDWVATELVLHYFTGDGPSPPLKKCVMEHFLTVSMNMAPYKHLSPGQVDKFLEDGYIVVKQAFSAEKAAEWTSTMWIRLGIDPHDKRTWYKERIHMPWHRREEVAKFAPKAWDAITDLLGGAERIDEESSSWGDSFIVNLGTDALENSEEDKHPSDLENWH…
MDBPgig1_00501	80637.XP_007763259.1	KOG4836@1|root,KOG4836@2759|Eukaryota,39J1V@33154|Opisthokonta,3Q3EJ@4751|Fungi,3VC8Q@5204|Basidiomycota,22FAR@155619|Agaricomycetes	S		ko:K17796	Q4PB04.3	RecName: Full=Histone H3.2 [Ustilago maydis 521]	Histone	PF00125.27	Core histone H2A/H2B/H3/H4	MARTKQTARKSTGGKAPRKQLAAKSARKTANVGATGGVKKPHRFRPGTVALREIRRYQKSTELLIRKLPFQRLVREIAQDFKTDLRFQSSAVMALQEAAEAYLVSLFEDTNLAAIHAKRVTIQPKDLALARRLRGERASGIPTTRWFSTVLTTTRSLSTSRESTFASAPLSQTLDTGRSRAGPSHESLGPFKLGISPTRGQPAKKWSELSAGGKVIRTGVRTTNLTVILLGAGLSTLLIYSLTTELFSKNSPTVLYGDACERIKSSPQVSKYLNGPFTFHNNPPSSIRPRHRNRHVSAQIMVDSTGREHMIMNFYIQGKPSGSHTSSDDSYLGSISSWGKECMESFSKMTTDDGIAWVKDTTSDIWERSKTVFKYLSGSPMPPPPLPSPSYSESKETLE…
MDBPgig1_00502	5334.XP_003035501.1	COG1436@1|root,KOG3432@2759|Eukaryota,3A3I9@33154|Opisthokonta,3P3TN@4751|Fungi,3V15X@5204|Basidiomycota,229C3@155619|Agaricomycetes,3W753@5338|Agaricales	C	GO:0000221,GO:0000322,GO:0000323,GO:0000324,GO:0000329,GO:0003674,GO:0003824,GO:0005215,GO:0005575,GO:0005622,GO:0005623,GO:0005737,GO:0005773,GO:0005774,GO:0006810,GO:0006811,GO:0006812,GO:0006873,GO:0006885,GO:0007035,GO:0008150,GO:0008324,GO:0009987,GO:0015075,GO:0015077,GO:0015078,GO:0015318,GO:0015399,GO:0015405,GO:0015672,GO:0015988,GO:0015991,GO:0016020,GO:0016021,GO:0016462,GO:0016469,GO:…	ko:K02151	A1DH48.1	RecName: Full=V-type proton ATPase subunit F; Short=V-ATPase subunit F; AltName: Full=V-ATPase 14 kDa subunit; AltName: Full=Vacuolar proton pump subunit F [Aspergillus fischeri NRRL 181]	ATP-synt_F	PF01990.20	ATP synthase (F/14-kDa) subunit	MSTSTKERNLIAVIGDEDSITGLLLAGVGHINEHQKKNFLTVDSKTQVSVIEAAFQEFTERQDIAILLINQHVAEKIRPTVDRYQQAFPALLEIPSKDHPYDPSKDSVLKRVQKLFGD
MDBPgig1_00503	104355.XP_007861262.1	KOG2406@1|root,KOG2406@2759|Eukaryota,38H0J@33154|Opisthokonta,3NYJE@4751|Fungi,3UXV7@5204|Basidiomycota,227UJ@155619|Agaricomycetes,3H28W@355688|Agaricomycetes incertae sedis	K	GO:0003674,GO:0003712,GO:0003713,GO:0005575,GO:0005622,GO:0005623,GO:0005634,GO:0005737,GO:0006109,GO:0006355,GO:0006357,GO:0008150,GO:0009889,GO:0009891,GO:0009893,GO:0010468,GO:0010556,GO:0010557,GO:0010604,GO:0019219,GO:0019222,GO:0031323,GO:0031325,GO:0031326,GO:0031328,GO:0043226,GO:0043227,GO:0043229,GO:0043231,GO:0044424,GO:0044464,GO:0045935,GO:0048518,GO:0048522,GO:0050789,GO:0050794,GO:…		Q9CS74.2	RecName: Full=Protein ecdysoneless homolog [Mus musculus]	SGT1	PF07093.14	SGT1 protein	MDIFNRPPTISDDTLHYSLYPPSHLSDKTSVTSFAACIQSYVDTLLPDFLWHRDAFELKAVSDPDVQHAWLLEGTMRVGDCVDDEWCAVWLLKEISTKWDLAISVFDSDGEFLLIEAAEALPKWVSPSNSENRVWIYGSRLHLIPLSHVSPHFRKHRRRPLRVQDSDDEDGAVIDGNDNDAFIATEDALKLIRDQKVDTLAPAEVEMLVWRRIADYPAATKAHVHTTKGWLPIDIARALSVDHSLVQKPVEAFYTRDAVTLRAAHRMNRFPPEPSILTTIKMTRTAYAQLVGQKFYPPKVFGRWPEREGTQEWRWRDTGMKLACGFEMLYQENKHVPIVDNSSIKGYKDTLSSNADYAKYIDNLKAASYFRGELEGSALWQHLETKAAETFVQSQGANA…
MDBPgig1_00504	221103.XP_007842431.1	COG5063@1|root,KOG1677@2759|Eukaryota,3A9K1@33154|Opisthokonta,3P72E@4751|Fungi,3V1M7@5204|Basidiomycota,226QS@155619|Agaricomycetes,3W4F9@5338|Agaricales	S	GO:0000956,GO:0003674,GO:0003676,GO:0003677,GO:0003690,GO:0003723,GO:0003729,GO:0003730,GO:0005488,GO:0005575,GO:0005622,GO:0005623,GO:0005634,GO:0006139,GO:0006401,GO:0006402,GO:0006417,GO:0006725,GO:0006807,GO:0008150,GO:0008152,GO:0009056,GO:0009057,GO:0009889,GO:0009890,GO:0009892,GO:0009893,GO:0009894,GO:0009896,GO:0009987,GO:0010468,GO:0010556,GO:0010558,GO:0010604,GO:0010605,GO:0010608,GO:…	ko:K15308,ko:K18753	P47973.1	RecName: Full=mRNA decay activator protein ZFP36; AltName: Full=TPA-induced sequence 11; AltName: Full=Tristetraprolin; AltName: Full=Zinc finger protein 36; Short=Zfp-36 [Rattus norvegicus]	zf-CCCH	PF00642.27	Zinc finger C-x8-C-x5-C-x3-H type (and similar)	MHDIITKSLATTSSFFPSSDESTPTITKQRKQNTDSRPWSQQELPNINTDALENWQMRIQNETTPIQSAAPRRATPAGSLPKRSYPTRPDSGASIPMDKTTPTTRWLSNGNGQYIDPEATSWDLSENLVKLSIGDVGGAEDHVHAQMSTPPKSTMGSAAVVPLSESSPLETSSNPSVDSSPHPSDHQISISHSRGSSTDTTVSSSHESVVSGAGPVLLAPAPTKSGEIKERPHSFSGGLSAAELRRLQQVGEVDEHLQHQQWPSGAYRENGGVADKQYPPEQLPYPTLAHSNPTIHRPQPLQPFDYQTAQESYASLSNRDDLQIDYALQQRNYNPIQPSVMGALTPPGYVAARPANLQSLPFRQAPRNFPQQGLMHSPSFPSHTAHLSLGNTQQLYDMM…
MDBPgig1_00505	221103.XP_007842430.1	COG0510@1|root,KOG2686@2759|Eukaryota,38HR7@33154|Opisthokonta,3NW1Y@4751|Fungi,3UY9V@5204|Basidiomycota,2267S@155619|Agaricomycetes,3W3TU@5338|Agaricales	M	GO:0003674,GO:0003824,GO:0004103,GO:0004305,GO:0005575,GO:0005622,GO:0005623,GO:0005737,GO:0006629,GO:0006644,GO:0006646,GO:0006650,GO:0006656,GO:0006657,GO:0006793,GO:0006796,GO:0006807,GO:0008150,GO:0008152,GO:0008610,GO:0008654,GO:0009058,GO:0009987,GO:0016301,GO:0016310,GO:0016740,GO:0016772,GO:0016773,GO:0019637,GO:0044237,GO:0044238,GO:0044249,GO:0044255,GO:0044424,GO:0044464,GO:0045017,GO:…	ko:K00866,ko:K00894	Q8L518.1	RecName: Full=Probable choline kinase 2 [Arabidopsis thaliana]	Choline_kinase	PF01633.23	Choline/ethanolamine kinase	MARNSAASGDPARRSTQRPRTVVDVVHDEDIGHGAYDKHRMRVELTREICVSYLYDAAAQPSTLHRVATTYLWHTTTQTITATVVFMISKLRNAHKYLVRSHRSPLESSTPLLQTGALHTTQNTNFLNMLVEASPVISPSVSLPPRSPSLKAADRRLSTSSIASLAEILSSAASSSSSVRIPDERVEVVTAEGLHHVNIKLEARRYKTSAFAEDLLRILRAHQVPSWANPDIASGNLRIRKVSGSMTNAVFFVSCPAVARTRVVLLRIYGPSSGSLISRDKELSTLHILSSQYRFGPRVYGTFENGRVEEYFESTNLTAEDMRDPTISGWIAARMAELHYVDLELVEGTTRASRGEGKGWEIGVKRNVRTWLGPAEEVMSLSTLPDAVRAKLDVPRFKA…
MDBPgig1_00506											MTAQRSWNRGVPLLVTRIQHHPRQQAACQVELFCLSSTALYSQLVTDSWNVPELMLCPQQHLFALELDRRTTPPVADFRFAVTFSLVLVPTWTVRQSFIDCSSHTGVLDETSAESACRRSPRLFSCERTNG
MDBPgig1_00507	85982.XP_007312864.1	KOG0254@1|root,KOG0254@2759|Eukaryota,3AJ1W@33154|Opisthokonta,3PBX2@4751|Fungi,3V3B2@5204|Basidiomycota,225YF@155619|Agaricomycetes	U			E9R876.1	RecName: Full=MFS gliotoxin efflux transporter gliA; AltName: Full=Gliotoxin biosynthesis protein A [Aspergillus fumigatus Af293]	MFS_1	PF07690.19	Major Facilitator Superfamily	MVQSLSKIFPECPTLQRSVSEPLSSKISEGTESTRDTLPPSPLDTTPRSPLSIKSHRPSLHTLESTTSTFLDDDRPQPLTTFRLLCAHIGAAMTLFLATTDATIVSTCMPTIASDLHATQTEYTWVGVAYMLTQTAWSLLCGVAQNILWLIIARGVAGIGGGGIVGSVWLITSEIVEVRNRAKWSQALSVTWSCSAVAGPLLGGVFSSRGHTHPLSWRWAFYLNLPVCFVGFIVLSLSLHHVKLRSSLNASFGQLLRKFDFIGLVTLMAGTSCIIVGFSFGSDNGWTSPSTLLLLILGLVILVVGGLYEVYTTREALFPKAVFCNFTAVIIFVLSFLHNVAFNAGTFYLALYYQAVTGASPLEAGWKLLPYSLGSSLASMPAAWFIGYWQQRSKTTSGQ…
MDBPgig1_00508	221103.XP_007842428.1	COG0484@1|root,KOG0715@2759|Eukaryota,38H0N@33154|Opisthokonta,3NUEY@4751|Fungi,3UYBA@5204|Basidiomycota,226MN@155619|Agaricomycetes,3W44Z@5338|Agaricales	O	GO:0000002,GO:0001671,GO:0003674,GO:0005488,GO:0005515,GO:0005575,GO:0005622,GO:0005623,GO:0005737,GO:0005739,GO:0005740,GO:0005743,GO:0005759,GO:0005829,GO:0006457,GO:0006458,GO:0006508,GO:0006515,GO:0006807,GO:0006950,GO:0006996,GO:0007005,GO:0008047,GO:0008150,GO:0008152,GO:0009056,GO:0009057,GO:0009266,GO:0009408,GO:0009628,GO:0009987,GO:0016020,GO:0016043,GO:0019538,GO:0019866,GO:0019898,GO:…	ko:K03686	C8V213.1	RecName: Full=DnaJ homolog 1, mitochondrial; Flags: Precursor [Aspergillus nidulans FGSC A4]	DnaJ_C	PF01556.21	DnaJ C terminal domain	MLPRVPPQGFSYLAFDSCFHAPGIQKTPADGKQYAEARLFHSTSPIGASGKDPYQVLGVKRDASQADIKKTYFSLARKYHPDTNPDKSAQEKFLEIQEAYDTLKDEQKRAAYDQYGSASQQPGFDPNAFAQGFGRSGGFHDFGAAFGGGGGGASDLFSQLFGAFGNVGRQHGFSEATRGADLETTIGISFLEACKGTTRKVNVSPVVNCSSCSGSGLKKGAKRTRCGTCNGTGTRTFVIDSGFRMASTCPECNGAGSSVPLGGECSVCHGVGKLRMKKTVQVDIPAGVEDGMTIRIPKAGDASLRSNINGDLLVRVNVAASKVFVRQGANLYHNAKIPLHTALLGGRVRVPTIDGDVDVRVPSGTQQGEEMVLKGRGVSSVYGSDKGDLFVAFSVQLPR…
MDBPgig1_00509	221103.XP_007842426.1	KOG0668@1|root,KOG0668@2759|Eukaryota,38B6E@33154|Opisthokonta,3NWKT@4751|Fungi,3UYUY@5204|Basidiomycota,22703@155619|Agaricomycetes,3W5DM@5338|Agaricales	DKT	GO:0000003,GO:0000122,GO:0000166,GO:0000228,GO:0000785,GO:0000790,GO:0003006,GO:0003674,GO:0003824,GO:0004672,GO:0004674,GO:0005488,GO:0005524,GO:0005575,GO:0005622,GO:0005623,GO:0005634,GO:0005694,GO:0005730,GO:0005956,GO:0006355,GO:0006356,GO:0006357,GO:0006359,GO:0006464,GO:0006468,GO:0006793,GO:0006796,GO:0006807,GO:0006950,GO:0006974,GO:0007163,GO:0007530,GO:0007531,GO:0007533,GO:0007535,GO:…	ko:K03097	Q8TG13.1	RecName: Full=Casein kinase II subunit alpha; Short=CK II subunit alpha [Neurospora crassa OR74A]	Pkinase	PF00069.28	Protein kinase domain	MGRSSTKSVARVYCDVNSRLGPSWYEYDNLQVQWGSQDHYEIVRKVGRGKYSEVFEGVNIVTEEKCIIKVLKPVKKKKIKREIKILQNLAGGPNIVALLDVVRDPASKIPSLITEYVHNVDFKVLYPRFTDLDALADDASQALDYCHSKGIMHRDVKPHNVMIDHEHRKLRLIDWGLAEFYHPKTEYNVRVASRYFKGPELLVDFQEYDYSLDMWSFGCMFASMIFRKEPFFHGHDNYDQLVKIAKVLGTDELYAYTDKYNIRYPRKPWTRFITSENQRYISNEAIDFLDKLLKYDHQARLTAREAQAQPYFDPVRSTAVSALNGESDSAPST
MDBPgig1_00510	221103.XP_007842425.1	KOG4701@1|root,KOG4701@2759|Eukaryota,38GWD@33154|Opisthokonta,3NVBP@4751|Fungi,3V4YV@5204|Basidiomycota,225N0@155619|Agaricomycetes,3W3SI@5338|Agaricales	G	GO:0000278,GO:0000281,GO:0000282,GO:0000322,GO:0000323,GO:0000324,GO:0000910,GO:0000920,GO:0003674,GO:0003824,GO:0004553,GO:0004568,GO:0005488,GO:0005575,GO:0005576,GO:0005618,GO:0005622,GO:0005623,GO:0005634,GO:0005635,GO:0005737,GO:0005773,GO:0005783,GO:0005933,GO:0005935,GO:0006022,GO:0006026,GO:0006030,GO:0006032,GO:0006040,GO:0006807,GO:0006950,GO:0007049,GO:0007154,GO:0007163,GO:0008061,GO:…	ko:K01183	P29029.2	RecName: Full=Endochitinase; AltName: Full=Soluble cell wall protein 2; Flags: Precursor [Saccharomyces cerevisiae S288C]	Glyco_hydro_18	PF00704.31	Glycosyl hydrolases family 18	MKGGSILGSELLRRHSLGHREFSKAVVLLLPGGAPSMNLANTCNNVDNATFPGTSLPNCASLASDITTCQSKGKIITLSLGGATGSVGFQSDAQATTFAQTIWDMFLGGNSATRPFGSAVLDGIDLDIEGGNSAGYTAFVNKIRSLASGASKKYYITAAPQCVYPDAALGGVLNSANFDAVYVQFYNNPCGLQAFNSASNWNFGIWDNWARTISPNKNVKIYIGAPASSSAAGSGYQSPATLSSIAVQMRQSFPSFGGIMLWDASQAYANNRYDNAMKTTLVNAGGTGFQFPACSAPAWSQSTNYPGGSKVSFGGYIWQVCDSTPLLPPKQFEPTVPTIQAKWFASGQPASNPNGDWSAISACSGGGTTPPPSTTVSTSPTTSPTSPSGSCAGVPAWSS…
MDBPgig1_00511	5341.XP_007324950.1	KOG4373@1|root,KOG4373@2759|Eukaryota,39TNK@33154|Opisthokonta,3NXUW@4751|Fungi,3V4XE@5204|Basidiomycota,2290N@155619|Agaricomycetes,3W6YI@5338|Agaricales	S		ko:K20777	Q84LH3.1	RecName: Full=Werner Syndrome-like exonuclease [Arabidopsis thaliana]	DNA_pol_A_exo1	PF01612.23	3'-5' exonuclease	MSEPSPTLYSWRTRHPDAQLVYIRDADTANREIQRLSPLSAVGFDQEWKPVFSKATPDNPVALIQLATPQRILLVQISAMNILPDKLCDLLEDSDIVKAGVGIQHDVQKLFKDHQLCTKNCVDLSLLARTVDNPRWKGKYSAPIGLARLVEAYENESLSKGKITRSNWEASLSQPQQEYAANDAHASLTIYTRLSEMAKSMSTPPNTAYFSFDCIRGRLCEPSGAQWYPWNPEYDPGPPPPPKPPKPPKLKPSPASSTPGSSTPTATPAAASSSTSSSGQTSIFAKSISPSLPRSMSQTGPGAPGAQNNSAISHHHHHRVPYRPTRGHLGLGPPASEEVEGQLQLHQDASPSSQRGTGYGRTHAHPRRGRGRGRGRGPASAHVDHPTVYNTVGPSGHPT…
MDBPgig1_00512	5334.XP_003037152.1	2EAUV@1|root,2SH1G@2759|Eukaryota,3ACJR@33154|Opisthokonta,3P9FD@4751|Fungi,3V37N@5204|Basidiomycota,22ATK@155619|Agaricomycetes,3W88H@5338|Agaricales									MLHSADTHHHVPHLVSSADTVLKQPPPPSLREILAAYNTRGDGDRDMLLAMLNAKAAEDQARIRPLALSSPAHLPNSA
MDBPgig1_00513											MLEICSATAASELPPPGNHYYPTPHFAHSPPLPDEKPYFSPSQRSRSPHRSSHQSVRDPPNPSPRKRPRPSSNSPPPSAYDPQLLSQPPPQHTDRLPPSPYSSSRSDSAECSPRSRASMAIGSLLSSSGPRGDPANDEPSLNAHSSNSEIPHQNQPIPA
MDBPgig1_00514	80637.XP_007763251.1	2CZYR@1|root,2SC5Q@2759|Eukaryota,3ACWK@33154|Opisthokonta,3PGDV@4751|Fungi,3V671@5204|Basidiomycota,22A6U@155619|Agaricomycetes	O					zf-C3HC4_2	PF13923.9	Zinc finger, C3HC4 type (RING finger)	MSDDEYDNVPDLFSNIDWDTIPELSSPPQVATSSSQDSIIPPLAEGIGSPSSSQYSCDDEFNVSFLEELNALEERLTQDVVHQPPAEVSSNSTNAQQRSDIAPTSPKSPTHAEDRTQPSTLSDLSSAKPPTHIDQNETPQTAKRKRSSSPAAPVDSPRKRSKMKDVGCDSVVESQVAERMSTYLSTFQDEMTCPICCDNFAAAYMGNPCGHTFCGECGWAWIEKCNVSPRTQRSSRLYELLVFVAYIQKDPSCPVCRTVLASGAPILPNITVDNAVLKHIEALQINGCEEWKPGGSRFKDWLAKKERWKTVGAIKMIAKAAPKRNRTTHASPGANASPVTFINDDDDDFDYVPDWEVDAIMMAEGLLDLPRRRRNRRHNS
MDBPgig1_00515	221103.XP_007842420.1	2EUBZ@1|root,2SWI7@2759|Eukaryota,3AVXX@33154|Opisthokonta,3PIGZ@4751|Fungi,3V76R@5204|Basidiomycota,22AW1@155619|Agaricomycetes,3W85R@5338|Agaricales									MTIRFTPALGDTTRVPVPITNDGVVRLRFVATVDAREYDELERKGVQVQLWSDLPALGCGRSAGQWGEITFKREPGSAMRTSERHPDGEEGVAHIHPSLVSGDVTEEQSDDIVRLSFETDIQLAGPSTLDVVGTWQFSFTYRLVNGASGEVTWMGQFGNDGLLVLTSDPHHRHPGQQQRPTSPDEHGASEWLRLGRASKYTIASISKSGSLQFFTGPGEVRDAKVLLLVPRVDPGDILLNPALLLSASSPESGLYIRGDEYILSIRAPSGLHTIETSLDKLGFRHSVQKILMSCSPEALRLASQGQQTDAVILSSLKASTPAQVVLIPPPSVRTPSVSLTTRQLATLLPNGTERFMIIVPSYKVAGLYSLAGNVHTLKIATGPSGMESTISPVYPLSRS…
MDBPgig1_00516	104355.XP_007861252.1	COG2178@1|root,KOG3066@2759|Eukaryota,38GEP@33154|Opisthokonta,3P22K@4751|Fungi,3V1DA@5204|Basidiomycota,226QD@155619|Agaricomycetes,3H3ZB@355688|Agaricomycetes incertae sedis	J	GO:0006139,GO:0006396,GO:0006399,GO:0006725,GO:0006807,GO:0008033,GO:0008150,GO:0008152,GO:0009987,GO:0010467,GO:0016070,GO:0034470,GO:0034641,GO:0034660,GO:0043170,GO:0044237,GO:0044238,GO:0046483,GO:0071704,GO:0090304,GO:1901360		Q9JHB5.1	RecName: Full=Translin-associated protein X; AltName: Full=Translin-associated factor X [Rattus norvegicus]	Translin	PF01997.19	Translin family	MTNFVASTFNAFREDLDDHHDRRERLIKASRDITNLSKKTIFLLHRLALESLADTDNKGFTSAAAKGYSKLCEIQAIYANLRKDLDGDHYWRYQQQVSPGLQEYIEALSFAYFLEHHSLIPFNKVQRSLSDERGVPYFPVTASDYLLGLSDLTGELMRLSISGIAQRGGRQQAMEVCTFVRNCKADFESFTPYVRELSKKQSVTSNSLEKIEDATYAILVRGYEYDLPPDMIDDIVARATYQQRRHHGKEDATFEGDEELKAAVER
MDBPgig1_00517	5341.XP_007325397.1	2D6D4@1|root,2S56T@2759|Eukaryota,3A85S@33154|Opisthokonta,3P5K3@4751|Fungi,3V1YB@5204|Basidiomycota,225MH@155619|Agaricomycetes,3W71B@5338|Agaricales									MHAPSNSPRSPSFPAGSTQPEVLWRDDNFTAYREKANPVSSKGHVIIAFNLHVPSLYTLSSTDLPLLVNLRNLTTRLLTSLLPPSSPSQGPQPSSSYSSPSGVNLQSPSSTAFLTPTASSYGPRPHDAPNSPAVPSQTPLQARPDFHIGFITPPFKDTKIPVTDHLHAHAYIGPADLMGWWRGVAYSSIAWYNVDDLIAEIRESVSNNRIKSGYENRAAPIDFVPHAGSRCGTADGVETTEPGLSHADMYLEEGERTPASLMRRPTTPISLEPQSRIPNLTV
MDBPgig1_00518	221103.XP_007842417.1	KOG1851@1|root,KOG1851@2759|Eukaryota,38EI6@33154|Opisthokonta,3NWBP@4751|Fungi,3UZQ6@5204|Basidiomycota,225W0@155619|Agaricomycetes,3W2ZR@5338|Agaricales	S	GO:0000502,GO:0003674,GO:0005488,GO:0005515,GO:0005575,GO:0005622,GO:0005623,GO:0005634,GO:0005737,GO:0005829,GO:0006508,GO:0006807,GO:0006810,GO:0006913,GO:0008047,GO:0008150,GO:0008152,GO:0009056,GO:0009057,GO:0009893,GO:0009894,GO:0009987,GO:0010498,GO:0010499,GO:0010604,GO:0010952,GO:0016020,GO:0016021,GO:0016043,GO:0016504,GO:0019222,GO:0019538,GO:0022607,GO:0030162,GO:0030163,GO:0030234,GO:…	ko:K06699	Q14997.2	RecName: Full=Proteasome activator complex subunit 4; AltName: Full=Proteasome activator PA200 [Homo sapiens]	BLM10_mid	PF16507.8	Proteasome-substrate-size regulator, mid region	MSFPNISSLRINDARPSDLHKPNGVNGGIGIDLGGHDPPPLIGIANQGKDDPYMRKLKLYSQSLPYAIESHSTALDILDTMLLRLTQSVEAKDYDVGLLQWETMIGYWTMLKHPMPKEKRIGLAKIFFHLSITPGLPTETAAICADAFRTFTRSKRKLSIDDMRLPWKPIFDLLKEDLFLKRRQFEYTQMSWCLGYIADGCRRFFHPAAIEEMLSTFVPLINGTDLDSVLSAQYYLLTFLPPSHPQSYLPMLFRLWEAVNSYKYDNRMLEFLSSLAELHVDPSISDPRRISQIPDDARSEGEGRPSWAHEELGDGAHWPGIYKDVGIFSEHEWSLLMCKCLSSMELPLADGGSLTTGPSADAQVGFEIGRLPKAAWRISSLAHIIVYSMAPDGLPSPAS…
MDBPgig1_00519	5346.XP_001828453.1	2E8AD@1|root,2SETC@2759|Eukaryota,3ADMR@33154|Opisthokonta,3P9V0@4751|Fungi,3V2WA@5204|Basidiomycota,226KR@155619|Agaricomycetes,3W65B@5338|Agaricales				Q5A3Q0.1	RecName: Full=RNA exonuclease 4 [Candida albicans SC5314]				MYDKYGFCETDAYGSADVGPPLPPLHLLPIPPCVIPPHKYPYISVAAQVVSVGVNQDTGKPIPMVARVSVTDYRGDILLDTFVRPTRPASRALPIKNNIIVGHSLWLFLSVLGLKHPAINTRDLALFLPLRRRLKSRSVVSLANLVRHFMGRNVGLDYEEPLEIARAAIDLFRSCEEVFEEVIRSGSAASTDMIGVQMAPGPERRPHNLILQGSMTTEYLAPSQASTSAQRYSSFGGPIPYDEGVALPLSDQNSWYYPSHGYESDDDEAQAGWTKGNWGKKASRGSRWVRRRKITTWGPTMDNWEAEDRARKRLKSLMPRDKRSLSPPTLPHLRSPSPPIVPPYVAPTVQHLSYTGFVLDKAVIHAFRSNLIDELEQSTNNLIESEGTMRRALGRLWQV…
MDBPgig1_00520	221103.XP_007842414.1	COG0502@1|root,KOG2900@2759|Eukaryota,38ESN@33154|Opisthokonta,3NVE4@4751|Fungi,3UXZR@5204|Basidiomycota,224ME@155619|Agaricomycetes,3W50I@5338|Agaricales	H	GO:0003674,GO:0003824,GO:0004076,GO:0005575,GO:0005622,GO:0005623,GO:0005737,GO:0005739,GO:0006082,GO:0006732,GO:0006766,GO:0006767,GO:0006768,GO:0006790,GO:0006807,GO:0008150,GO:0008152,GO:0009058,GO:0009102,GO:0009108,GO:0009110,GO:0009987,GO:0016053,GO:0016740,GO:0016782,GO:0016783,GO:0017144,GO:0018130,GO:0019752,GO:0032787,GO:0034641,GO:0042364,GO:0043226,GO:0043227,GO:0043229,GO:0043231,GO:…	ko:K01012	Q5AYI7.1	RecName: Full=Biotin synthase, mitochondrial; Flags: Precursor [Aspergillus nidulans FGSC A4]	BATS	PF06968.16	Biotin and Thiamin Synthesis associated domain	MFQSLRNNARSLQLIRSLATHASPPQPSTTAVITRHDWTKHEIQEIYDAPLLDLVYRAASVHRKHNDGSKIQLCTLMNIKTGGCTEDCSYCSQSSRYSTPTEAGRLLSIEPVLEAARKAKANGSTRFCMGAAWRDLAGRKRGFERILQMVREVRGMGMEVCTTLGMLSPEQARQLKEAGLTAYNHNLDTSREFYPQVITTRSYDERLDTISAVRDAGISVCSGGILGLGESDDDRIGLIWQVATMPEHPESFPVNALVPIPGTPLESNEPVPHQTVVRTIATARIAMPKTIIRLAAGRNKFSESDQMLCFMAGANAVFTGDHMLTTPCAPWDDDKAMMGRWGLEGMRSFEQLDVARKEAFRPESKAQMEASAQL
MDBPgig1_00521	85982.XP_007315808.1	2E87V@1|root,2SER1@2759|Eukaryota,3A8I2@33154|Opisthokonta,3P8CI@4751|Fungi,3V2PG@5204|Basidiomycota,2299J@155619|Agaricomycetes	S		ko:K14443			BTG	PF07742.15	BTG family	MASTSLTIAVAHAVSFLTRPLILAYPATTIIRLQLILEANLIASFSTSWMPSQPLRGSGRRCLTLSSTCLPPRPIYAACLAAGIQWFDWMALLGGQEFDFFVDPGCVSVRFGGNLGHILTIWSDELPSPAPAASFTSQEPSTTFCPFTPVPSAQSPSKTLAQQLLEEDKEEEDSIFAMIADEVAAPTWMTPILDQFPVPSTLTSTRSSSPLSASSEDSIDSMHSRCSSRSSNSSGTSFSAVSAVSSATSVSTTSTSPMQLQQGAFKQSRRERARQARVFVDISKKEVTPYDGGKTTVLTGGVMLGGAPKPAPTKPTMKSNRSISAANWRSARV
MDBPgig1_00522	984962.XP_009541432.1	COG2051@1|root,KOG1779@2759|Eukaryota,3A63N@33154|Opisthokonta,3P557@4751|Fungi,3V1U6@5204|Basidiomycota,229U9@155619|Agaricomycetes,3H5KB@355688|Agaricomycetes incertae sedis	J	GO:0000028,GO:0000462,GO:0000469,GO:0000478,GO:0000479,GO:0002181,GO:0003674,GO:0003735,GO:0005198,GO:0005575,GO:0005622,GO:0005623,GO:0005737,GO:0005829,GO:0005840,GO:0006139,GO:0006364,GO:0006396,GO:0006412,GO:0006518,GO:0006725,GO:0006807,GO:0006996,GO:0008150,GO:0008152,GO:0009058,GO:0009059,GO:0009987,GO:0010467,GO:0015935,GO:0016043,GO:0016070,GO:0016072,GO:0019538,GO:0022607,GO:0022613,GO:…	ko:K02978	O74330.1	RecName: Full=40S ribosomal protein S27 [Schizosaccharomyces pombe 972h-]	Ribosomal_S27e	PF01667.20	Ribosomal protein S27	MTLAVDLLNPSAEYERKQHKLKRLVQSPNSYFMDVKCSGCFAITTVFSHAQTVVLCGSCSSVLCQPTGGKARLTEGSSYRKKN
MDBPgig1_00523											MIFQAAYLFALLASSALAVSVARRPTGRSNTLVTLATFNSSASYLSNPPQALGTNISTQGVNVYYGVQAENGQTGYVVLLYDAEHSPVPTPQLQNLLSASAVGGSSSISVQTIIPNGDIKPILDTAPLTEVTTLALLPGGNGTLSQLAAVTDELRVKLDGVTGQFGKGHWGVVIENPTQIHDFVGWQSLEAHVALVSTPEFADVGGRIVQLATATSGHVHFTKLA
MDBPgig1_00524	208960.XP_007269771.1	COG0667@1|root,KOG1575@2759|Eukaryota,3AGUK@33154|Opisthokonta,3PAAN@4751|Fungi,3V4CU@5204|Basidiomycota,224E3@155619|Agaricomycetes,3H0FI@355688|Agaricomycetes incertae sedis	C			Q09923.1	RecName: Full=Aldo-keto reductase yakc [NADP(+)] [Schizosaccharomyces pombe 972h-]	Aldo_ket_red	PF00248.24	Aldo/keto reductase family	MPSYPTRRLGKNGPTVSAIGLGAMGIGAYYGKIDETAAHGALTWAADHGVTFWDTADMYGESEAILGKWFAKTGRRSEVFLATKWGAMDFSTEDPVKRQNANSQPDYIRERVTTALSALQTDYIDLFYQHRVDYNVPIEIVLETLRPYVEKGAIRWLGLSEANLDTLKRAKAVPGLGDKVVAVQMEFSPFELEIVNNGFAKAAEDVGVSVVCYSPLARGFTSLDDFDQDDIRRYLPRFSKENFPKNLEVVNKIKTIAEKNNATNAQVTLAWILAAFPNFIPIPGTRDAGRLAENSRGAELNLSTADVEEITQLVRKADVGGGRYPEGVPVPEGNCIPLSEWKGEHPNAHVSPTNSGHSLKERFHQWTSRCHKKGKDSV
MDBPgig1_00525											MHFRPRFNSATHEPSTTERLMNPWYHTQLRLPPYKQRCNTRYFPYTCYKVSSSQDHIEFDDLLFVIYRTFLCSSALNLRNAFLLMTMELVKFGPILTPFQIADVPTEDDSHARNDFLKGIELLRPPSITPAYPLSNDHGIAVNEEASEQSLTLRRLVGEDGDNADSEHEEEHISNSEAEIMAIKHQGPAINPSHLHVVGDPETAPAGGLAAVHSCAPGLAAASCSPVYCSAGLEPAGSRN
MDBPgig1_00526	85982.XP_007317794.1	2E9GG@1|root,2SFUG@2759|Eukaryota,3AE86@33154|Opisthokonta,3P9MV@4751|Fungi,3V350@5204|Basidiomycota,22A35@155619|Agaricomycetes									MEAVGTQNEVVFEDLDLLAYSDIPTDPTTGQAISSLPLKAVYRDAVVGLRYLYPLAPTGDTQPAFRRFQVTFASTSSTLEFIDSIRHVCPCRANPVPAAPSERQIEARPARIPLQTFSASLPRSATTRRPPSPKLTRNPSPVAAKCSTKQSDLVCSRSALPLGSSHPSSEDVLHASSSQNRSQFGQTIPLLPILTSSRITSSDDQRMLAGPAHPGSSDGVEWASNEPIVFQSADPQGMQNTRQRTQNLADRSNTLPGSTPPSSLSSDMTSMPPPQLPVQGSGNIFLAAVRQSAKLYDLTSVELEDLASRIVCEEGFPKLMEKLDSMWRVKGLLGS
MDBPgig1_00527	202698.XP_007379453.1	COG3733@1|root,KOG1186@2759|Eukaryota,39R8W@33154|Opisthokonta,3P1D5@4751|Fungi,3V41M@5204|Basidiomycota,22ES5@155619|Agaricomycetes,3H8JH@355688|Agaricomycetes incertae sedis	Q		ko:K00276	Q16853.3	RecName: Full=Membrane primary amine oxidase; AltName: Full=Copper amine oxidase; AltName: Full=HPAO; AltName: Full=Semicarbazide-sensitive amine oxidase; Short=SSAO; AltName: Full=Vascular adhesion protein 1; Short=VAP-1 [Homo sapiens]	Cu_amine_oxid	PF01179.23	Copper amine oxidase, enzyme domain	MSNPSSSTDHAGRRRLRNRAVLLALVLGSCFLGLLTRSGSQPSVVNIQRREAFDLDTRAGDHVEQCPSISPPAARPPVPVNIWAPLTHSEIADVHKFLQSPKSGLNLTVATPSFLDNSVFVLETLHPPKAAALQYLSNPKSRPPSRYARAVLHFGAQQPQTIKEYVVGPLPVSKHTTLEERKGVYHRTDIPYNAKGVNLAGEIGLVIATLMPPLAEPMQTLLHGVGVGQRNDTLTPEISAPWSIDGSFRRAWLFWKREMPGSFLNPVPFYTYVDFSGSDTTQWKILKLVYDGQIFSSKEEFLAAFHSGSLKPIPREPNPQNATHIWTTRNRPNPEFKLDLDHRPGPRSVSFDGLRFRVDKKLNYVSWMGWGMYLGFDRDMGMSLWDIRFRNERIIYELA…
MDBPgig1_00528	40483.S8E6W2	COG1946@1|root,COG5145@1|root,KOG3016@2759|Eukaryota,KOG4017@2759|Eukaryota,39FN8@33154|Opisthokonta,3NYT9@4751|Fungi,3V0I1@5204|Basidiomycota,226GJ@155619|Agaricomycetes,3H352@355688|Agaricomycetes incertae sedis	L	GO:0000109,GO:0000110,GO:0000715,GO:0003674,GO:0003676,GO:0003677,GO:0003684,GO:0005488,GO:0005575,GO:0005622,GO:0005623,GO:0005634,GO:0006139,GO:0006259,GO:0006281,GO:0006284,GO:0006289,GO:0006725,GO:0006807,GO:0006950,GO:0006974,GO:0006996,GO:0008150,GO:0008152,GO:0008270,GO:0009314,GO:0009411,GO:0009416,GO:0009628,GO:0009987,GO:0016043,GO:0032991,GO:0033554,GO:0033683,GO:0034641,GO:0034644,GO:…	ko:K10847	O59753.1	RecName: Full=DNA repair protein rad14; AltName: Full=XP-A family homolog rhp14 [Schizosaccharomyces pombe 972h-]	4HBT_3	PF13622.9	Thioesterase-like superfamily	MSYSHDGSPTPPPQPTSLQDPLTPEQGKQFELNRLRAKASLRQHDQETFASSSAQNANGKRPLSSLATSPTVAAKEKPLKRDSRLGTYFEYDLSSMINTKGGFLVEDGKDVDESVIRKEKERERQRIMQNLEPPVYLDPSLNPKCQECQSMDIDHTFKKVFGCLVCSKCKNEKPEKYSLLTKTECKEDYLLTDGQLLTCNDVPSLRLLPAELRDYEAMPHLLKANPHKSTFANMMLFLRYQVEEFAWKKWGSPEGLDAEYEKRVAEKKKKKNKKFEDSLKELRKRTKEGIWQKRKDNEHRHAFGPLEKGPNGAAKQICHECGFTVDVELLMEDFNQVEHERISTSLEVETLDVNLFRSKNLWLPTLGRGVFGGQVISQALVSATNCVTSEYALHCYFLT…
MDBPgig1_00529	221103.XP_007842404.1	2CYBX@1|root,2S3G2@2759|Eukaryota,3A400@33154|Opisthokonta,3P4QR@4751|Fungi,3V1I3@5204|Basidiomycota,225BA@155619|Agaricomycetes,3W6FI@5338|Agaricales									MAHLEENPHLLQSEIQSDEVRLAKGEAEGASVVAAARVARVGGITPPSEGRKDAASSGETQSSSKAQISAPDSSLTVATTSPLVPSVPARPTLVQLGSSGFSTPATQQKKFSASNINKKFLEKASSASASAPSTLNSSIHKPIGTTTRPAATTAASHPRLVTTKLTAAPQSSSPGPGWSRPSSATPTIASSASPTLGSVPNGSALPSNSGSYTPGSGNPSQPTSITTSSSVPPTPAGKVIQPQPRSALLQTTGMSAKVNSKPVWGNAKAPASATKPISDPNVQADFPTAAEVAQGVHHHAVNIVVRALTVDFRILGAPSSRKSKQPETKTADEAPMSSKQVRNEEADTFRGVHLDPNAHHWDEMEEDGDDFLNNVIEFNDGRQYKIESTTAGESPPRSP…
MDBPgig1_00530	80637.XP_007762758.1	COG0045@1|root,KOG2799@2759|Eukaryota,38D0K@33154|Opisthokonta,3NUY0@4751|Fungi,3UYBH@5204|Basidiomycota,226PV@155619|Agaricomycetes	C	GO:0003674,GO:0003824,GO:0004774,GO:0004775,GO:0005575,GO:0005622,GO:0005623,GO:0005737,GO:0005739,GO:0006082,GO:0006091,GO:0006099,GO:0006101,GO:0006104,GO:0006139,GO:0006163,GO:0006637,GO:0006725,GO:0006732,GO:0006753,GO:0006790,GO:0006793,GO:0006796,GO:0006807,GO:0008150,GO:0008152,GO:0009060,GO:0009117,GO:0009150,GO:0009259,GO:0009987,GO:0015980,GO:0016874,GO:0016877,GO:0016878,GO:0016999,GO:…	ko:K01900	P53587.2	RecName: Full=Succinate--CoA ligase [ADP-forming] subunit beta, hydrogenosomal; AltName: Full=Succinyl-CoA synthetase beta chain; Short=SCS-beta; Flags: Precursor [Neocallimastix frontalis]	ATP-grasp_2	PF08442.13	ATP-grasp domain	MLSASLRKAGSLPRVVSAGQRRFLSIHEYQSVNLLNSYGIPTPKSIPAKSPQEAHDVAKNFGHNRLVIKAQVLAGGRGKGKFDNGFQGGVHMVESPEQAQELAGKMIGSKLITKQTGAGGRICNAVGVPFNESWFPSNECSQVMLAERRDPTHEYYVAVLNDRVTQGVVLVASNQGGMNIEEVAAKDPDAIITTPIDYENGLSKEEALQVAKKLGFKGEAAQDEAADIFINLYRIFKEKDATQIEINPLAETADGRVLCMDAKFGFDDNAEFRQQDVFGLRDISQEEPSEVEAQKANLNFIKLDGNIGCLVNGAGLAMATMDVLALHGGNPANFLDCGGGATPETVKKAFEILLADPKVKSIFINIFGGIMRCDYIAEGVIKATKELSLNVPLVVRLKG…
MDBPgig1_00531	104355.XP_007860403.1	2CZ28@1|root,2S7Z8@2759|Eukaryota,3A8WX@33154|Opisthokonta,3P7YY@4751|Fungi,3V2H3@5204|Basidiomycota,22918@155619|Agaricomycetes,3H4IS@355688|Agaricomycetes incertae sedis	S					DinB_2	PF12867.10	DinB superfamily	MIPTTTPDTEAMVPNGSLNNLQATQLLHVSKTVLQQAIDLVDNYLSSDEQLTVHSKFLPGSTIGKHLRHARDHFVLLADSVSTGPPHLLNYDIRSRNTPMETSLVAAREALTDAIARLEAVVPRADLDQPMTLNAITPYSQTLQTTFGRELWFAALHCVHHWSMVRVIAGELDIKLTEDFGFAPSTLVHQGKEAPLGKAKI
MDBPgig1_00532	5346.XP_001828456.2	COG0123@1|root,KOG1342@2759|Eukaryota,38BIK@33154|Opisthokonta,3NVD7@4751|Fungi,3UXYH@5204|Basidiomycota,224B9@155619|Agaricomycetes,3W57P@5338|Agaricales	B	GO:0000003,GO:0000018,GO:0000082,GO:0000083,GO:0000086,GO:0000117,GO:0000118,GO:0000122,GO:0000228,GO:0000278,GO:0000785,GO:0000790,GO:0001302,GO:0003674,GO:0003712,GO:0003713,GO:0003714,GO:0003824,GO:0004407,GO:0005575,GO:0005622,GO:0005623,GO:0005634,GO:0005654,GO:0005694,GO:0006139,GO:0006275,GO:0006325,GO:0006342,GO:0006351,GO:0006354,GO:0006355,GO:0006356,GO:0006357,GO:0006366,GO:0006368,GO:…	ko:K06067	P56517.1	RecName: Full=Histone deacetylase 1; Short=HD1; AltName: Full=Protein deacetylase HDAC1; AltName: Full=Protein decrotonylase HDAC1 [Gallus gallus]	Hist_deacetyl	PF00850.22	Histone deacetylase domain	MKPTRIRMCHSLVMNYGLYKKMEIFRAKPATKREMTQFHSDEYVDFLNRITPSNMNSFLKEQHKYNVGDDCPVFDGLFEYCSISAGGSMGTRYHQRVLYIDIDVHHGDGVEEAFYTTDRVMTVSFHKYGEYFPGTGELRDVGAMKGKHYALNFPLRDGISDENYKSVFEPVIRQVMETYDPAAIVLQCGTDSLSGDKLGCLNLSMRGHANCVKFVKSFNKPLLLLGGGGYTMRNVSRAWAFETGLAAGVELGPEIPMNEYYEYFGPDYELDVKSSNTDDMNTRTYLDRVKRIVFENLRRIGGPPSVQMSDIPHLPIDSVMDDLNEDEDLIPPNERRPRRLLDSRRQADGELSDSDDEGEDGRRDHASHRERSNGSNGKDHTPARKYGVLTGIMASAQTG…
MDBPgig1_00533	221103.XP_007842403.1	KOG3096@1|root,KOG3096@2759|Eukaryota,38G61@33154|Opisthokonta,3P4VU@4751|Fungi,3V14N@5204|Basidiomycota,227RI@155619|Agaricomycetes,3W3YD@5338|Agaricales	A	GO:0000375,GO:0000377,GO:0000398,GO:0000974,GO:0005575,GO:0005622,GO:0005623,GO:0005634,GO:0005681,GO:0006139,GO:0006396,GO:0006397,GO:0006725,GO:0006807,GO:0008150,GO:0008152,GO:0008380,GO:0009987,GO:0010467,GO:0016070,GO:0016071,GO:0032991,GO:0034641,GO:0043170,GO:0043226,GO:0043227,GO:0043229,GO:0043231,GO:0044237,GO:0044238,GO:0044422,GO:0044424,GO:0044428,GO:0044446,GO:0044464,GO:0045292,GO:…	ko:K12861			BCAS2	PF05700.14	Breast carcinoma amplified sequence 2 (BCAS2)	MTSEYQPSPSGLLDSLPYYDNDLDTHPDLRQRVEKELARAGKPPAALHPRVPPAYPLFAKSPLLQAELERVESHQPFPQVDQIRYQLPGPISLPGTDEEWQAALKNAQAQLEHQRLRQTNATLLQTYGSNAWRIHNYLLEANAKQIEKSLEDLRQLTVDLNRERKNEQTRLGAQITSLETRWTELISSILQIEMANLALDVEIDRLNKQEVELAAM
MDBPgig1_00534	5346.XP_001828448.2	COG0852@1|root,KOG1713@2759|Eukaryota,38BAK@33154|Opisthokonta,3NVZQ@4751|Fungi,3UYB9@5204|Basidiomycota,228JS@155619|Agaricomycetes,3W4JD@5338|Agaricales	C	GO:0003674,GO:0003824,GO:0003954,GO:0005575,GO:0005622,GO:0005623,GO:0005737,GO:0005739,GO:0005740,GO:0005743,GO:0005746,GO:0005747,GO:0006091,GO:0008137,GO:0008150,GO:0008152,GO:0009987,GO:0015980,GO:0016020,GO:0016491,GO:0016651,GO:0016655,GO:0019866,GO:0030964,GO:0031090,GO:0031966,GO:0031967,GO:0031975,GO:0032991,GO:0043226,GO:0043227,GO:0043229,GO:0043231,GO:0044237,GO:0044422,GO:0044424,GO:…	ko:K03936	P23710.2	RecName: Full=NADH-ubiquinone oxidoreductase 30.4 kDa subunit, mitochondrial; AltName: Full=CI-31kD; AltName: Full=Complex I-30kD; Flags: Precursor [Neurospora crassa OR74A]	Complex1_30kDa	PF00329.22	Respiratory-chain NADH dehydrogenase, 30 Kd subunit	MQRSLARALAGSRLAGRQYRAVHSSAVSKGATSTSPFTEPTSPNPSVTQHAQTTESLHTYGSYLTQCLPKFIQQFSVLKDELTLYVAPAAVVPVLTFLRDHSQCQFKSVVDISGVDFPERDKRFEVVYHLLSVKHAGRIRVKTYAGEADGVPSATGVFNGANWYEREAWDLYGIFFTGHPDLRRILTDYGFEGHPLRKDFPLTGYTELRYDEESKRVVYEPLQLTQAFRNFESLSPWEQVGDGTSPPRPAELKHLPPPKPEDPKK
MDBPgig1_00535	984962.XP_009541421.1	28MKT@1|root,2QU4J@2759|Eukaryota,39C6U@33154|Opisthokonta,3P0EY@4751|Fungi,3UY7B@5204|Basidiomycota,22533@155619|Agaricomycetes,3H07P@355688|Agaricomycetes incertae sedis	S	GO:0005575,GO:0005622,GO:0005623,GO:0005737,GO:0005794,GO:0012505,GO:0043226,GO:0043227,GO:0043229,GO:0043231,GO:0044424,GO:0044444,GO:0044464		O94548.1	RecName: Full=Maintenance of telomere capping protein 1 [Schizosaccharomyces pombe 972h-]	DUF5427	PF10310.12	Family of unknown function (DUF5427)	MSKSKQEEVLQFLDDLDSFTPVEAPSTSEASPSASGTNIVAPKPGGSAKPGGEAEVLAFLDEITQKSAEPTPRTPGINLTERPSSRAGTPSLRKTTERVRVGSSSPALGGPVSAGLGPTTGTESSKVSEPTTSTTGKGGWGWGSVWNTASAAIQQARSAVDEQVKNLPNNEQARKWSEGVMEYAKTAQLDKLGKDFRQLGLSTLTDILNVVAPPISEHEVLHVWLSHDMRGYDGVEGLVYRSLSRVMEQVEGGDLIVNRGDESRPKSSKEDGRDLNAVDGYDAALKLAQANLDEIIKANVNKTTESKPSTTQTPITYSHIYLRVQPFTGIPSNATTIGSDQASLVETQSHLQFMLHLCDPVHHLAHTTVTQAVPAQWLDLWDQYDWVEDLVAEALRVGI…
MDBPgig1_00536	104355.XP_007861569.1	2D2ZD@1|root,2SPMN@2759|Eukaryota,3AMQD@33154|Opisthokonta,3PBXU@4751|Fungi,3V3U5@5204|Basidiomycota,2265I@155619|Agaricomycetes,3H2HT@355688|Agaricomycetes incertae sedis						Chromo	PF00385.27	Chromo (CHRromatin Organisation MOdifier) domain	MGKKKQEQQEIYHVEVITAARVTDDFSWEYRVKWAGYNSDADSWEPQENVASCDALLKRFWSHIGVDDKDYPAGYLCRASSTFIEKEKKQFAANFPEVLKREKKRAKVEKAGRSASSDAPAIPNDTFSTVSVPKSKRKRRQTDVVTAPIEDESSSDGEPLSKKIKSSKSSTKPIAEAKGKQRAVETPPASDTDDDNRSSLFGTPPQSASSEHAPILPNVPPNASTRVSGPAPSESNESVTSRKLAASAFPVPTEQVRWRMANPQLATVPKTTTPGSSLPTKNRLAQAALAPVKPSKFKINKYSQSANSNSAAPGASGPALTSALPLPRRNSAIANAANTQTPTFCVPPSPTSPVVPRRPTASIVLPQSPPALPLTHSTNDVSDGSVPPSAAVESDQFAP…
MDBPgig1_00537	85982.XP_007323460.1	29VN4@1|root,2RXMH@2759|Eukaryota,38F6S@33154|Opisthokonta,3P1XW@4751|Fungi,3V093@5204|Basidiomycota,228DM@155619|Agaricomycetes	U		ko:K13350	A5PJL1.1	RecName: Full=Peroxisomal membrane protein 4 [Bos taurus]	Tim17	PF02466.22	Tim17/Tim22/Tim23/Pmp24 family	MSALINDIITNPAFHDYLAILKGARNGFVYGVKVRFPHALIMAILFGRGSWEARLRAIYRATKQHAFNLAKFVSLYKTFLLVQKKVNGGKPRSADTFIAGLLGGYLVFGDRTAVNEQIVLYVVSRVIASFIPRAGAPYSKSSASPDVIKPLPPDSRYFSVFAAVSWGAVMWLFNNRGETIQPGMFNSMQYLYRNSEVWKDLRTLLWHNT
MDBPgig1_00538	221103.XP_007842398.1	2EMA6@1|root,2SR06@2759|Eukaryota,3ANF6@33154|Opisthokonta,3PEX1@4751|Fungi,3V612@5204|Basidiomycota,22AFA@155619|Agaricomycetes,3W7YF@5338|Agaricales									MLLATNKFQCPDPDFAIYSIPDGERFLVRRSVLTGSQVFNDMFECCSVQPSTTADQEELGIDEKADALHLLLQLLHSPPDPPRPLAEDEQETFVTQVRTRTHQPETMIPWPLLPSLLRLADKYMLSEDLVTTLHQHLLAHAPMYPLEVYGYACQHGLDRIAVKSSRYVAPLATYSIQEVQAVPSVEAYHRLVQFQDQRVKALRKILIEEDMFPYDYGLCLSHHEEAKALWDKTRRKLVGRIETDTDVAGEMAYISASFDSCNLCTKACTAAVEMLAVSVCRQVTAQ
MDBPgig1_00539	221103.XP_007842397.1	COG1100@1|root,KOG0395@2759|Eukaryota,38FTP@33154|Opisthokonta,3NW4A@4751|Fungi,3V0KP@5204|Basidiomycota,224CJ@155619|Agaricomycetes,3W3E0@5338|Agaricales	S		ko:K04353,ko:K07827	G4N1S3.1	RecName: Full=Ras-like protein 1; Flags: Precursor [Pyricularia oryzae 70-15]	Ras	PF00071.25	Ras family	MDNWRVAVLGDGGVGKTALAVQRSVLAGHPISSRTDLSPIQTYDPTIEDAYRKQLVVDNRMCFVEVIDTAGQEEYATLRDQWVREGQGFILVYSIASRQTFERLEIFRQSMRRVKRGDPIFMLVGNKCDKTYEREVSKEEGAALARQFGCEFIETSAKTAQNVERLFTNLVRALRQTRNIESGLPGPAKPLKDDKPNGKKIKCIIM
MDBPgig1_00540	221103.XP_007842396.1	2EWVH@1|root,2SYM8@2759|Eukaryota,3ASKQ@33154|Opisthokonta,3PI14@4751|Fungi,3V6XB@5204|Basidiomycota,22BB2@155619|Agaricomycetes,3W8F4@5338|Agaricales									MGKLFCPFSVSPLTRSPATLTISRPLVSSPLADSASRGASSAPAQRIAPRRNPAFPSSRALRPFPSISNAIQHPGKPLAPGSKKPVKLIEPPKNHFATFVLDLTQAEFSRQD
MDBPgig1_00541	5341.XP_007325383.1	KOG3399@1|root,KOG3399@2759|Eukaryota,3A5P7@33154|Opisthokonta,3P31J@4751|Fungi,3V1F0@5204|Basidiomycota,229EH@155619|Agaricomycetes,3W7PZ@5338|Agaricales	S	GO:0003674,GO:0005488,GO:0005575,GO:0005622,GO:0005623,GO:0005634,GO:0006915,GO:0008150,GO:0008219,GO:0008270,GO:0009987,GO:0012501,GO:0043167,GO:0043169,GO:0043226,GO:0043227,GO:0043229,GO:0043231,GO:0044424,GO:0044464,GO:0046872,GO:0046914		Q9SR97.2	RecName: Full=Protein yippee-like At3g08990 [Arabidopsis thaliana]	Yippee-Mis18	PF03226.17	Yippee zinc-binding/DNA-binding /Mis18, centromere assembly	MGMTYRRYLTGERIYGCSTCKTHLATIHSMISRAFNGQHGRAYLFDGVVNVDEGEPCDRPMTTGNHTVRDIYCVKCGTTLGWKYDRAYEPTQKYKEGKYILERNLLVDVQ
MDBPgig1_00542	202698.XP_007378517.1	COG5160@1|root,KOG0778@2759|Eukaryota,38HPZ@33154|Opisthokonta,3P3UZ@4751|Fungi,3V0CX@5204|Basidiomycota,2250D@155619|Agaricomycetes,3H1DW@355688|Agaricomycetes incertae sedis	O	GO:0000086,GO:0000278,GO:0003674,GO:0003824,GO:0004175,GO:0004197,GO:0005575,GO:0005622,GO:0005623,GO:0005634,GO:0005635,GO:0005730,GO:0005737,GO:0006325,GO:0006342,GO:0006355,GO:0006464,GO:0006508,GO:0006807,GO:0006996,GO:0007049,GO:0008150,GO:0008152,GO:0008233,GO:0008234,GO:0009889,GO:0009890,GO:0009892,GO:0009987,GO:0010467,GO:0010468,GO:0010556,GO:0010558,GO:0010605,GO:0010629,GO:0012505,GO:…	ko:K08592	P59110.1	RecName: Full=Sentrin-specific protease 1; AltName: Full=SUMO-1 protease 2; Short=SuPr-2; AltName: Full=Sentrin/SUMO-specific protease SENP1 [Mus musculus]	Peptidase_C48	PF02902.22	Ulp1 protease family, C-terminal catalytic domain	MAYSAPRSSQASHKRPAPEPLPSERQAKLRRTTRRSSMEQHPSNAKASLSSRWISFTIDGFKLLLETVTQFLPGTLGVLFAFSLRNILTTWITAAGSQPEYSTSTSTPTSVRPSPPPPHQSPKPKPLPLTPRTYVNNLRKLKANPAVRPRTDLHLIPLPPSPPSDRQSKRKSYDAESSAAISLPREQQMSLGASSSQTLQPDITGPQATTTSTRSKRVRQSPESSPSIQIISPTLPNQPQSQDRDNWSSRSTQPAPETTRPIPVRRYQNREHIYAKKHKQRVQEEKLADRLAMEKELYNYERRTGYQSSLADFKGLLSYRAALEKVQLREALSPSTSLTDLRELSGTSGRIRRYSFADADGLFLQRALDKARATFNSPKPPKPFIPSWEQMQLRNKSAD…
MDBPgig1_00543	40492.XP_007298350.1	KOG3385@1|root,KOG3385@2759|Eukaryota,3A3TB@33154|Opisthokonta,3P3FI@4751|Fungi,3V1RS@5204|Basidiomycota,229N3@155619|Agaricomycetes,3H5AS@355688|Agaricomycetes incertae sedis	U	GO:0003674,GO:0005484,GO:0005488,GO:0005515,GO:0005575,GO:0005622,GO:0005623,GO:0005737,GO:0005783,GO:0005789,GO:0005798,GO:0006810,GO:0006886,GO:0006888,GO:0006890,GO:0006906,GO:0006996,GO:0008104,GO:0008150,GO:0009987,GO:0012505,GO:0015031,GO:0015833,GO:0016020,GO:0016021,GO:0016043,GO:0016050,GO:0016192,GO:0030134,GO:0030135,GO:0031201,GO:0031224,GO:0031410,GO:0031982,GO:0031984,GO:0032991,GO:…	ko:K08504						MSSIPMAQRIRRQASLRDRSALLGVTPPSSGRSTPFDSNPQPPQFQATGHRYADDIEGQNDEALEGLSGKVKLLKDLTVGIGNEVRESTKQLSQMNDAFAETSGILSGTFRRMNNMAERQGCRWLWYIVFLILVFWFFIVVWWFRR
MDBPgig1_00544	5334.XP_003038148.1	2E0HF@1|root,2S7XS@2759|Eukaryota,3A8RM@33154|Opisthokonta,3P7GQ@4751|Fungi,3V2G0@5204|Basidiomycota,227UH@155619|Agaricomycetes,3W5KN@5338|Agaricales	S					CDT1_C	PF16679.8	DNA replication factor Cdt1 C-terminal domain	MGDIYANLQVSPRKKRCPPELDDENTLTPKKLRMVPPTPPATVTRKAAQSTVSTLPPHLSRLYSIQTKLQHAISHALATCAVSPTSDTGIVRNVLNHLSLSTYAGLTTQFDVDDIRRLCWIWEWDGKTMPPTTAADRPAASDDEDNPFLDSESSPPPPPPKEWTRGGMGFVISTTTHHSKRDGKRVPAYGIGIEIEMDIDKDMAGGMAAVARWTAASEKRREEFRQKLMRWVELHININPVPNIPLTDLPQLPIAPKTSSLTRLFAAASPKASLSSSPSKVPEPPASPSCSFSKSAKSPTKSPAKLFPLLSPTKKTAVARPFPVPSVPATPSSRAEKKSTVPFPVTPSSHRSTPSSIKALLTPRTPTTSFSDSESACSTPTHQCGANATTAPHTPSTSR…
MDBPgig1_00545	5346.XP_001828465.1	2A1AC@1|root,2RY0B@2759|Eukaryota,3A0ME@33154|Opisthokonta,3P2N9@4751|Fungi,3VBWV@5204|Basidiomycota,22EZY@155619|Agaricomycetes,3W9ZU@5338|Agaricales				O13830.1	RecName: Full=Probable peptidyl-tRNA hydrolase 2; Short=PTH 2 [Schizosaccharomyces pombe 972h-]	PTH2	PF01981.19	Peptidyl-tRNA hydrolase PTH2	MTTLLADHVNTFVLVTTGSLALGYFAGAFSRTRQSQRKESRFPINGSQDPMENDPCKMVFAQVLVVRADLGMSAGKIAAQCSHAALACYKDLTVKNPALLRHWEHTGQTKIALRCDDEEQLLLLQAHAQRLRLCARSIQDAGRTQIAAGSRTVLAPVHSNSATSHHRLIHNPSSTAFLFTNPSQDDSFPSLTMSGPYHNDPSYPLRQQQLDPPYQHEYKASYDDLIDEYATPYGAASGHKTYNVDAPVSNDLRRNPTQIYSQKSEPFSSKQSEETDYDSTFAGYPPGPPQKEVDTRTFWQKILPESIACRLYVFTVLIETAVDLAIEGEILVRVNRQNDARGADGISAAAQKMPVYLSIFALAHVFQLVLAIDAVYARNTLQFIALAIFNALFLLYAII…
MDBPgig1_00546	85982.XP_007313197.1	2D202@1|root,2SJXJ@2759|Eukaryota,3AIKT@33154|Opisthokonta,3PCNQ@4751|Fungi,3V3PM@5204|Basidiomycota,229JG@155619|Agaricomycetes						MFS_1	PF07690.19	Major Facilitator Superfamily	MSSIHLQPLPLESCRPSSLRERRRSSIRPRLLFPRLLSTTDTDAPDQASAIEDDPTIDSPAAHPLHNEEAKIQNISPLESAHLTMYSTNIDSARHQDTLPRLSYTSPLTSSSSPTVSCKTSVIEVFPVATRSPPEQLKRRLAAGYFMYFMCGWGDGITGAVIPYFEADFHLTPLASSLLFAASTVGFSTATLLLEVTLRFLSRFRISFGHRSFIPAFQGRCDDIGHSQTQSTWLSVAYFSVLHASFFVLMGSKGGYPILLLAYAFAAYARGIVTAQLNLYFAQNHSPSMGYAYAVWSFGGAVSPLICQTIVAKGTPWPNFYWGSLVLSAFNTCFLTYAFRPTLREFTADREKALYSGSSSALSSQPILSSPVQNIEQVSPMTETPKIPPTNTIRLALKL…
MDBPgig1_00547	221103.XP_007842385.1	COG0517@1|root,2QVK2@2759|Eukaryota,39AEJ@33154|Opisthokonta,3NVCH@4751|Fungi,3UZG8@5204|Basidiomycota,225XY@155619|Agaricomycetes,3W56D@5338|Agaricales	P	GO:0005575,GO:0005622,GO:0005623,GO:0005634,GO:0005635,GO:0005737,GO:0012505,GO:0016020,GO:0031090,GO:0031965,GO:0031967,GO:0031975,GO:0043226,GO:0043227,GO:0043229,GO:0043231,GO:0044422,GO:0044424,GO:0044428,GO:0044446,GO:0044464		O13965.1	RecName: Full=Meiotically up-regulated gene 70 protein [Schizosaccharomyces pombe 972h-]	CBS	PF00571.31	CBS domain	MSRIPIPTSSPSHPRHLGATSPTPIAFPAERATSPLPKRSHTTTSMSSLSGHQSSVSEIRKKQSKRDEAIRKKIESELSRKRTISTTNHHGSRGKRGSKNAAAKGTVAALKPTPALTVPENITVAEASQLCAAKRTDCVLVVDDEEGLSGIFTAKDLAYRVTAEGLDPHTTQVHQIMTRNPMVTRDSTSATEALQLMVSKHFRHLPVCNEEGNVVGLLDITKVFHEALGKVERSSAASEQLFSAMAGVQSELGGGMAANPQAAAMLAWAEKLREKTALPDLTTVMDSRTHPATVGPKATVREVAKLMKERRTTAVCVMEGGEPAKIAGIFTSKDVVLRVIAAGLDAGRCSVVRVMTPHPDTAPPTMTVHDALKKMHNGHYLNLPVIEEDGRLVAIVDVL…
MDBPgig1_00548	5334.XP_003038464.1	COG0513@1|root,KOG0342@2759|Eukaryota,38D7H@33154|Opisthokonta,3NUXT@4751|Fungi,3UZS5@5204|Basidiomycota,2284T@155619|Agaricomycetes,3W3Q9@5338|Agaricales	A	GO:0000462,GO:0000463,GO:0000470,GO:0003674,GO:0003676,GO:0003723,GO:0003724,GO:0003824,GO:0004004,GO:0004386,GO:0005488,GO:0005575,GO:0005622,GO:0005623,GO:0005634,GO:0005635,GO:0005730,GO:0005737,GO:0006139,GO:0006364,GO:0006396,GO:0006725,GO:0006807,GO:0008026,GO:0008150,GO:0008152,GO:0008186,GO:0009987,GO:0010467,GO:0010501,GO:0012505,GO:0016070,GO:0016072,GO:0016074,GO:0016462,GO:0016787,GO:…	ko:K13179	Q4P6N0.2	RecName: Full=ATP-dependent RNA helicase HAS1 [Ustilago maydis 521]	DEAD	PF00270.32	DEAD/DEAH box helicase	MTADATPTVGLDDKPQPVERLPFSALELSSQTSRGLQEMGFSAMTPIQAKTIPLLLAGKDVLGAARTGSGKTLAFLIPAVEMLHRLKFKPMNGTGIIIVSPTRELALQIFGVAKDLMAHHSQTFGLVMGGANRSAEADKLSKGVNLLVATPGRLLDHIQNTKGFVYRNLKALVIDEADRILEVGFEEEMKKIIAHLPNEDRQSMLFSATQTTKVQDLARISLRPGPVHVDVDKEESTSTVSTLSQGYVVCPSDRRFLLLYSFLKRNLKKKVIVFFSSCNSVKYHSELLNYIDVPVLDLHGKQKQQKRSNTFFEFMNAESGIMLCTDVAARGLDIPRVDWIIQFDPPDDPRDYIHRVGRTARAGKVGKSLMFLLPSELGFLRYLKESKVPLNEFSFPADK…
MDBPgig1_00549	85982.XP_007319906.1	COG1990@1|root,KOG3282@2759|Eukaryota,3A5QT@33154|Opisthokonta,3P45V@4751|Fungi,3V1H5@5204|Basidiomycota,22A5R@155619|Agaricomycetes	S	GO:0003674,GO:0003824,GO:0004045,GO:0005575,GO:0005622,GO:0005623,GO:0005737,GO:0005739,GO:0005740,GO:0005741,GO:0006412,GO:0006518,GO:0006807,GO:0008150,GO:0008152,GO:0009058,GO:0009059,GO:0009892,GO:0009894,GO:0009895,GO:0009987,GO:0010467,GO:0010605,GO:0016020,GO:0016787,GO:0016788,GO:0019222,GO:0019538,GO:0019867,GO:0030162,GO:0031090,GO:0031323,GO:0031324,GO:0031329,GO:0031330,GO:0031966,GO:…	ko:K04794	O13830.1	RecName: Full=Probable peptidyl-tRNA hydrolase 2; Short=PTH 2 [Schizosaccharomyces pombe 972h-]	PTH2	PF01981.19	Peptidyl-tRNA hydrolase PTH2	MNLPPRSTVLLLSSAVAAASFALGFQLGSRSLPGPTAIVKETELDGEEDNEGEDLTDGDLAAVQAGLLEPCKMVLVVRTDLNMTVGKVAAQCGHATLACYKALVKRNPQLVGHWELTGQAKIALQVKSEDQLLELEAIAKSLNLCARSIQDAGHTQVDPGTRTVLGIGPAPVELINQVTGKLRLL
MDBPgig1_00550											MRLATTLTALALVATYASPSYAAPHHNKNNALPSTNTYSGPGGETVGGNVNEPSRETLVGSIGSVINMDSNNAGDGGSANSGVSGSGSKLGAVPVANSFSGAGGSAPGGNATHDSALVNVKSNNAGHGGSAPSGNSGR
MDBPgig1_00551	221103.XP_007842380.1	KOG1944@1|root,KOG1944@2759|Eukaryota,39UCU@33154|Opisthokonta,3NWPZ@4751|Fungi,3V231@5204|Basidiomycota,228Y3@155619|Agaricomycetes,3W6SQ@5338|Agaricales	S	GO:0000322,GO:0000323,GO:0000324,GO:0005575,GO:0005622,GO:0005623,GO:0005737,GO:0005773,GO:0016020,GO:0016021,GO:0031224,GO:0043226,GO:0043227,GO:0043229,GO:0043231,GO:0044424,GO:0044425,GO:0044444,GO:0044464	ko:K13348	Q54GD8.1	RecName: Full=PXMP2/4 family protein 3; Flags: Precursor [Dictyostelium discoideum]	Mpv17_PMP22	PF04117.15	Mpv17 / PMP22 family	MASVAVARAYQQSFEARPLTTLAVTGGAFNALGDLVAQAYQNTASHAPSVLLATLMSHISSGEKKMNYIIAMTWPVLCASSALVLPSASLASASLANALADLLPGPLLGRWNQFLEHRFPLRIVGRSSNISLNALGKRVACDQLVMAPTGLALFLGSMGIMENRNRAQIRQKYTDLYAPAILTNWKVWPIAQLINFRYMPLPYRIPFQSTCGVFWTLYLSIINSQEDEKQDREAAIRHTLS
MDBPgig1_00552	104355.XP_007861228.1	KOG2048@1|root,KOG2048@2759|Eukaryota,38EUF@33154|Opisthokonta,3NUQJ@4751|Fungi,3UZ4I@5204|Basidiomycota,225YC@155619|Agaricomycetes,3H3WR@355688|Agaricomycetes incertae sedis	S	GO:0000462,GO:0003674,GO:0003676,GO:0003723,GO:0005488,GO:0005575,GO:0005622,GO:0005623,GO:0005634,GO:0005730,GO:0006139,GO:0006355,GO:0006356,GO:0006364,GO:0006396,GO:0006725,GO:0006807,GO:0008150,GO:0008152,GO:0009889,GO:0009891,GO:0009893,GO:0009987,GO:0010467,GO:0010468,GO:0010556,GO:0010557,GO:0010604,GO:0010628,GO:0016070,GO:0016072,GO:0019219,GO:0019222,GO:0022613,GO:0030490,GO:0030515,GO:…	ko:K14548	O60161.1	RecName: Full=U3 small nucleolar RNA-associated protein 4; Short=U3 snoRNA-associated protein 4; AltName: Full=U3 protein 4 required for transcription [Schizosaccharomyces pombe 972h-]	WD40	PF00400.35	WD domain, G-beta repeat	MGEPTTLSVHRCRFVDFTPSAVTALALPPLRLPSPKNKNPPRRREPLAFPTLAVGHANGNIDLCEWAPGQLQSSQAWVTRQTLSAPQPSKVDSLVFAIRHPERLESDDVPNRSDLRLFSSGGGSELLEWDIESGDILRSITSQGGSIWCMAANPASSILALGCEDGTVRLLSLVHDSLTYLRKFDKVKCRILSISWGPPLPQESQPKSSEGGDESSDEGEDDWNDVWLVTGGSDSSLRKWDVATGRAVDRMMVDRVRGERTLVWTVGVLGDGTIISGDSMGNVKFWDSRTCTQVQSFQAHGADVLCLICGPDGNMVYTSGVDQKITQFSYVKTQPRHSSSSAPCRDVNRWIQLASRRLHAHDVRALAIWPPYAILPSSHLRRHPVDVAPVLASGGLDMT…
MDBPgig1_00553	202698.XP_007378504.1	COG2008@1|root,KOG1368@2759|Eukaryota,38EQY@33154|Opisthokonta,3NWDM@4751|Fungi,3UZP4@5204|Basidiomycota,224IX@155619|Agaricomycetes,3H2U5@355688|Agaricomycetes incertae sedis	E		ko:K01620	O13940.1	RecName: Full=Probable low-specificity L-threonine aldolase [Schizosaccharomyces pombe 972h-]	Beta_elim_lyase	PF01212.24	Beta-eliminating lyase	MTSPTGDLLAERTRIAEQVKIDILSKDPVKDNEVKRREVSRTFICGSSLLFTASSLLSTRFQADTITVPTSEMYQYAVRSTLGDDVYHEPSTAALEAHIAQLLGKEAALFVPSGTASNQIGLRCHLRLPPHSVLCDHRAHIYKYEAGGLGYHSQAAVTPVVPANGHHLTLSDVKANVILGTDIHFAPTQVIALENTLNGTIIPQKDVIAISTYAHSEGIKMHLDGARLWHVAAETGTPLKELCDPFDSVSVCFSKGLGAPVGSCIVGTKDFITRARWLRKLFGGGMRQTGVLAGCAAYALSHNFPLLPRVHELARKLEAGLEDIGVEITSRAETCMVFYDPSPIGVDYGEIADRASELSDPLFLGGSRLVIHIQTTAEAVDDFLSIVRQLAEEKKRAGF…
MDBPgig1_00554	85982.XP_007322247.1	COG1111@1|root,KOG0354@2759|Eukaryota,38BSM@33154|Opisthokonta,3NUYD@4751|Fungi,3UXX2@5204|Basidiomycota,226FF@155619|Agaricomycetes	A	GO:0000003,GO:0000018,GO:0000217,GO:0000278,GO:0000400,GO:0000714,GO:0000724,GO:0000725,GO:0000732,GO:0003006,GO:0003674,GO:0003676,GO:0003677,GO:0003678,GO:0003824,GO:0004003,GO:0004386,GO:0005488,GO:0005575,GO:0005622,GO:0005623,GO:0005634,GO:0005654,GO:0005694,GO:0006139,GO:0006259,GO:0006260,GO:0006261,GO:0006271,GO:0006273,GO:0006281,GO:0006302,GO:0006310,GO:0006725,GO:0006807,GO:0006950,GO:…	ko:K14635	Q2URJ5.2	RecName: Full=ATP-dependent DNA helicase mph1; AltName: Full=FANCM-like protein 1 [Aspergillus oryzae RIB40]	ResIII	PF04851.18	Type III restriction enzyme, res subunit	MSSDGYFDDDPLDLDADALEQLDAIETAALRPLPFTAHRHLSPDNEDSFGDLTLDLDLAEAQRLDSFIEDTYKGKAQPVAGPSTTRTRATLQTTLFGDVLPPTQTSHAPRPQFKRTKSTTNAPFGRPAPKTKKWDHTAFAKTGLRRPASKSKGKQRQEDINDEDGEEFEQFPAPFVPIGPPPPMKLKPDLLEARHWVYPLNRPKRDYQFNIVKNSLFENSLVALPTGLGKTFVAGVIMLNYYRWFPEGKVVFIAPTKPLVAQQVEASHQACGIPGTDAIELTGENARKLRAKAWEDKRVFYMTAQTFIHDLQGGLCDPLDIILLVIDEAHRGMGNHSYAQVVRYLMAKNPHFRILALTATPGGTPDKVQDLVDSLHISHIEIRDENSLDLRPFIHEKRI…
MDBPgig1_00555	221103.XP_007842364.1	28JT5@1|root,2S1PS@2759|Eukaryota,39KTJ@33154|Opisthokonta,3P4E8@4751|Fungi,3V1GK@5204|Basidiomycota,22723@155619|Agaricomycetes,3W5Z7@5338|Agaricales	S			A2A6A1.1	RecName: Full=G patch domain-containing protein 8 [Mus musculus]	G-patch	PF01585.26	G-patch domain	MECTTNAAKPGLTYPAKGTLIKFASDYERADDDDDISIASRSPSPTPRDAMEVDKDSLYNYDGFIRGAAREVITVETKIKSTNKGFAMLANMGWKEGQPLGLSADGRVDPIPFQAKNDSTGLGKLNQDVLMIETTVSQRRELDSERQHKETEGQRRAREEAVAKRAALEVEISSTLKAFFCSLCDKQFKNVAQYDEHTNSYAHHHKVRAKDMQANARIMPKEELDKRKEKERRREEKEMRKMAAAIGIKLAKPSVAPGFPSLSAPTEAGSSDFPSNSGKTVGAAHSGFRKSGWATVSSPASQQSPFASSSAIQKDFAATSSQQPPSSQVTGDWTHLISPASPYEVNDVQHFAYTSAHFRAGGWSSLDSDPASPLTPCSHPQDPQLTASMSNNPKPLMSK…
[truncated: 12,073 more rows]

## Sheet: Table S3
Table S3 CAZymes annotation of the P. giganteus genome.
CAZymes classification	protein_id
AA12	MDBPgig1_9259
AA14	MDBPgig1_11028, MDBPgig1_1107, MDBPgig1_12341
AA16	MDBPgig1_9827
AA1_1	MDBPgig1_11220, MDBPgig1_11234, MDBPgig1_2565, MDBPgig1_3384, MDBPgig1_3439, MDBPgig1_3450, MDBPgig1_3957, MDBPgig1_3968, MDBPgig1_3972, MDBPgig1_3977, MDBPgig1_3985, MDBPgig1_4005, MDBPgig1_4037, MDBPgig1_4234, MDBPgig1_6792
AA1_2	MDBPgig1_9226
AA2	MDBPgig1_11839, MDBPgig1_11851, MDBPgig1_4565, MDBPgig1_4590, MDBPgig1_5535, MDBPgig1_6768, MDBPgig1_7791, MDBPgig1_8641, MDBPgig1_8858, MDBPgig1_9241, MDBPgig1_9355
AA3_2	MDBPgig1_11748, MDBPgig1_1249, MDBPgig1_1568, MDBPgig1_1577, MDBPgig1_3024, MDBPgig1_3292, MDBPgig1_4019, MDBPgig1_4051, MDBPgig1_45, MDBPgig1_5193, MDBPgig1_6038, MDBPgig1_6090, MDBPgig1_6092, MDBPgig1_6139, MDBPgig1_6140, MDBPgig1_6145, MDBPgig1_6146, MDBPgig1_6153, MDBPgig1_6155, MDBPgig1_6157, MDBPgig1_6200, MDBPgig1_6491, MDBPgig1_6509, MDBPgig1_6511, MDBPgig1_8077, MDBPgig1_8154, MDBPgig1_8…
[truncated: 137 more rows]

## Sheet: Table S4
Table S4 Orthogroups of
[truncated: 12,017 more rows]

## Sheet: Table S5
Table S5 Genes in 142 common orthogroups (Figure S3) shared by P. giganteus and P. tuber-regium.
[truncated: 354 more rows]
